# Supplementary material for: Spatial Transcriptomic Characteristics of the Aging Human Ovary
Source: Aging Cell. 2025 Nov 17;25(1):e70288. doi: 10.1111/acel.70288 (PMC12740089; doi:10.1111/acel.70288)
Supplement: Supplementary file 2 — Table S1: acel70288‐sup‐0002‐TableS1.xlsx. [file ACEL-25-e70288-s003.xlsx]

## Sheet: Sheet1
Sample	Age	Download_source	Raw_name	Study (ref)
Prepub_Donor1_O	12	GSM8869874	Prepub_Donor1_O	This study
Middle_Donor1_O	32	GSM8263820	Middle_Donor1_O	This study
Middle_Donor2_O	34	GSM8263821	Middle_Donor2_O	This study
Old_Donor1_O	42	GSM8263822	Old_Donor1_O	This study
Young_Donor1_J	23	GSM6125533	Human_ovary1_snRNA-seq	Molecular and genetic insights into human ovarian aging from single-nuclei multi-omics analyses
Young_Donor2_J	27	GSM6125534	Human_ovary2_snRNA-seq	Molecular and genetic insights into human ovarian aging from single-nuclei multi-omics analyses
Young_Donor3_J	28	GSM6125535	Human_ovary3_snRNA-seq	Molecular and genetic insights into human ovarian aging from single-nuclei multi-omics analyses
Young_Donor4_J	29	GSM6125536	Human_ovary4_snRNA-seq	Molecular and genetic insights into human ovarian aging from single-nuclei multi-omics analyses
Old_Donor1_J	49	GSM6125537	Human_ovary5_snRNA-seq	Molecular and genetic insights into human ovarian aging from single-nuclei multi-omics analyses
Old_Donor2_J	51	GSM6125538	Human_ovary6_snRNA-seq	Molecular and genetic insights into human ovarian aging from single-nuclei multi-omics analyses
Old_Donor3_J	52	GSM6125539	Human_ovary7_snRNA-seq	Molecular and genetic insights into human ovarian aging from single-nuclei multi-omics analyses
Old_Donor4_J	54	GSM6125540	Human_ovary8_snRNA-seq	Molecular and genetic insights into human ovarian aging from single-nuclei multi-omics analyses
Young_Donor1_W	18	GSM8077816	Ovary,young-1,scRNAseq	Spatiotemporal transcriptomic changes of human ovarian aging and the regulatory role of FOXP1
Young_Donor3_W	22	GSM8077817	Ovary,young-3,scRNAseq	Spatiotemporal transcriptomic changes of human ovarian aging and the regulatory role of FOXP1
Young_Donor4_W	28	GSM8077818	Ovary,young-4,scRNAseq	Spatiotemporal transcriptomic changes of human ovarian aging and the regulatory role of FOXP1
Middle_Donor2_W	37	GSM8077819	Ovary,middle-2,scRNAseq	Spatiotemporal transcriptomic changes of human ovarian aging and the regulatory role of FOXP1
Middle_Donor3_W	38	GSM8077820	Ovary,middle-3,scRNAseq	Spatiotemporal transcriptomic changes of human ovarian aging and the regulatory role of FOXP1
Middle_Donor4_W	39	GSM8077821	Ovary,middle-4,scRNAseq	Spatiotemporal transcriptomic changes of human ovarian aging and the regulatory role of FOXP1
Old_Donor1_W	47	GSM8077822	Ovary,old-1,scRNAseq	Spatiotemporal transcriptomic changes of human ovarian aging and the regulatory role of FOXP1
Old_Donor2_W	48	GSM8077823	Ovary,old-2,scRNAseq	Spatiotemporal transcriptomic changes of human ovarian aging and the regulatory role of FOXP1
Old_Donor3_W	49	GSM8077824	Ovary,old-3,scRNAseq	Spatiotemporal transcriptomic changes of human ovarian aging and the regulatory role of FOXP1
