# Supplementary material for: Spatial Transcriptomic Characteristics of the Aging Human Ovary
Source: Aging Cell. 2025 Nov 17;25(1):e70288. doi: 10.1111/acel.70288 (PMC12740089; doi:10.1111/acel.70288)
Supplement: Supplementary file 3 — Table S2: acel70288‐sup‐0003‐TableS2.xlsx. [file ACEL-25-e70288-s004.xlsx]

## Sheet: snRNA-seq
p_val	avg_log2FC	pct.1	pct.2	p_val_adj	cluster	gene
0	6.66207	0.905	0.024	0	Cycling_MKI67	DIAPH3
0	7.43511	0.786	0.006	0	Cycling_MKI67	KNL1
0	6.25332	0.738	0.014	0	Cycling_MKI67	ANLN
0	7.62868	0.726	0.006	0	Cycling_MKI67	MELK
0	5.95033	0.714	0.014	0	Cycling_MKI67	KIF11
0	6.31905	0.714	0.015	0	Cycling_MKI67	ASPM
0	5.40257	0.702	0.018	0	Cycling_MKI67	CENPK
0	6.50857	0.69	0.009	0	Cycling_MKI67	POLQ
0	6.94055	0.679	0.01	0	Cycling_MKI67	CENPE
0	5.90753	0.679	0.014	0	Cycling_MKI67	CIT
0	8.07589	0.667	0.005	0	Cycling_MKI67	TOP2A
0	6.36738	0.631	0.008	0	Cycling_MKI67	KIF23
0	6.51269	0.631	0.008	0	Cycling_MKI67	NDC80
0	5.35983	0.643	0.021	0	Cycling_MKI67	ECT2
0	6.29263	0.631	0.011	0	Cycling_MKI67	CENPF
0	7.43881	0.595	0.004	0	Cycling_MKI67	TPX2
0	6.80008	0.595	0.006	0	Cycling_MKI67	NCAPG
0	8.12343	0.571	0.003	0	Cycling_MKI67	MKI67
0	6.93845	0.571	0.004	0	Cycling_MKI67	ARHGAP11A
0	7.09139	0.571	0.005	0	Cycling_MKI67	KIF14
0	6.3675	0.571	0.008	0	Cycling_MKI67	KIF4A
0	7.17338	0.56	0.005	0	Cycling_MKI67	CDC25C
0	6.21679	0.548	0.008	0	Cycling_MKI67	BUB1
0	6.37237	0.548	0.009	0	Cycling_MKI67	KIF15
0	6.0741	0.536	0.007	0	Cycling_MKI67	CDK1
0	5.98997	0.524	0.008	0	Cycling_MKI67	KIF18A
0	6.57203	0.512	0.004	0	Cycling_MKI67	GTSE1
0	6.36688	0.5	0.006	0	Cycling_MKI67	DTL
0	5.6697	0.5	0.007	0	Cycling_MKI67	CENPU
0	5.76082	0.488	0.007	0	Cycling_MKI67	MND1
0	5.45397	0.488	0.011	0	Cycling_MKI67	RACGAP1
0	4.66203	0.488	0.013	0	Cycling_MKI67	STIL
0	8.45158	0.476	0.001	0	Cycling_MKI67	KIF18B
0	8.52881	0.464	0.001	0	Cycling_MKI67	NEIL3
0	5.24851	0.452	0.009	0	Cycling_MKI67	KIFC1
0	7.49395	0.429	0.003	0	Cycling_MKI67	BUB1B
0	7.50185	0.405	0.001	0	Cycling_MKI67	PBK
0	7.62878	0.405	0.002	0	Cycling_MKI67	IQGAP3
0	8.1071	0.393	0.001	0	Cycling_MKI67	AURKB
0	6.94099	0.381	0.003	0	Cycling_MKI67	TTK
0	6.82769	0.381	0.006	0	Cycling_MKI67	AC091057.6
0	7.22572	0.369	0.003	0	Cycling_MKI67	CDCA2
0	6.59269	0.369	0.003	0	Cycling_MKI67	CEP55
0	6.20851	0.369	0.003	0	Cycling_MKI67	SHCBP1
0	6.15793	0.369	0.003	0	Cycling_MKI67	BIRC5
0	6.55245	0.357	0.003	0	Cycling_MKI67	HMMR
0	6.34263	0.357	0.003	0	Cycling_MKI67	DLGAP5
0	5.42165	0.357	0.006	0	Cycling_MKI67	TICRR
0	5.42627	0.357	0.007	0	Cycling_MKI67	DEPDC1B
0	6.02917	0.345	0.005	0	Cycling_MKI67	E2F7
0	6.22913	0.333	0.003	0	Cycling_MKI67	CDCA8
0	6.09057	0.333	0.004	0	Cycling_MKI67	CLSPN
0	7.59391	0.321	0.001	0	Cycling_MKI67	DEPDC1
0	6.83505	0.321	0.002	0	Cycling_MKI67	UBE2C
0	5.55515	0.321	0.004	0	Cycling_MKI67	SGO1
0	7.07816	0.31	0.001	0	Cycling_MKI67	CKAP2L
0	7.21065	0.31	0.001	0	Cycling_MKI67	TROAP
0	6.67613	0.31	0.002	0	Cycling_MKI67	DIAPH3-AS1
0	6.45706	0.31	0.003	0	Cycling_MKI67	ESCO2
0	5.95421	0.31	0.004	0	Cycling_MKI67	RAD51AP1
0	7.68155	0.298	0.001	0	Cycling_MKI67	HJURP
0	6.56805	0.298	0.002	0	Cycling_MKI67	NCAPH
0	7.05096	0.286	0.002	0	Cycling_MKI67	MYBL2
0	5.76521	0.274	0.003	0	Cycling_MKI67	MCM10
0	6.11387	0.25	0.003	0	Cycling_MKI67	EXO1
5.89801e-294	4.89688	0.571	0.019	2.55791e-289	Cycling_MKI67	TACC3
1.54747e-287	4.71845	0.512	0.015	6.71122e-283	Cycling_MKI67	PARPBP
4.71708e-284	4.85994	0.738	0.033	2.04575e-279	Cycling_MKI67	C21orf58
6.00953e-284	5.61415	0.262	0.004	2.60628e-279	Cycling_MKI67	UBE2T
1.50852e-281	5.69968	0.333	0.007	6.54228e-277	Cycling_MKI67	CCNB1
1.58987e-257	5.47351	0.321	0.007	6.89512e-253	Cycling_MKI67	BLM
8.78362e-257	4.66207	0.369	0.009	3.80937e-252	Cycling_MKI67	ORC6
1.69388e-253	4.74644	0.548	0.02	7.34618e-249	Cycling_MKI67	BRCA2
2.19498e-253	4.81074	0.56	0.021	9.51939e-249	Cycling_MKI67	GAS2L3
8.98007e-247	4.86508	0.738	0.038	3.89456e-242	Cycling_MKI67	NUSAP1
2.37162e-227	4.52284	0.548	0.022	1.02855e-222	Cycling_MKI67	LMNB1
9.93639e-223	3.97237	0.357	0.01	4.30931e-218	Cycling_MKI67	MYBL1
3.47551e-222	5.04703	0.31	0.007	1.50729e-217	Cycling_MKI67	AC079594.2
7.52872e-210	5.00351	0.262	0.006	3.26513e-205	Cycling_MKI67	PLK4
3.72086e-209	4.57381	0.583	0.028	1.6137e-204	Cycling_MKI67	CKAP2
7.18738e-207	4.99897	0.333	0.009	3.11709e-202	Cycling_MKI67	PRR11
1.0982e-206	4.8404	0.321	0.008	4.76279e-202	Cycling_MKI67	WDR62
2.28584e-201	4.63113	0.702	0.042	9.91345e-197	Cycling_MKI67	BRIP1
8.99261e-193	4.82074	0.286	0.007	3.9e-188	Cycling_MKI67	KIF2C
1.20101e-190	4.344	0.679	0.041	5.20865e-186	Cycling_MKI67	NCAPG2
2.30023e-189	4.45082	0.571	0.029	9.97585e-185	Cycling_MKI67	CENPI
1.00588e-169	4.29243	0.488	0.024	4.36242e-165	Cycling_MKI67	GEN1
4.35524e-165	4.37533	0.333	0.011	1.88882e-160	Cycling_MKI67	CDKN2B-AS1
3.2483e-163	5.59245	0.25	0.007	1.40876e-158	Cycling_MKI67	PIF1
2.83115e-151	4.24429	0.786	0.07	1.22784e-146	Cycling_MKI67	EZH2
5.16915e-144	4.40086	0.298	0.01	2.24181e-139	Cycling_MKI67	FBXO5
5.91391e-136	4.27711	0.31	0.012	2.5648e-131	Cycling_MKI67	KIF24
1.99609e-134	4.22175	0.262	0.009	8.65684e-130	Cycling_MKI67	XRCC2
7.98466e-132	3.75549	0.25	0.008	3.46287e-127	Cycling_MKI67	CENPN
4.43413e-129	3.37505	0.571	0.041	1.92304e-124	Cycling_MKI67	ZGRF1
4.68224e-127	3.86738	0.357	0.017	2.03064e-122	Cycling_MKI67	GINS1
1.35617e-125	4.23401	0.274	0.01	5.88157e-121	Cycling_MKI67	POC1A
1.45546e-125	4.22812	0.738	0.075	6.31218e-121	Cycling_MKI67	SMC4
1.17548e-122	4.33133	0.25	0.009	5.09794e-118	Cycling_MKI67	CHEK1
5.17352e-122	3.4618	0.536	0.038	2.2437e-117	Cycling_MKI67	NCAPD2
6.49788e-119	3.66652	0.44	0.027	2.81806e-114	Cycling_MKI67	CIP2A
2.6037e-117	4.07242	0.274	0.011	1.1292e-112	Cycling_MKI67	SKA3
4.12815e-116	3.8565	0.25	0.009	1.79034e-111	Cycling_MKI67	TCF19
4.16611e-115	3.79932	0.274	0.011	1.8068e-110	Cycling_MKI67	RAD54B
1.79896e-114	4.03967	0.298	0.013	7.80189e-110	Cycling_MKI67	FOXM1
5.01077e-111	4.39125	0.464	0.032	2.17312e-106	Cycling_MKI67	AC073529.1
5.88117e-111	4.01481	0.274	0.011	2.5506e-106	Cycling_MKI67	RTKN2
5.49742e-108	4.08418	0.31	0.015	2.38418e-103	Cycling_MKI67	LAMC3
4.11346e-106	3.82996	0.464	0.033	1.78396e-101	Cycling_MKI67	FANCA
5.24605e-105	3.30514	0.571	0.05	2.27516e-100	Cycling_MKI67	KIF20B
5.85163e-105	3.78211	0.333	0.018	2.53779e-100	Cycling_MKI67	CCNF
9.44467e-105	2.9062	0.452	0.031	4.09606e-100	Cycling_MKI67	TBC1D31
9.85217e-105	4.42322	0.274	0.012	4.27279e-100	Cycling_MKI67	KPNA2
1.94146e-100	3.7415	0.333	0.018	8.41993e-96	Cycling_MKI67	CCDC150
4.51297e-100	4.00047	0.5	0.041	1.95723e-95	Cycling_MKI67	FANCI
3.27075e-99	3.35804	0.726	0.086	1.41849e-94	Cycling_MKI67	LINC01572
4.84589e-96	3.58155	0.274	0.013	2.10161e-91	Cycling_MKI67	PRC1-AS1
5.63351e-96	3.0366	0.583	0.056	2.4432e-91	Cycling_MKI67	NUF2
5.87514e-96	3.9036	0.286	0.014	2.54799e-91	Cycling_MKI67	PRC1
1.15214e-95	3.86527	0.31	0.017	4.99672e-91	Cycling_MKI67	INCENP
2.78655e-95	3.25274	0.583	0.056	1.2085e-90	Cycling_MKI67	WEE1
1.63892e-94	3.48938	0.369	0.023	7.10782e-90	Cycling_MKI67	FANCD2
1.3048e-91	3.0021	0.536	0.049	5.65877e-87	Cycling_MKI67	CEP152
1.77517e-88	3.50829	0.69	0.088	7.69875e-84	Cycling_MKI67	APOLD1
1.31971e-86	3.03951	0.536	0.052	5.72346e-82	Cycling_MKI67	NCAPD3
7.86196e-86	2.65043	0.643	0.073	3.40965e-81	Cycling_MKI67	SPC25
1.99506e-84	3.51057	0.393	0.029	8.65239e-80	Cycling_MKI67	DNA2
1.499e-83	3.5859	0.298	0.017	6.501e-79	Cycling_MKI67	WDR76
1.59958e-81	3.57415	0.31	0.019	6.93723e-77	Cycling_MKI67	LMNB2
1.73431e-81	2.94562	0.643	0.078	7.52153e-77	Cycling_MKI67	BARD1
8.10451e-79	3.01937	0.381	0.029	3.51485e-74	Cycling_MKI67	CDC7
2.87341e-78	3.27057	0.333	0.023	1.24617e-73	Cycling_MKI67	CHAF1A
7.51989e-78	3.43804	0.298	0.019	3.2613e-73	Cycling_MKI67	FANCB
2.4591e-77	3.24501	0.548	0.061	1.06649e-72	Cycling_MKI67	HELLS
8.30617e-77	3.38236	0.381	0.03	3.6023e-72	Cycling_MKI67	REXO5
1.59639e-75	3.90722	0.405	0.035	6.92337e-71	Cycling_MKI67	CYTOR
1.70973e-74	2.87968	0.536	0.059	7.41491e-70	Cycling_MKI67	KIF7
5.55681e-74	3.8811	0.25	0.014	2.40993e-69	Cycling_MKI67	CENPA
4.44776e-70	2.82397	0.357	0.029	1.92895e-65	Cycling_MKI67	KIF22
6.83218e-70	3.24365	0.298	0.02	2.96305e-65	Cycling_MKI67	CKS2
3.54646e-69	2.83011	0.321	0.024	1.53806e-64	Cycling_MKI67	CENPO
1.5456e-68	2.96283	0.417	0.039	6.7031e-64	Cycling_MKI67	SGO2
1.49963e-67	3.59442	0.25	0.015	6.50375e-63	Cycling_MKI67	AURKA
4.77655e-67	3.26282	0.488	0.055	2.07154e-62	Cycling_MKI67	ZNF730
2.51385e-66	2.98362	0.5	0.057	1.09023e-61	Cycling_MKI67	KNTC1
1.8034e-65	2.79688	0.762	0.133	7.82117e-61	Cycling_MKI67	ERI2
3.54528e-65	2.68471	0.405	0.039	1.53755e-60	Cycling_MKI67	SMC2
2.17645e-63	2.98554	0.333	0.028	9.43905e-59	Cycling_MKI67	GJC1
2.55912e-63	2.94441	0.56	0.075	1.10986e-58	Cycling_MKI67	BRCA1
2.12878e-61	3.07702	0.357	0.033	9.23229e-57	Cycling_MKI67	WDHD1
3.38931e-59	2.65691	0.321	0.027	1.46991e-54	Cycling_MKI67	ZWILCH
7.53624e-59	2.56052	0.488	0.061	3.26839e-54	Cycling_MKI67	PIEZO2
6.237e-58	2.45644	0.774	0.144	2.70493e-53	Cycling_MKI67	CEP128
7.24692e-58	2.91633	0.31	0.026	3.14292e-53	Cycling_MKI67	MCM8
2.53811e-57	2.68641	0.357	0.034	1.10075e-52	Cycling_MKI67	MASTL
5.1076e-56	3.4441	0.25	0.018	2.21512e-51	Cycling_MKI67	CAV3
6.29558e-56	2.9245	0.381	0.04	2.73033e-51	Cycling_MKI67	Z94721.1
2.02874e-55	2.57256	0.595	0.093	8.79844e-51	Cycling_MKI67	ATAD5
4.45852e-54	2.38795	0.548	0.078	1.93362e-49	Cycling_MKI67	NEMP1
2.21626e-53	2.80362	0.488	0.066	9.61168e-49	Cycling_MKI67	HMGB2
2.59572e-53	2.86965	0.393	0.044	1.12574e-48	Cycling_MKI67	PGP
1.05139e-52	2.24062	0.512	0.07	4.55979e-48	Cycling_MKI67	RFWD3
9.20646e-51	2.68466	0.381	0.043	3.99275e-46	Cycling_MKI67	CHEK2
1.62283e-50	4.26133	0.369	0.043	7.03806e-46	Cycling_MKI67	AC016205.1
3.44617e-50	2.38274	0.417	0.051	1.49457e-45	Cycling_MKI67	POLH
3.0339e-49	2.71224	0.738	0.156	1.31577e-44	Cycling_MKI67	NSD2
1.55452e-48	2.02809	0.476	0.065	6.7418e-44	Cycling_MKI67	DBF4
5.57961e-48	2.14311	0.762	0.163	2.41982e-43	Cycling_MKI67	CCDC18
7.4877e-48	2.52893	0.571	0.097	3.24734e-43	Cycling_MKI67	MMS22L
4.55636e-47	2.52658	0.417	0.054	1.97605e-42	Cycling_MKI67	MTBP
5.75308e-47	2.23652	0.476	0.068	2.49506e-42	Cycling_MKI67	CENPJ
5.65905e-46	3.04585	0.262	0.023	2.45427e-41	Cycling_MKI67	CCDC15
1.32903e-44	2.34268	0.381	0.047	5.76389e-40	Cycling_MKI67	KMT5A
6.20554e-44	2.11792	0.464	0.069	2.69128e-39	Cycling_MKI67	IKBIP
5.44099e-43	2.49056	0.5	0.081	2.3597e-38	Cycling_MKI67	VRK1
8.02687e-43	2.81317	0.417	0.06	3.48117e-38	Cycling_MKI67	G2E3-AS1
2.59869e-41	1.82322	0.357	0.044	1.12702e-36	Cycling_MKI67	CCDC77
2.66184e-41	2.74193	0.333	0.041	1.15441e-36	Cycling_MKI67	AP000311.1
2.99417e-41	2.09136	0.357	0.045	1.29854e-36	Cycling_MKI67	OVOL2
5.99269e-41	2.43535	0.405	0.058	2.59897e-36	Cycling_MKI67	RRM1
2.14527e-40	2.47885	0.655	0.147	9.30381e-36	Cycling_MKI67	ATAD2
8.5307e-40	1.92841	0.5	0.084	3.69968e-35	Cycling_MKI67	RAD18
1.3056e-39	3.32752	0.25	0.025	5.66225e-35	Cycling_MKI67	MROH9
2.64136e-39	2.43427	0.631	0.136	1.14553e-34	Cycling_MKI67	SMC6
2.72138e-39	2.07419	0.607	0.124	1.18024e-34	Cycling_MKI67	RFC3
1.71807e-38	2.01841	0.643	0.139	7.45109e-34	Cycling_MKI67	MPHOSPH9
4.2577e-38	2.46709	0.44	0.071	1.84652e-33	Cycling_MKI67	SAMD5
1.89251e-37	2.04622	0.429	0.067	8.20762e-33	Cycling_MKI67	CEP97
2.55534e-37	2.07762	0.845	0.27	1.10823e-32	Cycling_MKI67	MIS18BP1
1.59258e-36	2.38262	0.369	0.053	6.90684e-32	Cycling_MKI67	LIG1
1.77422e-36	2.11725	0.405	0.062	7.6946e-32	Cycling_MKI67	POLA2
2.90472e-36	2.14218	0.536	0.105	1.25975e-31	Cycling_MKI67	SKA2
3.78449e-36	1.62011	0.512	0.092	1.6413e-31	Cycling_MKI67	CMC2
6.16156e-36	2.17083	0.619	0.141	2.67221e-31	Cycling_MKI67	G2E3
8.19928e-36	2.07289	0.845	0.285	3.55594e-31	Cycling_MKI67	CENPP
5.90713e-35	2.13055	0.333	0.046	2.56186e-30	Cycling_MKI67	MGME1
1.88264e-34	1.6558	0.321	0.043	8.16483e-30	Cycling_MKI67	HSD3B2
2.46834e-34	2.05439	0.464	0.084	1.0705e-29	Cycling_MKI67	ENC1
2.55021e-34	2.35971	0.607	0.142	1.106e-29	Cycling_MKI67	MIR4435-2HG
2.73991e-34	1.76002	0.321	0.043	1.18827e-29	Cycling_MKI67	OIP5
3.29725e-34	2.23097	0.786	0.259	1.42998e-29	Cycling_MKI67	SCLT1
3.88195e-34	2.11586	0.262	0.03	1.68356e-29	Cycling_MKI67	DSN1
2.19968e-33	2.10026	0.286	0.036	9.53977e-29	Cycling_MKI67	ZNF257
5.1384e-33	2.0097	0.476	0.09	2.22847e-28	Cycling_MKI67	ASPN
8.52273e-33	1.8863	0.476	0.087	3.69622e-28	Cycling_MKI67	LIN54
1.179e-32	2.38033	0.333	0.049	5.1132e-28	Cycling_MKI67	TTF2
1.84126e-32	2.28456	0.5	0.103	7.98536e-28	Cycling_MKI67	DDAH1
2.75232e-31	1.87297	0.345	0.053	1.19365e-26	Cycling_MKI67	DDX11
5.19794e-31	2.78346	0.357	0.058	2.25429e-26	Cycling_MKI67	TUBB4B
2.64588e-30	1.83763	0.81	0.255	1.14749e-25	Cycling_MKI67	PRIM2
3.40524e-30	1.76696	0.75	0.217	1.47682e-25	Cycling_MKI67	CCDC14
6.84129e-30	1.99845	0.5	0.107	2.967e-25	Cycling_MKI67	OMD
7.73626e-30	1.58792	0.821	0.255	3.35514e-25	Cycling_MKI67	SPATA5
1.43541e-29	1.97049	0.452	0.089	6.22524e-25	Cycling_MKI67	SLF1
2.49036e-29	1.67796	0.393	0.069	1.08004e-24	Cycling_MKI67	NDC1
5.39093e-29	1.69675	0.298	0.043	2.33799e-24	Cycling_MKI67	ZNF682
7.91906e-29	1.98651	0.488	0.105	3.43442e-24	Cycling_MKI67	PRAG1
1.98128e-28	2.46858	0.333	0.055	8.59261e-24	Cycling_MKI67	GPR137C
2.68319e-28	1.70448	0.75	0.234	1.16367e-23	Cycling_MKI67	CKAP5
5.16202e-28	2.159	0.25	0.033	2.23872e-23	Cycling_MKI67	AC103853.1
7.00334e-28	1.99815	0.286	0.041	3.03728e-23	Cycling_MKI67	ZNF93
1.48317e-27	2.52304	0.286	0.043	6.43234e-23	Cycling_MKI67	NKAIN3
1.61995e-27	1.59092	0.75	0.232	7.02554e-23	Cycling_MKI67	TMPO
2.4649e-27	1.59566	0.464	0.101	1.069e-22	Cycling_MKI67	GUCY1A2
2.4847e-27	1.72583	0.75	0.235	1.07759e-22	Cycling_MKI67	CCDC88A
2.52614e-27	1.61056	0.488	0.105	1.09556e-22	Cycling_MKI67	CEP57L1
2.55625e-27	1.68523	0.619	0.164	1.10862e-22	Cycling_MKI67	RANBP17
4.43031e-27	1.92733	0.286	0.042	1.92138e-22	Cycling_MKI67	CTPS1
5.14744e-27	1.29291	0.512	0.114	2.23239e-22	Cycling_MKI67	NOSTRIN
5.70884e-27	2.10181	0.5	0.117	2.47587e-22	Cycling_MKI67	EDIL3
1.02968e-26	1.74122	0.321	0.053	4.46562e-22	Cycling_MKI67	FBN2
1.53211e-26	1.60302	0.321	0.052	6.64461e-22	Cycling_MKI67	ZNF85
1.99016e-26	1.92445	0.262	0.037	8.63113e-22	Cycling_MKI67	UBE2S
2.98451e-26	1.72051	0.417	0.084	1.29435e-21	Cycling_MKI67	RANGAP1
3.91837e-26	1.47902	0.393	0.075	1.69936e-21	Cycling_MKI67	NHSL1
4.00501e-26	2.19522	0.274	0.041	1.73693e-21	Cycling_MKI67	ACYP1
6.23143e-26	2.03099	0.345	0.062	2.70251e-21	Cycling_MKI67	RBBP8
6.76485e-26	1.86298	0.417	0.085	2.93385e-21	Cycling_MKI67	DNMT1
8.7458e-26	1.40068	0.738	0.222	3.79297e-21	Cycling_MKI67	FANCC
8.86784e-26	1.57526	0.536	0.13	3.84589e-21	Cycling_MKI67	CSE1L
1.0821e-25	1.70348	0.5	0.116	4.69297e-21	Cycling_MKI67	POLE2
1.15941e-25	2.23056	0.321	0.055	5.02826e-21	Cycling_MKI67	TTL
1.21639e-25	1.80738	0.333	0.058	5.27534e-21	Cycling_MKI67	GTPBP2
1.27916e-25	1.70667	0.333	0.058	5.54761e-21	Cycling_MKI67	NET1
1.39834e-25	1.86344	0.298	0.048	6.06448e-21	Cycling_MKI67	E2F3
1.76556e-25	2.22548	0.262	0.039	7.65705e-21	Cycling_MKI67	PHLDA1
2.83664e-25	1.55253	0.345	0.062	1.23022e-20	Cycling_MKI67	LIN9
2.85838e-25	1.79993	0.274	0.042	1.23965e-20	Cycling_MKI67	CDH12
4.77466e-25	1.74814	0.69	0.22	2.07072e-20	Cycling_MKI67	NAV2
8.11089e-25	1.58608	0.25	0.036	3.51761e-20	Cycling_MKI67	ADAL
8.87199e-25	1.73531	0.821	0.336	3.84769e-20	Cycling_MKI67	DLEU2
1.68004e-24	1.99034	0.298	0.05	7.28616e-20	Cycling_MKI67	RBM15
1.68117e-24	1.36128	0.488	0.111	7.29107e-20	Cycling_MKI67	NUP205
2.27054e-24	1.47219	0.452	0.1	9.84709e-20	Cycling_MKI67	PSMD14
2.37297e-24	1.67311	0.262	0.039	1.02913e-19	Cycling_MKI67	POLN
2.6177e-24	2.40523	0.417	0.094	1.13527e-19	Cycling_MKI67	SEMA5A
5.48329e-24	1.47892	0.452	0.101	2.37805e-19	Cycling_MKI67	TOPBP1
1.35148e-23	1.50257	0.583	0.158	5.86124e-19	Cycling_MKI67	TRIM13
1.79903e-23	1.55287	0.631	0.182	7.80223e-19	Cycling_MKI67	HMGN2
2.70803e-23	1.70581	0.31	0.055	1.17444e-18	Cycling_MKI67	GMNN
3.03344e-23	1.59472	0.333	0.062	1.31557e-18	Cycling_MKI67	LRRC8B
6.05354e-23	1.65787	0.417	0.092	2.62536e-18	Cycling_MKI67	POLD3
7.27642e-23	2.02538	0.274	0.045	3.15571e-18	Cycling_MKI67	RGS3
8.98423e-23	1.75193	0.75	0.266	3.89637e-18	Cycling_MKI67	CDK5RAP2
1.04106e-22	1.90117	0.619	0.198	4.51498e-18	Cycling_MKI67	ADAMTS12
1.09419e-22	1.4706	0.417	0.092	4.7454e-18	Cycling_MKI67	NDE1
1.40192e-22	2.24349	0.274	0.046	6.08e-18	Cycling_MKI67	SLC20A1
1.85194e-22	1.8394	0.321	0.06	8.03169e-18	Cycling_MKI67	SFMBT1
1.93788e-22	2.07474	0.405	0.091	8.4044e-18	Cycling_MKI67	2025-09-11
2.94859e-22	2.06426	0.25	0.04	1.27878e-17	Cycling_MKI67	CYR61
3.98349e-22	1.9656	0.298	0.054	1.7276e-17	Cycling_MKI67	OSBPL6
4.31421e-22	1.39323	0.357	0.072	1.87103e-17	Cycling_MKI67	APOC1
4.37182e-22	3.25735	0.333	0.069	1.89601e-17	Cycling_MKI67	CCDC102B
7.72833e-22	1.62744	0.369	0.078	3.3517e-17	Cycling_MKI67	AC011447.3
7.91316e-22	1.27967	0.536	0.142	3.43186e-17	Cycling_MKI67	SLX4IP
1.04275e-21	1.69415	0.262	0.044	4.52229e-17	Cycling_MKI67	SLC8A1-AS1
1.57429e-21	2.27448	0.298	0.056	6.82752e-17	Cycling_MKI67	HUNK
2.03627e-21	1.77584	0.333	0.068	8.8311e-17	Cycling_MKI67	CREB5
2.55137e-21	1.56466	0.786	0.312	1.1065e-16	Cycling_MKI67	CEP192
3.253e-21	1.32593	0.631	0.191	1.4108e-16	Cycling_MKI67	CEP70
3.71413e-21	1.24936	0.643	0.197	1.61078e-16	Cycling_MKI67	SUGP2
3.81723e-21	1.21427	0.643	0.194	1.6555e-16	Cycling_MKI67	HAT1
4.0175e-21	1.77974	0.321	0.063	1.74235e-16	Cycling_MKI67	C1orf112
5.17098e-21	2.29574	0.321	0.064	2.2426e-16	Cycling_MKI67	POLE
5.31223e-21	1.11583	0.369	0.077	2.30386e-16	Cycling_MKI67	PTPDC1
7.65785e-21	1.42891	0.321	0.063	3.32113e-16	Cycling_MKI67	ZNF738
9.72208e-21	1.51718	0.298	0.056	4.21637e-16	Cycling_MKI67	NEK10
1.11722e-20	1.37391	0.548	0.156	4.84526e-16	Cycling_MKI67	GPSM2
1.28407e-20	1.35284	0.357	0.076	5.56887e-16	Cycling_MKI67	GSTCD
1.3329e-20	1.92546	0.381	0.086	5.78066e-16	Cycling_MKI67	PTPRJ
1.52868e-20	1.99238	0.357	0.076	6.62972e-16	Cycling_MKI67	2025-09-10
2.05246e-20	1.53063	0.476	0.125	8.9013e-16	Cycling_MKI67	PAG1
2.13407e-20	1.30607	0.31	0.06	9.25524e-16	Cycling_MKI67	CHUK
2.1877e-20	1.51076	0.476	0.127	9.48784e-16	Cycling_MKI67	FDX1
2.32382e-20	1.30291	0.44	0.107	1.00782e-15	Cycling_MKI67	AMOTL1
2.47258e-20	1.25983	0.405	0.093	1.07233e-15	Cycling_MKI67	LAMA1
2.78847e-20	1.45581	0.357	0.076	1.20933e-15	Cycling_MKI67	EXOG
3.05201e-20	1.60452	0.405	0.097	1.32363e-15	Cycling_MKI67	TUBA1C
3.42389e-20	1.49705	0.381	0.086	1.48491e-15	Cycling_MKI67	P4HA3
4.26421e-20	1.55459	0.345	0.073	1.84934e-15	Cycling_MKI67	TOP3A
5.19539e-20	1.72163	0.524	0.157	2.25319e-15	Cycling_MKI67	PTCH2
6.73118e-20	1.78769	0.274	0.051	2.91924e-15	Cycling_MKI67	AP003086.2
7.01385e-20	1.23391	0.643	0.2	3.04184e-15	Cycling_MKI67	ITGB3BP
7.14141e-20	1.51339	0.429	0.108	3.09716e-15	Cycling_MKI67	GRM7
9.81418e-20	1.9387	0.464	0.125	4.25631e-15	Cycling_MKI67	RBL1
1.12315e-19	1.31665	0.452	0.114	4.871e-15	Cycling_MKI67	S100A13
1.4339e-19	1.13202	0.476	0.123	6.21868e-15	Cycling_MKI67	CEP295
1.59388e-19	1.26802	0.548	0.159	6.91249e-15	Cycling_MKI67	CEP135
1.64315e-19	1.60619	0.548	0.168	7.12617e-15	Cycling_MKI67	FRMD3
1.88325e-19	1.73232	0.452	0.12	8.16748e-15	Cycling_MKI67	SAE1
3.2145e-19	1.51423	0.333	0.071	1.39409e-14	Cycling_MKI67	LINC00854
3.75391e-19	1.42951	0.369	0.084	1.62803e-14	Cycling_MKI67	CCP110
5.08529e-19	1.29218	0.357	0.079	2.20544e-14	Cycling_MKI67	BUB3
6.85664e-19	1.62295	0.69	0.265	2.97365e-14	Cycling_MKI67	SIPA1L1
1.17837e-18	1.23075	0.702	0.258	5.11048e-14	Cycling_MKI67	DGKH
1.40399e-18	1.19198	0.25	0.045	6.08897e-14	Cycling_MKI67	VCAN
1.4145e-18	1.25329	0.56	0.173	6.13453e-14	Cycling_MKI67	LAMB1
1.61945e-18	1.40925	0.286	0.056	7.02339e-14	Cycling_MKI67	FP700111.1
1.71995e-18	1.85753	0.262	0.05	7.45923e-14	Cycling_MKI67	STK17B
1.80682e-18	1.82777	0.595	0.194	7.83598e-14	Cycling_MKI67	PIP4K2A
2.2495e-18	1.85109	0.5	0.15	9.75585e-14	Cycling_MKI67	TIAM1
2.31895e-18	1.33659	0.512	0.151	1.00571e-13	Cycling_MKI67	GPATCH2
2.77563e-18	1.4133	0.488	0.138	1.20376e-13	Cycling_MKI67	BRD8
3.01835e-18	1.16069	0.262	0.049	1.30903e-13	Cycling_MKI67	PTP4A1
3.13221e-18	1.42165	0.333	0.074	1.35841e-13	Cycling_MKI67	XRCC4
3.18463e-18	1.57849	0.536	0.169	1.38114e-13	Cycling_MKI67	ARHGAP42
3.60236e-18	0.718064	0.321	0.069	1.56231e-13	Cycling_MKI67	HIF1A-AS2
3.76514e-18	1.24252	0.369	0.087	1.63291e-13	Cycling_MKI67	SENP1
5.19883e-18	1.21712	0.274	0.053	2.25468e-13	Cycling_MKI67	SLC7A1
5.35925e-18	1.68665	0.286	0.058	2.32425e-13	Cycling_MKI67	RGS17
5.56251e-18	1.30456	0.345	0.078	2.41241e-13	Cycling_MKI67	FAM111A
7.17243e-18	1.55875	0.321	0.072	3.11061e-13	Cycling_MKI67	IL1RAPL2
7.39229e-18	1.11846	0.405	0.101	3.20596e-13	Cycling_MKI67	GTF2A1
8.84669e-18	1.13157	0.798	0.32	3.83672e-13	Cycling_MKI67	RSRC1
1.26017e-17	1.54536	0.631	0.228	5.46523e-13	Cycling_MKI67	CLIC4
1.64026e-17	1.30213	0.345	0.079	7.11363e-13	Cycling_MKI67	FOXRED1
1.6913e-17	1.14544	0.524	0.156	7.33499e-13	Cycling_MKI67	NFATC2IP
1.6979e-17	1.43887	0.524	0.159	7.3636e-13	Cycling_MKI67	ABHD3
1.77256e-17	1.14334	0.643	0.22	7.68741e-13	Cycling_MKI67	MAST2
2.34762e-17	1.09783	0.69	0.243	1.01814e-12	Cycling_MKI67	RHEB
2.50168e-17	1.24669	0.333	0.076	1.08495e-12	Cycling_MKI67	MAGI1-AS1
2.97833e-17	1.17127	0.607	0.197	1.29167e-12	Cycling_MKI67	MID1
3.23811e-17	0.841227	0.357	0.083	1.40433e-12	Cycling_MKI67	HAUS6
3.68641e-17	1.5651	0.345	0.083	1.59876e-12	Cycling_MKI67	RCC2
3.83585e-17	1.25097	0.488	0.141	1.66357e-12	Cycling_MKI67	FAM118A
4.50359e-17	1.50885	0.429	0.119	1.95316e-12	Cycling_MKI67	AC013394.1
4.7028e-17	1.83963	0.25	0.049	2.03956e-12	Cycling_MKI67	ENSG00000250092
5.36173e-17	2.14646	0.405	0.114	2.32533e-12	Cycling_MKI67	PTCH1
6.28369e-17	1.23003	0.595	0.203	2.72518e-12	Cycling_MKI67	MDFIC
6.69683e-17	1.21788	0.643	0.218	2.90435e-12	Cycling_MKI67	KIF2A
6.81971e-17	0.946862	0.429	0.113	2.95764e-12	Cycling_MKI67	TIMM23B
7.27397e-17	0.905385	0.369	0.089	3.15465e-12	Cycling_MKI67	ZNF107
7.34276e-17	1.52161	0.488	0.151	3.18448e-12	Cycling_MKI67	LMO7
8.55854e-17	1.32495	0.679	0.247	3.71175e-12	Cycling_MKI67	RNGTT
9.20149e-17	1.18355	0.393	0.1	3.9906e-12	Cycling_MKI67	CCT6A
9.28494e-17	1.19094	0.583	0.192	4.02679e-12	Cycling_MKI67	ZNF43
9.56024e-17	1.20261	0.429	0.121	4.14618e-12	Cycling_MKI67	SLC8A1
1.06654e-16	0.884858	0.548	0.179	4.62547e-12	Cycling_MKI67	PGAP1
1.12131e-16	1.00249	0.512	0.152	4.86302e-12	Cycling_MKI67	EIF4E
1.33262e-16	1.1198	0.369	0.092	5.77943e-12	Cycling_MKI67	INTS12
1.65286e-16	1.6637	0.357	0.088	7.16828e-12	Cycling_MKI67	BTG3
1.69368e-16	1.58165	0.286	0.062	7.34533e-12	Cycling_MKI67	RECQL
1.83701e-16	1.29338	0.262	0.053	7.96694e-12	Cycling_MKI67	DAPK2
1.91454e-16	1.10006	0.631	0.212	8.30316e-12	Cycling_MKI67	STK39
2.15105e-16	1.65239	0.298	0.065	9.32889e-12	Cycling_MKI67	USP1
2.56107e-16	1.418	0.321	0.075	1.11071e-11	Cycling_MKI67	HMGCR
2.91553e-16	1.09666	0.31	0.07	1.26444e-11	Cycling_MKI67	NEDD1
2.95217e-16	1.02255	0.619	0.211	1.28033e-11	Cycling_MKI67	PHTF2
3.58974e-16	1.05776	0.488	0.143	1.55683e-11	Cycling_MKI67	TUBB6
3.6942e-16	1.12404	0.31	0.07	1.60214e-11	Cycling_MKI67	KIAA1841
4.26911e-16	1.38468	0.476	0.147	1.85147e-11	Cycling_MKI67	CYTH3
4.33628e-16	1.7512	0.464	0.143	1.8806e-11	Cycling_MKI67	ADAMTSL1
4.45048e-16	1.83261	0.69	0.299	1.93013e-11	Cycling_MKI67	VCL
4.47561e-16	1.24861	0.333	0.08	1.94103e-11	Cycling_MKI67	NAALAD2
4.5088e-16	1.17911	0.262	0.054	1.95542e-11	Cycling_MKI67	AC004943.2
5.35894e-16	1.14938	0.631	0.22	2.32412e-11	Cycling_MKI67	CDK8
5.5818e-16	1.12335	0.774	0.335	2.42077e-11	Cycling_MKI67	SRSF10
5.69745e-16	1.27519	0.262	0.054	2.47093e-11	Cycling_MKI67	HMGN4
6.07406e-16	1.0894	0.345	0.084	2.63426e-11	Cycling_MKI67	UXS1
6.90524e-16	1.18213	0.345	0.085	2.99473e-11	Cycling_MKI67	HACD2
7.64856e-16	1.66871	0.429	0.127	3.3171e-11	Cycling_MKI67	TUBA1B
8.09207e-16	1.44149	0.5	0.162	3.50945e-11	Cycling_MKI67	DCLK2
9.39923e-16	1.15082	0.893	0.479	4.07635e-11	Cycling_MKI67	FUS
1.01077e-15	1.27732	0.536	0.178	4.38362e-11	Cycling_MKI67	KIAA0586
1.17976e-15	1.25117	0.333	0.082	5.1165e-11	Cycling_MKI67	RPGRIP1L
1.28185e-15	1.52699	0.286	0.065	5.55926e-11	Cycling_MKI67	AP3M2
1.43984e-15	1.63228	0.405	0.117	6.24443e-11	Cycling_MKI67	LRP4
1.47509e-15	1.66691	0.274	0.06	6.39731e-11	Cycling_MKI67	RCC1
1.52715e-15	1.0576	0.321	0.077	6.6231e-11	Cycling_MKI67	CATSPERE
1.64708e-15	1.31836	0.25	0.051	7.14321e-11	Cycling_MKI67	HAUS2
1.90103e-15	0.988273	0.476	0.141	8.24458e-11	Cycling_MKI67	ZNF714
2.77364e-15	1.27294	0.417	0.12	1.2029e-10	Cycling_MKI67	CASP8AP2
2.80929e-15	1.50722	0.464	0.146	1.21836e-10	Cycling_MKI67	LAMA3
3.4099e-15	1.23735	0.381	0.104	1.47884e-10	Cycling_MKI67	DCLRE1C
3.82235e-15	1.18778	0.619	0.234	1.65772e-10	Cycling_MKI67	SEC24D
3.84973e-15	0.89899	0.488	0.148	1.66959e-10	Cycling_MKI67	PPME1
4.01365e-15	1.25692	0.607	0.227	1.74068e-10	Cycling_MKI67	KLF6
4.1993e-15	1.6789	0.25	0.053	1.8212e-10	Cycling_MKI67	CD44
4.27158e-15	1.44776	0.583	0.216	1.85254e-10	Cycling_MKI67	TMEM131L
4.49741e-15	1.07297	0.298	0.069	1.95048e-10	Cycling_MKI67	KHDRBS3
4.59064e-15	1.99047	0.667	0.296	1.99091e-10	Cycling_MKI67	COL4A1
5.14103e-15	1.09111	0.464	0.138	2.22961e-10	Cycling_MKI67	TWSG1
5.68028e-15	1.28993	0.762	0.332	2.46348e-10	Cycling_MKI67	COL3A1
5.7246e-15	1.32994	0.357	0.096	2.4827e-10	Cycling_MKI67	PCSK6
7.04125e-15	0.903809	0.571	0.191	3.05372e-10	Cycling_MKI67	HLTF
7.3979e-15	1.03119	0.417	0.119	3.2084e-10	Cycling_MKI67	B3GLCT
7.97745e-15	1.27326	0.726	0.328	3.45974e-10	Cycling_MKI67	CDC27
8.18157e-15	1.22806	0.405	0.117	3.54826e-10	Cycling_MKI67	AP001347.1
8.46737e-15	1.28389	0.369	0.1	3.67222e-10	Cycling_MKI67	FAT1
8.94822e-15	0.944077	0.607	0.211	3.88075e-10	Cycling_MKI67	ZNF680
1.04704e-14	0.850626	0.619	0.217	4.54092e-10	Cycling_MKI67	ATR
1.18613e-14	1.0065	0.679	0.271	5.14413e-10	Cycling_MKI67	DENND5A
1.25803e-14	1.39793	0.262	0.058	5.45597e-10	Cycling_MKI67	PXYLP1
1.30327e-14	1.26044	0.393	0.112	5.65213e-10	Cycling_MKI67	HMGCS1
1.37907e-14	0.935658	0.417	0.12	5.9809e-10	Cycling_MKI67	EPSTI1
1.45685e-14	1.25842	0.274	0.063	6.31819e-10	Cycling_MKI67	HECW2
1.54476e-14	1.17431	0.345	0.091	6.69948e-10	Cycling_MKI67	GRK4
1.67421e-14	0.995611	0.738	0.311	7.2609e-10	Cycling_MKI67	SSH2
1.8922e-14	0.974576	0.286	0.066	8.20627e-10	Cycling_MKI67	ARSB
1.89753e-14	1.08127	0.643	0.246	8.22938e-10	Cycling_MKI67	TTLL5
2.12894e-14	0.974148	0.333	0.085	9.23298e-10	Cycling_MKI67	ZNF519
2.40239e-14	0.831861	0.429	0.124	1.04189e-09	Cycling_MKI67	TNPO2
2.458e-14	1.15379	0.619	0.238	1.06601e-09	Cycling_MKI67	CBFB
3.39629e-14	0.973501	0.536	0.176	1.47294e-09	Cycling_MKI67	NPLOC4
3.42768e-14	1.13489	0.286	0.068	1.48655e-09	Cycling_MKI67	MTRF1L
3.47005e-14	1.11866	0.619	0.23	1.50493e-09	Cycling_MKI67	ELOVL5
3.51588e-14	1.06973	0.333	0.086	1.5248e-09	Cycling_MKI67	PDE4DIP
3.63249e-14	0.762984	0.548	0.182	1.57537e-09	Cycling_MKI67	LARP1B
4.10379e-14	1.09436	0.321	0.082	1.77977e-09	Cycling_MKI67	NUP50
4.34833e-14	0.9654	0.333	0.086	1.88583e-09	Cycling_MKI67	PDIA5
4.43017e-14	1.10251	0.405	0.12	1.92132e-09	Cycling_MKI67	NEDD9
4.78509e-14	1.08616	0.488	0.157	2.07525e-09	Cycling_MKI67	OGN
5.23877e-14	0.837706	0.381	0.109	2.272e-09	Cycling_MKI67	CYP11A1
6.04116e-14	1.5707	0.417	0.127	2.61999e-09	Cycling_MKI67	DIAPH1
6.16293e-14	1.279	0.333	0.087	2.6728e-09	Cycling_MKI67	INTS7
6.79905e-14	1.15084	0.286	0.069	2.94868e-09	Cycling_MKI67	ODF2
6.97096e-14	0.90391	0.381	0.107	3.02324e-09	Cycling_MKI67	MBD4
7.28007e-14	1.51203	0.262	0.061	3.15729e-09	Cycling_MKI67	CSTPP1
8.25431e-14	0.977427	0.607	0.221	3.57981e-09	Cycling_MKI67	ILF3
8.72877e-14	1.23984	0.274	0.065	3.78558e-09	Cycling_MKI67	LYN
9.62884e-14	1.08176	0.56	0.209	4.17593e-09	Cycling_MKI67	ACTN1
1.00815e-13	1.47032	0.321	0.085	4.37223e-09	Cycling_MKI67	SYNJ2
1.02672e-13	1.3379	0.31	0.08	4.45278e-09	Cycling_MKI67	SCML2
1.33443e-13	0.975884	0.917	0.637	5.7873e-09	Cycling_MKI67	ASAP1
1.40418e-13	2.19283	0.262	0.065	6.08981e-09	Cycling_MKI67	ENSG00000248343
1.58414e-13	0.943633	0.393	0.117	6.87024e-09	Cycling_MKI67	MKL2
1.65601e-13	0.701303	0.31	0.078	7.18197e-09	Cycling_MKI67	HSD11B1
1.67475e-13	1.82434	0.369	0.107	7.26323e-09	Cycling_MKI67	GRIK2
1.7117e-13	1.39912	0.345	0.095	7.42345e-09	Cycling_MKI67	DDB2
1.89714e-13	0.87869	0.333	0.088	8.2277e-09	Cycling_MKI67	SLC25A40
1.98314e-13	0.982727	0.702	0.283	8.60066e-09	Cycling_MKI67	FBXL5
2.22069e-13	2.09968	0.25	0.06	9.6309e-09	Cycling_MKI67	ENSG00000250243
2.33808e-13	1.09617	0.452	0.147	1.014e-08	Cycling_MKI67	KLHL13
2.38307e-13	1.15142	0.56	0.205	1.03351e-08	Cycling_MKI67	DEK
2.39078e-13	1.51052	0.274	0.067	1.03686e-08	Cycling_MKI67	ENSG00000290928
2.43761e-13	0.884303	0.345	0.094	1.05717e-08	Cycling_MKI67	KLHL2
2.54593e-13	0.977787	0.381	0.11	1.10415e-08	Cycling_MKI67	MLH1
2.71962e-13	0.994713	0.262	0.061	1.17947e-08	Cycling_MKI67	DBF4B
2.8688e-13	0.996163	0.393	0.116	1.24417e-08	Cycling_MKI67	CEP44
3.14038e-13	1.02245	0.429	0.134	1.36195e-08	Cycling_MKI67	CBL
3.54046e-13	0.862383	0.321	0.085	1.53546e-08	Cycling_MKI67	LRFN5
3.77859e-13	1.31225	0.357	0.104	1.63873e-08	Cycling_MKI67	GSTA1
3.85262e-13	1.52387	0.321	0.089	1.67084e-08	Cycling_MKI67	MATR3
3.92786e-13	1.30248	0.333	0.092	1.70347e-08	Cycling_MKI67	TADA2A
4.21234e-13	0.834644	0.833	0.399	1.82685e-08	Cycling_MKI67	RB1
4.45215e-13	0.63663	0.536	0.18	1.93085e-08	Cycling_MKI67	KATNAL1
4.5556e-13	1.10246	0.369	0.108	1.97572e-08	Cycling_MKI67	PCNT
4.6103e-13	1.14763	0.702	0.304	1.99944e-08	Cycling_MKI67	ANKRD36C
5.0127e-13	1.09446	0.298	0.076	2.17396e-08	Cycling_MKI67	NUP35
5.10211e-13	1.10518	0.345	0.097	2.21274e-08	Cycling_MKI67	AC092683.1
5.45331e-13	1.27743	0.393	0.118	2.36505e-08	Cycling_MKI67	STMN1
5.95777e-13	0.99114	0.417	0.134	2.58383e-08	Cycling_MKI67	PCDH7
6.14525e-13	1.59412	0.262	0.064	2.66513e-08	Cycling_MKI67	MARCHF7
6.19961e-13	1.11323	0.381	0.115	2.68871e-08	Cycling_MKI67	KIF21A
6.42304e-13	1.30452	0.81	0.448	2.78561e-08	Cycling_MKI67	DLC1
6.57792e-13	1.10742	0.738	0.336	2.85278e-08	Cycling_MKI67	TPM4
6.97081e-13	1.65487	0.25	0.057	3.02317e-08	Cycling_MKI67	ANP32E
7.09955e-13	0.996111	0.56	0.208	3.079e-08	Cycling_MKI67	DOK6
7.62641e-13	0.755381	0.488	0.164	3.3075e-08	Cycling_MKI67	HLCS
7.70808e-13	1.03281	0.524	0.187	3.34292e-08	Cycling_MKI67	ZNF718
7.75146e-13	0.856131	0.452	0.145	3.36173e-08	Cycling_MKI67	ZMYM1
7.79263e-13	0.910475	0.321	0.086	3.37958e-08	Cycling_MKI67	PGAM1
1.00305e-12	0.798859	0.536	0.189	4.35013e-08	Cycling_MKI67	CALU
1.07238e-12	0.579413	0.286	0.071	4.65081e-08	Cycling_MKI67	RNFT1
1.14439e-12	0.776608	0.452	0.154	4.96311e-08	Cycling_MKI67	THSD4
1.17122e-12	0.784948	0.31	0.081	5.07945e-08	Cycling_MKI67	TIMM23
1.18657e-12	0.856715	0.405	0.125	5.14605e-08	Cycling_MKI67	DESI2
1.29282e-12	0.678558	1	1	5.60683e-08	Cycling_MKI67	MALAT1
1.30433e-12	0.807467	0.667	0.271	5.65674e-08	Cycling_MKI67	FARP1
1.45163e-12	1.2868	0.298	0.079	6.29559e-08	Cycling_MKI67	PNKP
1.81213e-12	1.20589	0.262	0.065	7.85903e-08	Cycling_MKI67	TDP1
1.8699e-12	0.771237	0.536	0.193	8.10957e-08	Cycling_MKI67	SRBD1
2.07866e-12	0.873387	0.393	0.118	9.01492e-08	Cycling_MKI67	METTL21A
2.18887e-12	0.825677	0.631	0.251	9.49292e-08	Cycling_MKI67	ZRANB3
2.59024e-12	0.774997	0.5	0.171	1.12336e-07	Cycling_MKI67	ZNF736
2.63473e-12	0.62316	0.56	0.197	1.14266e-07	Cycling_MKI67	TUBGCP3
2.87311e-12	0.920082	0.25	0.06	1.24604e-07	Cycling_MKI67	PKD2L2
2.87824e-12	0.792019	0.464	0.155	1.24826e-07	Cycling_MKI67	NCBP3
3.03812e-12	0.939543	0.333	0.094	1.3176e-07	Cycling_MKI67	NUP85
3.31397e-12	1.12735	0.286	0.076	1.43723e-07	Cycling_MKI67	PPFIA2
3.49202e-12	0.859239	0.274	0.069	1.51445e-07	Cycling_MKI67	XPOT
3.55089e-12	1.19091	0.286	0.075	1.53998e-07	Cycling_MKI67	C12orf4
3.70281e-12	1.34464	0.333	0.097	1.60587e-07	Cycling_MKI67	DPY19L1
3.92171e-12	1.2279	0.286	0.075	1.7008e-07	Cycling_MKI67	VAV2
3.96745e-12	0.723752	0.524	0.185	1.72064e-07	Cycling_MKI67	IP6K2
4.04717e-12	0.744404	0.44	0.144	1.75522e-07	Cycling_MKI67	CARD8
4.14614e-12	0.840959	0.667	0.283	1.79814e-07	Cycling_MKI67	DNAJC1
4.16056e-12	0.98203	0.417	0.135	1.80439e-07	Cycling_MKI67	NSF
4.46658e-12	1.11154	0.345	0.102	1.93711e-07	Cycling_MKI67	LIMD1
4.66015e-12	1.61157	0.869	0.548	2.02106e-07	Cycling_MKI67	COL1A2
5.26588e-12	1.13719	0.452	0.155	2.28376e-07	Cycling_MKI67	BAIAP2L1
5.8758e-12	0.73725	0.381	0.115	2.54827e-07	Cycling_MKI67	PKM
6.04873e-12	0.720518	0.607	0.23	2.62327e-07	Cycling_MKI67	PRKD3
7.32953e-12	1.34408	0.298	0.083	3.17874e-07	Cycling_MKI67	KATNAL2
7.70989e-12	0.960288	0.393	0.124	3.3437e-07	Cycling_MKI67	ZNF100
8.20571e-12	1.04697	0.5	0.184	3.55873e-07	Cycling_MKI67	ACTR2
8.65767e-12	1.16611	0.25	0.062	3.75475e-07	Cycling_MKI67	S100A16
8.93394e-12	0.794731	0.393	0.123	3.87456e-07	Cycling_MKI67	SPDYE2
9.31521e-12	0.756429	0.321	0.091	4.03991e-07	Cycling_MKI67	IPO9-AS1
1.00631e-11	1.18136	0.31	0.09	4.36426e-07	Cycling_MKI67	ENSG00000266049
1.01058e-11	1.18024	0.345	0.106	4.38277e-07	Cycling_MKI67	MYO19
1.05255e-11	0.825684	0.452	0.152	4.5648e-07	Cycling_MKI67	SRPK1
1.13924e-11	0.608621	0.417	0.131	4.94078e-07	Cycling_MKI67	EXOSC8
1.18006e-11	0.752282	0.607	0.244	5.1178e-07	Cycling_MKI67	MYO1E
1.25341e-11	1.56079	0.357	0.112	5.43592e-07	Cycling_MKI67	COL21A1
1.30771e-11	0.68465	0.524	0.189	5.67141e-07	Cycling_MKI67	PDE7A
1.35438e-11	0.931757	0.321	0.092	5.87382e-07	Cycling_MKI67	FBLIM1
1.38868e-11	0.716573	0.381	0.119	6.02258e-07	Cycling_MKI67	CRY1
1.41536e-11	1.16104	0.488	0.179	6.13826e-07	Cycling_MKI67	CORO1C
1.42559e-11	1.33441	0.262	0.069	6.18263e-07	Cycling_MKI67	FASTKD1
1.45823e-11	0.731323	0.56	0.209	6.32418e-07	Cycling_MKI67	RAD21
1.5652e-11	1.48008	0.274	0.074	6.78813e-07	Cycling_MKI67	2025-09-09
1.61353e-11	0.90723	0.381	0.121	6.99771e-07	Cycling_MKI67	PCBD2
1.76136e-11	0.856421	0.333	0.098	7.63884e-07	Cycling_MKI67	GNB4
1.77136e-11	0.959345	0.429	0.145	7.68223e-07	Cycling_MKI67	PANK2
1.81124e-11	1.24076	0.31	0.091	7.85517e-07	Cycling_MKI67	ENSG00000283674
1.82377e-11	0.96793	0.429	0.142	7.90949e-07	Cycling_MKI67	INTS6L
1.86483e-11	0.796372	0.488	0.172	8.0876e-07	Cycling_MKI67	CSTF3
1.86759e-11	0.955746	0.286	0.078	8.09954e-07	Cycling_MKI67	FANCM
1.88806e-11	1.09735	0.44	0.155	8.18835e-07	Cycling_MKI67	DDX50
1.95206e-11	1.28967	0.452	0.158	8.46589e-07	Cycling_MKI67	CRYBG3
2.20856e-11	0.560402	0.393	0.122	9.57831e-07	Cycling_MKI67	RER1
2.21521e-11	1.11408	0.274	0.074	9.60715e-07	Cycling_MKI67	TFDP1
2.44283e-11	0.978181	0.274	0.073	1.05943e-06	Cycling_MKI67	IDI1
2.52896e-11	0.900304	0.893	0.54	1.09678e-06	Cycling_MKI67	CDK14
2.54336e-11	0.846848	0.56	0.215	1.10303e-06	Cycling_MKI67	PPP4R1
2.68962e-11	0.73129	0.524	0.192	1.16646e-06	Cycling_MKI67	CDK6
2.70182e-11	1.10153	0.512	0.196	1.17175e-06	Cycling_MKI67	MYO1B
2.72957e-11	0.800439	0.429	0.144	1.18379e-06	Cycling_MKI67	FNIP2
2.73216e-11	0.683274	0.345	0.103	1.18491e-06	Cycling_MKI67	MTCH2
2.90499e-11	1.18278	0.774	0.405	1.25986e-06	Cycling_MKI67	PRKD1
3.0426e-11	0.885872	0.833	0.463	1.31954e-06	Cycling_MKI67	XPO1
3.09222e-11	0.923458	0.464	0.173	1.34106e-06	Cycling_MKI67	PDLIM3
3.16784e-11	0.83436	0.631	0.264	1.37386e-06	Cycling_MKI67	NUP58
3.23152e-11	0.745814	0.286	0.078	1.40148e-06	Cycling_MKI67	CEP78
3.35316e-11	0.791668	0.44	0.152	1.45423e-06	Cycling_MKI67	CNOT6
3.40409e-11	0.790838	0.262	0.069	1.47632e-06	Cycling_MKI67	ENSG00000285664
3.71059e-11	0.688337	0.476	0.168	1.60925e-06	Cycling_MKI67	PRIMPOL
3.8749e-11	0.955177	0.548	0.219	1.68051e-06	Cycling_MKI67	TTC7B
4.06139e-11	1.57476	0.452	0.161	1.76138e-06	Cycling_MKI67	STK4
4.15669e-11	0.729647	0.524	0.197	1.80272e-06	Cycling_MKI67	RTTN
4.16329e-11	0.729838	0.476	0.168	1.80558e-06	Cycling_MKI67	GATAD2A
4.3778e-11	1.10473	0.345	0.108	1.89861e-06	Cycling_MKI67	LYPLA1
4.41166e-11	1.3942	0.488	0.187	1.91329e-06	Cycling_MKI67	2025-09-07
4.44833e-11	0.931356	0.262	0.069	1.92919e-06	Cycling_MKI67	PHTF1
4.4906e-11	1.40844	0.286	0.084	1.94753e-06	Cycling_MKI67	PDE7B-AS1
4.50934e-11	0.577504	0.357	0.109	1.95566e-06	Cycling_MKI67	DERA
4.54361e-11	0.484153	0.464	0.158	1.97052e-06	Cycling_MKI67	BTBD3
4.90379e-11	1.24836	0.44	0.167	2.12672e-06	Cycling_MKI67	WNK3
4.91352e-11	0.52086	0.25	0.063	2.13095e-06	Cycling_MKI67	GPR180
5.21683e-11	0.435378	0.417	0.136	2.26249e-06	Cycling_MKI67	TTC39C
5.25523e-11	0.366702	0.44	0.151	2.27914e-06	Cycling_MKI67	OOEP
5.46804e-11	0.79508	0.488	0.177	2.37143e-06	Cycling_MKI67	TENT4A
5.64541e-11	0.893909	0.452	0.161	2.44836e-06	Cycling_MKI67	2025-09-02
5.68616e-11	0.631911	0.464	0.162	2.46603e-06	Cycling_MKI67	RUNX2
5.75315e-11	1.04217	0.762	0.401	2.49509e-06	Cycling_MKI67	COL4A2
5.94551e-11	1.17502	0.583	0.247	2.57851e-06	Cycling_MKI67	POLA1
6.07523e-11	0.70243	0.56	0.218	2.63477e-06	Cycling_MKI67	GFPT1
6.17495e-11	0.402083	0.655	0.285	2.67801e-06	Cycling_MKI67	ATP1B3
6.63906e-11	0.896535	0.798	0.426	2.87929e-06	Cycling_MKI67	CEP112
7.04063e-11	0.81627	0.25	0.065	3.05345e-06	Cycling_MKI67	LSM5
7.80211e-11	1.31593	0.274	0.077	3.3837e-06	Cycling_MKI67	BLTP1
8.21379e-11	0.882825	0.31	0.091	3.56224e-06	Cycling_MKI67	PRRC2A
8.26444e-11	1.30812	0.298	0.088	3.58421e-06	Cycling_MKI67	MARCHF6
8.80561e-11	0.686301	0.738	0.338	3.81891e-06	Cycling_MKI67	MAGI3
9.54197e-11	0.929236	0.738	0.339	4.13826e-06	Cycling_MKI67	MYH10
9.57503e-11	1.16918	0.262	0.071	4.15259e-06	Cycling_MKI67	RASSF1
9.61913e-11	0.971569	0.298	0.086	4.17172e-06	Cycling_MKI67	SACS
9.8416e-11	0.865912	0.369	0.12	4.2682e-06	Cycling_MKI67	MFSD14B
1.0487e-10	1.00317	0.298	0.088	4.54811e-06	Cycling_MKI67	USP31
1.09553e-10	0.834104	0.298	0.086	4.75118e-06	Cycling_MKI67	S100A11
1.14208e-10	0.715433	0.44	0.153	4.95307e-06	Cycling_MKI67	NUP54
1.18552e-10	0.871124	0.548	0.217	5.14146e-06	Cycling_MKI67	IPO9
1.19531e-10	1.43361	0.417	0.157	5.18392e-06	Cycling_MKI67	SERPINE1
1.24228e-10	0.575965	0.369	0.118	5.38763e-06	Cycling_MKI67	DAP3
1.25431e-10	0.676639	0.488	0.178	5.43982e-06	Cycling_MKI67	NHLRC3
1.27606e-10	0.984536	0.25	0.066	5.53414e-06	Cycling_MKI67	COQ10B
1.27944e-10	0.976558	0.464	0.173	5.5488e-06	Cycling_MKI67	NID2
1.302e-10	0.977835	0.667	0.311	5.64664e-06	Cycling_MKI67	SLCO3A1
1.32828e-10	1.19791	0.738	0.395	5.76063e-06	Cycling_MKI67	VMP1
1.32993e-10	1.10569	0.321	0.1	5.76777e-06	Cycling_MKI67	RNF152
1.36802e-10	1.42918	0.619	0.284	5.93297e-06	Cycling_MKI67	MYH9
1.45918e-10	1.0845	0.345	0.112	6.32833e-06	Cycling_MKI67	KIAA1211
1.48183e-10	0.901916	0.512	0.198	6.42657e-06	Cycling_MKI67	SOGA1
1.50373e-10	0.814977	0.595	0.249	6.52153e-06	Cycling_MKI67	KPNB1
1.61604e-10	1.11756	0.262	0.072	7.00862e-06	Cycling_MKI67	NIPA2
1.63794e-10	1.08201	0.262	0.073	7.10359e-06	Cycling_MKI67	POT1-AS1
1.65335e-10	0.825475	0.44	0.159	7.17043e-06	Cycling_MKI67	STARD4-AS1
1.67849e-10	0.78125	0.75	0.363	7.27945e-06	Cycling_MKI67	UGGT2
1.70265e-10	1.18947	0.488	0.204	7.38421e-06	Cycling_MKI67	LINC00486
1.79183e-10	0.839367	0.31	0.092	7.77098e-06	Cycling_MKI67	KIAA1468
1.87371e-10	0.846462	0.726	0.337	8.12608e-06	Cycling_MKI67	LCORL
1.91762e-10	0.896865	0.381	0.127	8.31653e-06	Cycling_MKI67	PKDCC
1.95687e-10	0.910521	0.286	0.082	8.48675e-06	Cycling_MKI67	KCNQ1
2.02357e-10	0.880147	0.524	0.2	8.776e-06	Cycling_MKI67	CNTRL
2.05289e-10	0.857985	0.44	0.162	8.90319e-06	Cycling_MKI67	ADAMTS2
2.06985e-10	0.669119	0.369	0.121	8.97672e-06	Cycling_MKI67	EFCAB11
2.09056e-10	0.924271	0.619	0.279	9.06654e-06	Cycling_MKI67	KATNBL1
2.14712e-10	0.570893	0.25	0.067	9.31185e-06	Cycling_MKI67	SMAP2
2.21285e-10	0.668497	0.417	0.143	9.5969e-06	Cycling_MKI67	SLC16A4
2.23402e-10	0.6878	0.393	0.132	9.68874e-06	Cycling_MKI67	AGPAT5
2.255e-10	1.68455	0.25	0.071	9.77973e-06	Cycling_MKI67	ENSG00000285582
2.27567e-10	0.667019	0.583	0.236	9.86937e-06	Cycling_MKI67	CCDC7
2.27612e-10	0.625558	0.429	0.148	9.87132e-06	Cycling_MKI67	SUPT16H
2.38584e-10	1.31296	0.25	0.068	1.03471e-05	Cycling_MKI67	HNRNPAB
2.47594e-10	0.919253	0.548	0.223	1.07379e-05	Cycling_MKI67	ACTR3
2.51203e-10	1.31532	0.25	0.069	1.08944e-05	Cycling_MKI67	ELOVL6
2.57278e-10	1.14037	0.393	0.134	1.11579e-05	Cycling_MKI67	VDAC3
2.76841e-10	0.770026	0.405	0.138	1.20063e-05	Cycling_MKI67	NAV1
3.12213e-10	1.06875	0.274	0.079	1.35404e-05	Cycling_MKI67	GTPBP1
3.25763e-10	1.02522	0.44	0.164	1.4128e-05	Cycling_MKI67	MAP2
3.28832e-10	0.712344	0.571	0.235	1.42611e-05	Cycling_MKI67	RCOR1
3.37332e-10	0.902144	0.571	0.238	1.46298e-05	Cycling_MKI67	RFC1
3.39496e-10	0.924706	0.321	0.099	1.47236e-05	Cycling_MKI67	COG4
3.60601e-10	0.550171	0.702	0.314	1.56389e-05	Cycling_MKI67	LRCH1
3.9392e-10	0.667602	0.357	0.116	1.70839e-05	Cycling_MKI67	PTBP1
3.98221e-10	1.54216	0.25	0.071	1.72704e-05	Cycling_MKI67	AL139807.1
4.06319e-10	1.23662	0.262	0.075	1.76217e-05	Cycling_MKI67	ATF3
4.25109e-10	0.910463	0.357	0.119	1.84366e-05	Cycling_MKI67	DAPK3
4.31827e-10	0.685958	0.571	0.229	1.87279e-05	Cycling_MKI67	MTF2
4.60221e-10	0.25809	0.298	0.086	1.99593e-05	Cycling_MKI67	ELMOD2
4.7224e-10	0.66971	0.619	0.264	2.04806e-05	Cycling_MKI67	SPRED1
4.9486e-10	0.758952	0.476	0.183	2.14616e-05	Cycling_MKI67	SPAG16
5.00133e-10	0.57845	0.667	0.28	2.16903e-05	Cycling_MKI67	HSPA9
5.11009e-10	1.13415	0.81	0.446	2.21619e-05	Cycling_MKI67	ENAH
5.1228e-10	1.06466	0.405	0.145	2.22171e-05	Cycling_MKI67	LINGO1
5.21465e-10	0.909449	0.429	0.158	2.26154e-05	Cycling_MKI67	GRK3
5.45833e-10	1.10157	0.262	0.075	2.36722e-05	Cycling_MKI67	COL19A1
5.52012e-10	1.17876	0.274	0.08	2.39402e-05	Cycling_MKI67	TARBP1
5.83673e-10	0.922188	0.702	0.355	2.53133e-05	Cycling_MKI67	TANC1
5.90564e-10	1.64828	0.369	0.135	2.56122e-05	Cycling_MKI67	ITGA1
6.13861e-10	0.900366	0.31	0.095	2.66225e-05	Cycling_MKI67	FSD1L
6.50792e-10	0.94487	0.262	0.075	2.82242e-05	Cycling_MKI67	PIGK
6.71217e-10	1.01476	0.381	0.135	2.911e-05	Cycling_MKI67	LRRC41
6.80927e-10	1.28048	0.286	0.088	2.95311e-05	Cycling_MKI67	ABHD15-AS1
6.93474e-10	1.2821	0.464	0.173	3.00753e-05	Cycling_MKI67	GRAMD1B
7.14506e-10	0.702196	0.429	0.158	3.09874e-05	Cycling_MKI67	TRPC6
7.2112e-10	0.63762	0.881	0.492	3.12743e-05	Cycling_MKI67	GPC6
7.27808e-10	0.635254	0.298	0.09	3.15643e-05	Cycling_MKI67	PRCP
7.35175e-10	0.535673	0.44	0.158	3.18838e-05	Cycling_MKI67	LIN52
7.43651e-10	0.733413	0.548	0.227	3.22514e-05	Cycling_MKI67	APOO
8.02887e-10	0.817895	0.274	0.08	3.48204e-05	Cycling_MKI67	CPPED1
8.06867e-10	0.787453	0.69	0.334	3.4993e-05	Cycling_MKI67	NAP1L4
8.16248e-10	1.46435	0.25	0.07	3.53999e-05	Cycling_MKI67	ID1
8.439e-10	0.79873	0.583	0.246	3.65991e-05	Cycling_MKI67	ATP13A3
8.52162e-10	0.833148	0.452	0.172	3.69574e-05	Cycling_MKI67	PLCE1
8.55969e-10	0.864905	0.81	0.466	3.71225e-05	Cycling_MKI67	ATRNL1
8.61186e-10	1.14223	0.274	0.082	3.73488e-05	Cycling_MKI67	FAM76B
9.40814e-10	0.786717	0.429	0.158	4.08021e-05	Cycling_MKI67	TBC1D12
9.77137e-10	0.624813	0.595	0.254	4.23775e-05	Cycling_MKI67	TSC22D2
9.94663e-10	0.941222	0.321	0.103	4.31375e-05	Cycling_MKI67	ARPC5
1.04145e-09	0.585982	0.964	0.799	4.51667e-05	Cycling_MKI67	FNDC3B
1.05139e-09	0.740419	0.643	0.282	4.55979e-05	Cycling_MKI67	CNOT1
1.16367e-09	0.727545	0.536	0.213	5.04673e-05	Cycling_MKI67	NCK2
1.2859e-09	0.664199	0.583	0.245	5.57681e-05	Cycling_MKI67	TULP4
1.29035e-09	0.632529	0.536	0.212	5.59611e-05	Cycling_MKI67	LAMA4
1.30197e-09	1.00651	0.262	0.077	5.6465e-05	Cycling_MKI67	SFXN5
1.32939e-09	1.76109	0.286	0.094	5.76543e-05	Cycling_MKI67	NALF1
1.33353e-09	0.528951	0.488	0.183	5.78338e-05	Cycling_MKI67	IFT81
1.36292e-09	0.823766	0.274	0.08	5.91086e-05	Cycling_MKI67	TTC13
1.44329e-09	1.06009	0.571	0.26	6.25942e-05	Cycling_MKI67	MCU
1.45706e-09	0.533362	0.25	0.07	6.31911e-05	Cycling_MKI67	MDC1
1.52288e-09	0.587751	0.536	0.214	6.60457e-05	Cycling_MKI67	PACSIN2
1.52432e-09	0.895771	0.31	0.099	6.61082e-05	Cycling_MKI67	NUP155
1.53165e-09	0.776392	0.333	0.108	6.64262e-05	Cycling_MKI67	C2CD3
1.56575e-09	0.698603	0.571	0.239	6.7905e-05	Cycling_MKI67	TNPO3
1.56872e-09	0.61742	0.429	0.157	6.80337e-05	Cycling_MKI67	SRSF2
1.58137e-09	0.893004	0.25	0.071	6.85823e-05	Cycling_MKI67	FAM122B
1.58429e-09	0.767057	0.548	0.232	6.87089e-05	Cycling_MKI67	USP13
1.58514e-09	1.03029	0.333	0.112	6.87459e-05	Cycling_MKI67	SFI1
1.58655e-09	0.708124	0.405	0.146	6.88069e-05	Cycling_MKI67	MRE11
1.6028e-09	0.526686	0.512	0.199	6.95119e-05	Cycling_MKI67	ATG10
1.64877e-09	0.842817	0.262	0.077	7.15054e-05	Cycling_MKI67	FAM98A
1.6845e-09	0.844097	0.381	0.133	7.3055e-05	Cycling_MKI67	HMGXB4
1.74152e-09	0.458905	0.393	0.136	7.55279e-05	Cycling_MKI67	MFSD6
1.8693e-09	0.523207	0.464	0.173	8.10696e-05	Cycling_MKI67	HNRNPL
1.9394e-09	0.819211	0.274	0.082	8.41097e-05	Cycling_MKI67	ZC3H4
1.98016e-09	1.00904	0.286	0.088	8.58776e-05	Cycling_MKI67	C3orf62
1.9875e-09	0.623286	0.333	0.109	8.61958e-05	Cycling_MKI67	RNF121
1.99249e-09	0.785218	0.464	0.181	8.64125e-05	Cycling_MKI67	IPO7
2.04472e-09	0.937903	0.321	0.105	8.86775e-05	Cycling_MKI67	PPP1CC
2.05405e-09	1.05373	0.56	0.251	8.90822e-05	Cycling_MKI67	SUZ12
2.06711e-09	0.886315	0.595	0.259	8.96485e-05	Cycling_MKI67	UBE2E3
2.10511e-09	0.833364	0.381	0.133	9.12966e-05	Cycling_MKI67	MYL12A
2.51089e-09	0.835366	0.381	0.135	0.000108895	Cycling_MKI67	MAP3K20-AS1
2.52562e-09	0.98727	0.595	0.272	0.000109533	Cycling_MKI67	S100A6
2.59477e-09	0.731263	0.298	0.093	0.000112532	Cycling_MKI67	CDC42SE1
2.72431e-09	1.13855	0.31	0.1	0.00011815	Cycling_MKI67	ZNF678
2.9015e-09	0.449172	0.369	0.126	0.000125835	Cycling_MKI67	TMEM67
3.00464e-09	0.672254	0.762	0.371	0.000130308	Cycling_MKI67	PSPC1
3.0187e-09	0.712789	0.464	0.179	0.000130918	Cycling_MKI67	NR2C1
3.19902e-09	0.712601	0.369	0.129	0.000138738	Cycling_MKI67	ASTN2
3.28545e-09	0.581744	0.429	0.159	0.000142487	Cycling_MKI67	PPIA
3.31262e-09	0.92951	0.571	0.255	0.000143665	Cycling_MKI67	SMS
3.45641e-09	0.637896	0.274	0.083	0.000149901	Cycling_MKI67	BFAR
3.66361e-09	0.775993	0.762	0.38	0.000158887	Cycling_MKI67	NUCKS1
3.66424e-09	0.864566	0.833	0.495	0.000158915	Cycling_MKI67	HP1BP3
3.8506e-09	0.81252	0.631	0.299	0.000166997	Cycling_MKI67	CREB3L2
3.9125e-09	0.854756	0.333	0.113	0.000169681	Cycling_MKI67	OTULIN
4.05638e-09	0.715724	0.405	0.149	0.000175921	Cycling_MKI67	KCTD9
4.06702e-09	0.777178	0.5	0.206	0.000176383	Cycling_MKI67	DNAJC9
4.07024e-09	0.457206	0.595	0.253	0.000176522	Cycling_MKI67	ATP8B1
4.0879e-09	0.577903	0.321	0.105	0.000177288	Cycling_MKI67	ZNF138
4.1655e-09	0.953925	0.345	0.121	0.000180653	Cycling_MKI67	UGGT1
4.44829e-09	0.750344	0.393	0.145	0.000192918	Cycling_MKI67	SMC1A
4.45436e-09	0.839129	0.31	0.101	0.000193181	Cycling_MKI67	SPATA1
4.84799e-09	0.848638	0.298	0.095	0.000210252	Cycling_MKI67	SNRNP40
5.19554e-09	0.748915	0.464	0.183	0.000225326	Cycling_MKI67	ACSL3
5.26742e-09	0.94955	0.369	0.131	0.000228443	Cycling_MKI67	RBX1
5.2949e-09	0.624236	0.417	0.157	0.000229634	Cycling_MKI67	SNTB2
5.4858e-09	0.87412	0.393	0.15	0.000237914	Cycling_MKI67	CDH2
5.53766e-09	0.89439	0.321	0.11	0.000240163	Cycling_MKI67	TENM3
6.0399e-09	0.539318	0.357	0.124	0.000261944	Cycling_MKI67	UBE2N
6.30155e-09	1.18079	0.536	0.245	0.000273292	Cycling_MKI67	P3H2
6.67538e-09	1.0947	0.357	0.132	0.000289505	Cycling_MKI67	PRKX
6.93429e-09	0.786362	0.417	0.162	0.000300733	Cycling_MKI67	STAMBPL1
7.3991e-09	0.859588	0.429	0.168	0.000320891	Cycling_MKI67	MBOAT1
7.61339e-09	0.806955	0.548	0.24	0.000330185	Cycling_MKI67	KIF5B
7.68679e-09	0.556789	0.738	0.349	0.000333369	Cycling_MKI67	PABPC1
7.7368e-09	0.958171	0.524	0.226	0.000335537	Cycling_MKI67	SPATS2
7.81646e-09	0.83081	0.726	0.39	0.000338992	Cycling_MKI67	THOC2
7.99645e-09	0.677653	0.44	0.169	0.000346798	Cycling_MKI67	LDLR
8.14664e-09	0.571002	0.571	0.237	0.000353312	Cycling_MKI67	LARP4
8.33862e-09	0.265378	0.476	0.183	0.000361638	Cycling_MKI67	SLC39A11
8.59563e-09	0.779566	0.369	0.133	0.000372784	Cycling_MKI67	NPAT
8.73126e-09	0.628618	0.464	0.185	0.000378666	Cycling_MKI67	PSMD1
8.77428e-09	0.565229	0.5	0.201	0.000380532	Cycling_MKI67	DENND6A-AS1
8.7913e-09	0.745546	0.25	0.075	0.00038127	Cycling_MKI67	DHX8
8.9885e-09	0.772867	0.286	0.092	0.000389822	Cycling_MKI67	DGCR8
9.65737e-09	0.527738	0.524	0.217	0.00041883	Cycling_MKI67	USP12
9.93287e-09	0.65316	0.262	0.08	0.000430778	Cycling_MKI67	MTMR6
9.99642e-09	1.10674	0.595	0.3	0.000433535	Cycling_MKI67	MIR503HG
1.00246e-08	0.972119	0.321	0.112	0.000434758	Cycling_MKI67	NEURL1B
1.0084e-08	1.24488	0.262	0.081	0.000437333	Cycling_MKI67	RMDN2
1.02821e-08	0.82001	0.607	0.274	0.000445924	Cycling_MKI67	ASAP2
1.06282e-08	0.378534	0.393	0.141	0.000460936	Cycling_MKI67	ENY2
1.08074e-08	0.700125	0.298	0.098	0.000468707	Cycling_MKI67	CPSF2
1.08294e-08	0.872331	0.262	0.08	0.000469661	Cycling_MKI67	MSMO1
1.11874e-08	0.462469	0.369	0.13	0.000485187	Cycling_MKI67	NCBP1
1.16533e-08	0.59465	0.298	0.097	0.000505392	Cycling_MKI67	BBS7
1.17808e-08	0.612519	0.381	0.14	0.000510921	Cycling_MKI67	MAD1L1
1.2337e-08	0.614539	0.476	0.19	0.000535045	Cycling_MKI67	SLC38A9
1.2434e-08	0.69634	0.548	0.236	0.00053925	Cycling_MKI67	SERF2
1.26215e-08	0.475575	0.381	0.137	0.000547383	Cycling_MKI67	LRRC37A2
1.26308e-08	0.678215	0.357	0.127	0.000547785	Cycling_MKI67	CYB5B
1.27505e-08	0.655405	0.345	0.12	0.000552976	Cycling_MKI67	ANP32B
1.32175e-08	0.431188	0.429	0.16	0.000573231	Cycling_MKI67	FAM149B1
1.32655e-08	0.76331	0.286	0.092	0.00057531	Cycling_MKI67	UCHL5
1.33124e-08	0.786585	0.464	0.195	0.000577346	Cycling_MKI67	RBMS3-AS3
1.34698e-08	0.478605	0.524	0.22	0.000584173	Cycling_MKI67	TLE1
1.34789e-08	0.620719	0.643	0.298	0.000584566	Cycling_MKI67	NXN
1.50488e-08	0.938827	0.417	0.162	0.000652653	Cycling_MKI67	KHDC4
1.50856e-08	1.02853	0.31	0.107	0.000654249	Cycling_MKI67	H2AFV
1.52284e-08	0.87843	0.298	0.099	0.000660439	Cycling_MKI67	ATXN2L
1.54493e-08	0.517639	0.262	0.081	0.000670023	Cycling_MKI67	ELP6
1.55591e-08	1.2455	0.274	0.089	0.000674783	Cycling_MKI67	TRIM26
1.56665e-08	1.09398	0.679	0.345	0.00067944	Cycling_MKI67	ASCC3
1.59928e-08	0.757745	0.345	0.122	0.000693594	Cycling_MKI67	FAM208A
1.60214e-08	0.312705	0.44	0.167	0.000694832	Cycling_MKI67	EIF5B
1.65029e-08	0.344445	0.5	0.198	0.000715713	Cycling_MKI67	EFHC1
1.68463e-08	0.658807	0.762	0.398	0.000730607	Cycling_MKI67	PDXDC1
1.72286e-08	0.596979	0.488	0.198	0.000747186	Cycling_MKI67	ASXL2
1.78097e-08	0.777902	0.405	0.158	0.000772387	Cycling_MKI67	B3GALNT2
1.79296e-08	0.949779	0.321	0.112	0.00077759	Cycling_MKI67	CCDC138
1.93648e-08	0.729918	0.607	0.272	0.000839831	Cycling_MKI67	R3HDM1
1.94115e-08	0.935376	0.393	0.146	0.000841858	Cycling_MKI67	SRP72
1.95588e-08	0.821399	0.321	0.112	0.000848245	Cycling_MKI67	CNOT9
1.98055e-08	0.943077	0.524	0.223	0.000858944	Cycling_MKI67	FP236383.1
2.03004e-08	0.749574	0.762	0.419	0.000880409	Cycling_MKI67	HERC2
2.03749e-08	0.496963	0.619	0.273	0.000883639	Cycling_MKI67	DHX15
2.06826e-08	0.305155	0.274	0.086	0.000896986	Cycling_MKI67	ZNF26
2.13784e-08	0.720677	0.25	0.077	0.00092716	Cycling_MKI67	SLC2A14
2.15391e-08	0.82878	0.25	0.077	0.000934131	Cycling_MKI67	THEM4
2.17221e-08	0.82561	0.274	0.089	0.000942065	Cycling_MKI67	PMS2P4
2.18784e-08	0.634622	0.56	0.246	0.000948843	Cycling_MKI67	ZMYND8
2.20345e-08	0.471892	0.679	0.31	0.000955615	Cycling_MKI67	CGGBP1
2.27751e-08	0.646796	0.452	0.181	0.000987732	Cycling_MKI67	AGPS
2.28356e-08	0.29856	0.25	0.077	0.000990357	Cycling_MKI67	PDE1A
2.30126e-08	0.509932	0.369	0.134	0.000998035	Cycling_MKI67	FAM208B
2.32704e-08	0.455467	0.429	0.164	0.00100922	Cycling_MKI67	GMPS
2.36282e-08	0.396371	0.571	0.24	0.00102473	Cycling_MKI67	EFR3A
2.39419e-08	1.16401	0.643	0.341	0.00103834	Cycling_MKI67	FN1
2.39927e-08	0.986874	0.333	0.122	0.00104054	Cycling_MKI67	HERC5
2.40688e-08	0.465684	0.643	0.287	0.00104384	Cycling_MKI67	NUP153
2.43142e-08	0.832305	0.25	0.077	0.00105448	Cycling_MKI67	AAGAB
2.43483e-08	0.888189	0.429	0.171	0.00105596	Cycling_MKI67	IWS1
2.48823e-08	0.688905	0.31	0.106	0.00107912	Cycling_MKI67	ERH
2.54965e-08	0.922692	0.357	0.131	0.00110576	Cycling_MKI67	PARK7
2.60574e-08	0.710282	0.44	0.177	0.00113008	Cycling_MKI67	PTS
2.61677e-08	0.480225	0.393	0.146	0.00113487	Cycling_MKI67	MXRA7
2.63134e-08	0.402421	0.31	0.104	0.00114119	Cycling_MKI67	TRNT1
2.655e-08	0.716324	0.726	0.371	0.00115145	Cycling_MKI67	CHCHD3
2.66029e-08	1.05641	0.381	0.144	0.00115374	Cycling_MKI67	DHFR
2.70657e-08	0.605914	0.464	0.186	0.00117381	Cycling_MKI67	DYNLL1
2.7799e-08	0.88688	0.393	0.153	0.00120562	Cycling_MKI67	C11orf80
2.7821e-08	0.808826	0.298	0.102	0.00120657	Cycling_MKI67	TNIK
2.90117e-08	0.614285	0.452	0.183	0.00125821	Cycling_MKI67	MAPK6
2.91977e-08	1.29581	0.286	0.102	0.00126627	Cycling_MKI67	ENSG00000271774
2.92362e-08	0.732812	0.393	0.15	0.00126794	Cycling_MKI67	FAS
3.08092e-08	0.47291	0.286	0.093	0.00133617	Cycling_MKI67	FBXW2
3.16574e-08	0.879878	0.429	0.172	0.00137295	Cycling_MKI67	MCM9
3.21869e-08	0.372505	0.321	0.117	0.00139591	Cycling_MKI67	CHSY3
3.3115e-08	0.98368	0.417	0.174	0.00143617	Cycling_MKI67	SLC2A3
3.33907e-08	1.17027	0.262	0.086	0.00144812	Cycling_MKI67	EIF2S1
3.37251e-08	0.480184	0.298	0.1	0.00146263	Cycling_MKI67	TP53BP2
3.51097e-08	0.706581	0.512	0.214	0.00152267	Cycling_MKI67	ZDHHC20
3.56745e-08	0.503068	0.571	0.246	0.00154717	Cycling_MKI67	WAPL
3.57908e-08	0.763622	0.548	0.245	0.00155221	Cycling_MKI67	TBCD
3.68268e-08	0.679988	0.679	0.336	0.00159714	Cycling_MKI67	GTDC1
3.75671e-08	0.53804	0.369	0.135	0.00162925	Cycling_MKI67	ZNF611
3.77103e-08	0.376174	0.262	0.082	0.00163546	Cycling_MKI67	AC015849.3
3.89546e-08	0.461099	0.405	0.154	0.00168942	Cycling_MKI67	CBX3
3.92847e-08	0.850112	0.452	0.19	0.00170374	Cycling_MKI67	MOB1B
4.0698e-08	0.454238	0.5	0.207	0.00176503	Cycling_MKI67	DNM1L
4.29844e-08	0.509689	0.869	0.46	0.00186419	Cycling_MKI67	ASXL1
4.3223e-08	0.668418	0.274	0.089	0.00187454	Cycling_MKI67	PATL1
4.55752e-08	0.771836	0.274	0.091	0.00197655	Cycling_MKI67	RASSF8-AS1
4.6784e-08	0.855288	0.631	0.295	0.00202898	Cycling_MKI67	TMEM165
4.68087e-08	0.840419	0.679	0.337	0.00203005	Cycling_MKI67	COL5A2
4.69563e-08	0.790342	0.524	0.242	0.00203645	Cycling_MKI67	KCNMA1
4.72328e-08	0.934963	0.357	0.138	0.00204844	Cycling_MKI67	OXCT1
4.73642e-08	0.648533	0.25	0.079	0.00205414	Cycling_MKI67	AC026894.1
4.80488e-08	0.463318	0.464	0.19	0.00208383	Cycling_MKI67	PTPN9
4.81981e-08	0.558093	0.405	0.16	0.0020903	Cycling_MKI67	MSC-AS1
4.82996e-08	0.377868	0.381	0.141	0.00209471	Cycling_MKI67	SRP9
4.83842e-08	0.409715	0.393	0.148	0.00209837	Cycling_MKI67	CLEC2D
4.88884e-08	0.589299	0.798	0.462	0.00212024	Cycling_MKI67	MAGI1
4.91104e-08	0.786809	0.333	0.121	0.00212987	Cycling_MKI67	TRAF3
4.91311e-08	0.702348	0.429	0.174	0.00213077	Cycling_MKI67	CNOT10
5.09128e-08	0.857686	0.488	0.219	0.00220804	Cycling_MKI67	APOE
5.35093e-08	0.819808	0.298	0.105	0.00232064	Cycling_MKI67	TRIM37
5.43043e-08	0.497297	0.524	0.223	0.00235512	Cycling_MKI67	UBA6
5.52605e-08	0.902725	0.571	0.276	0.00239659	Cycling_MKI67	TIMP1
5.54588e-08	0.916047	0.25	0.08	0.00240519	Cycling_MKI67	EGFLAM
5.57425e-08	0.664313	0.488	0.208	0.0024175	Cycling_MKI67	ORC3
5.65384e-08	0.82412	0.25	0.08	0.00245201	Cycling_MKI67	DOT1L
5.71104e-08	0.697148	0.393	0.153	0.00247682	Cycling_MKI67	UBB
5.75356e-08	0.627542	0.286	0.096	0.00249526	Cycling_MKI67	NUDT5
5.79644e-08	0.564063	0.643	0.309	0.00251386	Cycling_MKI67	EVI5
5.80339e-08	0.538849	0.464	0.191	0.00251687	Cycling_MKI67	ANXA6
6.04969e-08	0.380434	0.464	0.189	0.00262369	Cycling_MKI67	RNF168
6.26794e-08	0.569367	0.429	0.172	0.00271834	Cycling_MKI67	SFXN1
6.29135e-08	0.424952	0.321	0.113	0.0027285	Cycling_MKI67	CRTC1
6.3498e-08	0.60771	0.262	0.085	0.00275385	Cycling_MKI67	PKN2-AS1
6.46099e-08	0.76903	0.333	0.123	0.00280207	Cycling_MKI67	SYNC
6.4931e-08	0.316994	0.381	0.142	0.00281599	Cycling_MKI67	SLC25A25
6.52735e-08	0.691099	0.417	0.171	0.00283085	Cycling_MKI67	CCM2
6.54303e-08	0.821382	0.31	0.112	0.00283765	Cycling_MKI67	ADAMTS6
6.89081e-08	0.490244	0.405	0.157	0.00298848	Cycling_MKI67	P4HB
6.98327e-08	0.578528	0.286	0.097	0.00302857	Cycling_MKI67	USP39
7.02402e-08	0.5879	0.333	0.121	0.00304625	Cycling_MKI67	POC1B
7.04569e-08	0.652062	0.536	0.24	0.00305564	Cycling_MKI67	NDUFAF6
7.04725e-08	1.54916	0.298	0.115	0.00305632	Cycling_MKI67	ENSG00000254420
7.25641e-08	0.999158	0.25	0.082	0.00314703	Cycling_MKI67	IQCH
7.37146e-08	0.881483	0.262	0.086	0.00319693	Cycling_MKI67	PPP1R12C
7.42135e-08	0.662854	0.262	0.086	0.00321857	Cycling_MKI67	RELL1
7.49144e-08	0.872484	0.333	0.125	0.00324896	Cycling_MKI67	LBR
7.50769e-08	0.740505	0.679	0.331	0.00325601	Cycling_MKI67	SUCLG2
7.51479e-08	0.489804	0.262	0.085	0.00325909	Cycling_MKI67	TXNRD3
7.74658e-08	1.06823	0.321	0.118	0.00335962	Cycling_MKI67	STK38L
8.05726e-08	0.753827	0.488	0.217	0.00349435	Cycling_MKI67	ABCA9-AS1
8.08943e-08	0.489168	0.726	0.35	0.0035083	Cycling_MKI67	ABI2
8.18629e-08	0.64615	0.393	0.155	0.00355031	Cycling_MKI67	GOLIM4
8.19378e-08	0.368244	0.31	0.107	0.00355356	Cycling_MKI67	LSM8
8.21142e-08	0.720076	0.31	0.11	0.00356121	Cycling_MKI67	CCNK
8.48983e-08	0.54329	0.488	0.205	0.00368195	Cycling_MKI67	SMARCA4
8.54176e-08	0.629029	0.369	0.138	0.00370448	Cycling_MKI67	SH3KBP1
8.56496e-08	0.600663	0.345	0.128	0.00371454	Cycling_MKI67	RNASEH2B
8.5856e-08	0.810602	0.607	0.298	0.00372349	Cycling_MKI67	RFX7
8.67445e-08	0.870859	0.512	0.241	0.00376202	Cycling_MKI67	PLAGL1
8.99426e-08	0.342198	0.381	0.144	0.00390072	Cycling_MKI67	LARS2
9.02833e-08	0.785821	0.31	0.11	0.0039155	Cycling_MKI67	ERLEC1
9.29808e-08	0.862467	0.274	0.093	0.00403248	Cycling_MKI67	LRP12
9.3622e-08	0.61713	0.286	0.097	0.00406029	Cycling_MKI67	RBM10
9.62106e-08	0.629028	0.25	0.08	0.00417256	Cycling_MKI67	C1QTNF3-AMACR
9.67311e-08	0.44571	0.429	0.171	0.00419513	Cycling_MKI67	IFT122
9.73463e-08	0.637821	0.262	0.086	0.00422181	Cycling_MKI67	H2AFZ
9.79974e-08	0.624417	0.381	0.147	0.00425005	Cycling_MKI67	SUCLA2
1.02373e-07	0.533619	0.381	0.15	0.0044398	Cycling_MKI67	C15orf41
1.03755e-07	0.621918	0.405	0.159	0.00449977	Cycling_MKI67	NUP88
1.04304e-07	0.791208	0.488	0.208	0.00452356	Cycling_MKI67	MKL1
1.06707e-07	0.533546	0.357	0.137	0.00462777	Cycling_MKI67	MMP16
1.07539e-07	0.884172	0.298	0.108	0.00466387	Cycling_MKI67	TEX9
1.09963e-07	0.520577	0.286	0.098	0.00476897	Cycling_MKI67	ALG8
1.16934e-07	0.544442	0.643	0.319	0.00507129	Cycling_MKI67	ADK
1.1819e-07	0.295282	0.548	0.233	0.0051258	Cycling_MKI67	RIMKLB
1.19531e-07	0.655277	0.345	0.131	0.00518394	Cycling_MKI67	SNX5
1.19765e-07	0.617898	0.774	0.483	0.00519409	Cycling_MKI67	IGFBP7
1.20564e-07	0.594392	0.5	0.219	0.00522874	Cycling_MKI67	FANCL
1.21859e-07	0.304747	0.405	0.158	0.00528488	Cycling_MKI67	CEP120
1.23859e-07	0.918984	0.274	0.095	0.00537163	Cycling_MKI67	CCT5
1.2944e-07	0.506752	0.405	0.164	0.00561368	Cycling_MKI67	MORC4
1.32136e-07	0.520398	0.631	0.288	0.00573062	Cycling_MKI67	FAR1
1.32532e-07	0.572971	0.357	0.136	0.00574779	Cycling_MKI67	UAP1
1.35233e-07	0.793228	0.857	0.606	0.00586492	Cycling_MKI67	EXT1
1.37513e-07	1.49607	0.345	0.135	0.0059638	Cycling_MKI67	MAP1B
1.39796e-07	0.971063	0.714	0.416	0.00606283	Cycling_MKI67	PEAK1
1.40846e-07	0.363556	0.345	0.128	0.00610833	Cycling_MKI67	MIR222HG
1.41232e-07	0.669451	0.286	0.1	0.0061251	Cycling_MKI67	ITPRIP
1.4267e-07	0.739682	0.679	0.333	0.00618746	Cycling_MKI67	ACACA
1.46629e-07	0.584586	0.619	0.291	0.00635915	Cycling_MKI67	ECM2
1.47427e-07	0.611865	0.357	0.138	0.00639377	Cycling_MKI67	ARL13B
1.47651e-07	0.489822	0.643	0.308	0.00640349	Cycling_MKI67	GPCPD1
1.49435e-07	0.547824	0.464	0.198	0.00648083	Cycling_MKI67	OLA1
1.5031e-07	0.743106	0.405	0.163	0.00651878	Cycling_MKI67	ANAPC10
1.52573e-07	0.793606	0.31	0.112	0.00661692	Cycling_MKI67	WDR1
1.55248e-07	0.333704	0.321	0.115	0.00673293	Cycling_MKI67	KNOP1
1.57216e-07	0.416516	0.417	0.167	0.00681828	Cycling_MKI67	SRGAP2C
1.58097e-07	0.660437	0.798	0.502	0.00685651	Cycling_MKI67	PDS5B
1.59058e-07	0.304476	0.333	0.121	0.00689818	Cycling_MKI67	CCDC82
1.62232e-07	0.725836	0.512	0.228	0.00703585	Cycling_MKI67	ATG5
1.66289e-07	0.613276	0.369	0.145	0.00721179	Cycling_MKI67	POT1
1.66732e-07	0.819119	0.417	0.176	0.00723101	Cycling_MKI67	ADAM9
1.72533e-07	1.08054	0.56	0.278	0.00748259	Cycling_MKI67	CHSY1
1.72818e-07	0.472464	0.44	0.181	0.00749496	Cycling_MKI67	SELENOF
1.79001e-07	0.66555	0.357	0.135	0.0077631	Cycling_MKI67	SLC25A16
1.86475e-07	0.648866	0.631	0.324	0.00808721	Cycling_MKI67	TANC2
1.88567e-07	0.713119	0.571	0.263	0.00817798	Cycling_MKI67	SRGAP2
1.9183e-07	0.534689	0.25	0.082	0.00831945	Cycling_MKI67	PDE6D
1.93315e-07	0.453082	0.262	0.087	0.00838387	Cycling_MKI67	TTI1
1.98324e-07	0.515313	0.643	0.317	0.00860109	Cycling_MKI67	CDK19
2.02824e-07	0.504266	0.393	0.156	0.00879629	Cycling_MKI67	CEBPZ
2.03662e-07	0.596997	0.381	0.153	0.00883261	Cycling_MKI67	RAI1
2.04258e-07	0.480055	0.369	0.144	0.00885845	Cycling_MKI67	WDR41
2.07512e-07	0.96769	0.44	0.186	0.0089996	Cycling_MKI67	ST7
2.07778e-07	0.375121	0.619	0.284	0.00901114	Cycling_MKI67	ZFC3H1
2.09565e-07	1.0117	0.286	0.104	0.00908863	Cycling_MKI67	CCDC36
2.10327e-07	0.814707	0.464	0.207	0.00912167	Cycling_MKI67	PTPN1
2.10848e-07	0.532227	0.75	0.38	0.00914426	Cycling_MKI67	ITGB1
2.20158e-07	0.660737	0.607	0.304	0.00954803	Cycling_MKI67	CENPC
2.225e-07	0.390354	0.476	0.203	0.0096496	Cycling_MKI67	CAPRIN1
2.28518e-07	0.540003	0.429	0.177	0.00991058	Cycling_MKI67	ANAPC1
2.30827e-07	0.594482	0.429	0.181	0.0100108	Cycling_MKI67	PMS1
2.34527e-07	0.937925	0.524	0.231	0.0101712	Cycling_MKI67	GLCCI1
2.34572e-07	0.572096	0.357	0.137	0.0101731	Cycling_MKI67	WASHC1
2.38012e-07	0.592467	0.81	0.478	0.0103223	Cycling_MKI67	SLC38A2
2.38344e-07	1.27008	0.69	0.431	0.0103368	Cycling_MKI67	KCNIP4
2.42324e-07	0.301544	0.381	0.147	0.0105093	Cycling_MKI67	GLRX3
2.44622e-07	0.627515	0.762	0.451	0.010609	Cycling_MKI67	DLG1
2.45142e-07	0.599876	0.429	0.178	0.0106316	Cycling_MKI67	MYO9B
2.49407e-07	0.618191	0.262	0.089	0.0108165	Cycling_MKI67	WRNIP1
2.51987e-07	0.647594	0.417	0.171	0.0109284	Cycling_MKI67	LRRC37A3
2.52922e-07	0.351128	0.369	0.143	0.010969	Cycling_MKI67	ENO1
2.53602e-07	0.349879	0.5	0.219	0.0109985	Cycling_MKI67	AMMECR1
2.56646e-07	0.942039	0.524	0.257	0.0111305	Cycling_MKI67	MSRB3
2.58635e-07	0.529636	0.536	0.239	0.0112167	Cycling_MKI67	ANXA5
2.6226e-07	0.41615	0.655	0.314	0.0113739	Cycling_MKI67	LHFPL2
2.66267e-07	0.660249	0.274	0.095	0.0115478	Cycling_MKI67	NDUFB2
2.6697e-07	1.0557	0.75	0.428	0.0115782	Cycling_MKI67	COL1A1
2.68376e-07	0.582416	0.452	0.196	0.0116392	Cycling_MKI67	ZFAS1
2.74203e-07	0.437806	0.429	0.176	0.0118919	Cycling_MKI67	LPGAT1
2.74803e-07	0.749403	0.44	0.189	0.0119179	Cycling_MKI67	SERPINH1
2.79188e-07	0.664521	0.571	0.275	0.0121081	Cycling_MKI67	CLOCK
2.83395e-07	0.364434	0.44	0.18	0.0122905	Cycling_MKI67	MED15
2.97134e-07	0.531269	0.286	0.101	0.0128864	Cycling_MKI67	SAR1B
2.99308e-07	0.378986	0.369	0.142	0.0129807	Cycling_MKI67	RNPS1
3.04473e-07	0.250598	0.31	0.112	0.0132047	Cycling_MKI67	OTUD7A
3.05151e-07	0.442462	0.488	0.207	0.0132341	Cycling_MKI67	LEMD3
3.09145e-07	0.778489	0.381	0.153	0.0134073	Cycling_MKI67	HINT1
3.15235e-07	0.555393	0.405	0.161	0.0136714	Cycling_MKI67	CSGALNACT2
3.15833e-07	0.574969	0.405	0.169	0.0136973	Cycling_MKI67	PRDM6
3.21549e-07	0.655304	0.333	0.128	0.0139453	Cycling_MKI67	BNIP2
3.21759e-07	0.462739	0.524	0.247	0.0139544	Cycling_MKI67	C9orf3
3.23617e-07	0.48264	0.631	0.316	0.014035	Cycling_MKI67	HIF1A
3.25033e-07	0.54882	0.583	0.277	0.0140963	Cycling_MKI67	TPR
3.27974e-07	0.547472	0.56	0.267	0.0142239	Cycling_MKI67	YEATS2
3.37155e-07	0.394129	0.631	0.295	0.0146221	Cycling_MKI67	C2CD5
3.4376e-07	0.791034	0.357	0.142	0.0149085	Cycling_MKI67	TAF1B
3.46267e-07	0.340918	0.429	0.176	0.0150173	Cycling_MKI67	ZNF451-AS1
3.48739e-07	0.411391	0.357	0.138	0.0151245	Cycling_MKI67	MTOR
3.53138e-07	0.572451	0.655	0.329	0.0153152	Cycling_MKI67	SLF2
3.60278e-07	0.350598	0.321	0.117	0.0156249	Cycling_MKI67	ANKRD13D
3.61529e-07	0.677204	0.298	0.108	0.0156792	Cycling_MKI67	CDC123
3.65221e-07	0.603749	0.452	0.198	0.0158393	Cycling_MKI67	HMGN1
3.65715e-07	0.495319	0.417	0.172	0.0158607	Cycling_MKI67	ORMDL1
3.68768e-07	0.89921	0.512	0.258	0.0159931	Cycling_MKI67	FP671120.1
3.77304e-07	0.678071	0.25	0.087	0.0163633	Cycling_MKI67	VEGFC
3.78567e-07	0.749907	0.357	0.14	0.0164181	Cycling_MKI67	UBE2O
3.94357e-07	0.559659	0.524	0.239	0.0171029	Cycling_MKI67	ATF7IP2
3.96556e-07	0.422234	0.274	0.095	0.0171982	Cycling_MKI67	RUVBL1
3.97391e-07	1.13987	0.274	0.099	0.0172345	Cycling_MKI67	BAG3
3.99158e-07	0.850943	0.321	0.122	0.0173111	Cycling_MKI67	TRAK2
4.02177e-07	1.02807	0.476	0.233	0.017442	Cycling_MKI67	FRY
4.03974e-07	0.476677	0.452	0.194	0.01752	Cycling_MKI67	ANKFY1
4.18217e-07	0.566558	0.631	0.31	0.0181377	Cycling_MKI67	PRPF4B
4.21581e-07	0.458349	0.31	0.114	0.0182835	Cycling_MKI67	HCFC2
4.25179e-07	0.604731	0.655	0.332	0.0184396	Cycling_MKI67	TNS3
4.25352e-07	0.345716	0.429	0.177	0.0184471	Cycling_MKI67	OTUD4
4.34722e-07	0.805146	0.25	0.084	0.0188535	Cycling_MKI67	DHX34
4.39961e-07	1.18816	0.369	0.161	0.0190807	Cycling_MKI67	TNFAIP3
4.41627e-07	0.63734	0.274	0.096	0.0191529	Cycling_MKI67	C6orf106
4.44069e-07	0.645315	0.619	0.311	0.0192588	Cycling_MKI67	GLI2
4.54006e-07	0.420932	0.262	0.09	0.0196898	Cycling_MKI67	WBP11
4.55997e-07	0.437139	0.393	0.159	0.0197761	Cycling_MKI67	HDAC2
4.59775e-07	0.914683	0.333	0.134	0.01994	Cycling_MKI67	SORCS2
4.73861e-07	0.439109	0.321	0.121	0.0205509	Cycling_MKI67	LINC00630
4.74803e-07	0.363958	0.429	0.178	0.0205917	Cycling_MKI67	PEX14
4.82898e-07	0.805679	0.464	0.211	0.0209428	Cycling_MKI67	HACD3
4.99179e-07	0.47421	0.274	0.097	0.0216489	Cycling_MKI67	SNRNP48
5.11159e-07	0.798683	0.262	0.093	0.0221685	Cycling_MKI67	METAP1
5.22217e-07	0.549147	0.571	0.276	0.022648	Cycling_MKI67	DDX46
5.24333e-07	0.419351	0.488	0.214	0.0227398	Cycling_MKI67	VPS13A
5.48658e-07	0.437184	0.393	0.161	0.0237948	Cycling_MKI67	AKAP7
5.49733e-07	0.409477	0.405	0.165	0.0238414	Cycling_MKI67	AFAP1
5.50486e-07	0.258572	0.452	0.187	0.023874	Cycling_MKI67	ZNF512
5.56935e-07	0.438212	0.571	0.261	0.0241537	Cycling_MKI67	SMARCAD1
5.64425e-07	0.357109	0.381	0.152	0.0244785	Cycling_MKI67	DPY19L3
5.74494e-07	0.497744	0.44	0.189	0.0249152	Cycling_MKI67	SLC10A7
5.88434e-07	0.709251	0.333	0.132	0.0255198	Cycling_MKI67	MAT2A
5.92811e-07	0.30037	0.381	0.151	0.0257096	Cycling_MKI67	SCYL2
5.9402e-07	0.472206	0.298	0.109	0.025762	Cycling_MKI67	APAF1
5.96561e-07	0.509837	0.369	0.147	0.0258722	Cycling_MKI67	RECK
5.96626e-07	0.957182	0.31	0.122	0.0258751	Cycling_MKI67	SEC24A
6.15208e-07	0.461919	0.31	0.117	0.026681	Cycling_MKI67	ZNF423
6.15578e-07	0.310563	0.286	0.102	0.026697	Cycling_MKI67	SLC3A2
6.15676e-07	0.974823	0.31	0.117	0.0267013	Cycling_MKI67	TOMM70
6.32147e-07	0.494382	0.345	0.14	0.0274156	Cycling_MKI67	GALNT18
6.41622e-07	0.415331	0.25	0.086	0.0278265	Cycling_MKI67	ST7-AS2
6.50782e-07	0.665957	0.298	0.112	0.0282238	Cycling_MKI67	ARHGEF6
6.57051e-07	0.668121	0.381	0.158	0.0284956	Cycling_MKI67	PKD1
6.58709e-07	0.311647	0.357	0.14	0.0285676	Cycling_MKI67	RBM12B
6.61574e-07	0.551203	0.369	0.148	0.0286918	Cycling_MKI67	BIRC2
6.74978e-07	0.472497	0.369	0.149	0.0292731	Cycling_MKI67	ZCCHC8
6.75185e-07	0.37536	0.607	0.285	0.0292821	Cycling_MKI67	AKAP10
6.75708e-07	0.745592	0.417	0.178	0.0293048	Cycling_MKI67	ME1
6.79938e-07	0.555491	0.31	0.117	0.0294882	Cycling_MKI67	CCT2
6.84768e-07	0.493329	0.488	0.219	0.0296977	Cycling_MKI67	DPP8
7.04123e-07	0.863541	0.25	0.087	0.0305371	Cycling_MKI67	FGD5-AS1
7.07433e-07	0.765895	0.571	0.283	0.0306807	Cycling_MKI67	TRERF1
7.07478e-07	0.495271	0.476	0.221	0.0306826	Cycling_MKI67	ARHGAP24
7.22667e-07	0.360736	0.429	0.18	0.0313414	Cycling_MKI67	MED14
7.49596e-07	1.01869	0.44	0.201	0.0325092	Cycling_MKI67	LTBP1
7.60174e-07	0.662303	0.286	0.105	0.032968	Cycling_MKI67	SLC35E3
7.65488e-07	0.445098	0.333	0.129	0.0331984	Cycling_MKI67	KBTBD2
7.70741e-07	0.273827	0.345	0.134	0.0334263	Cycling_MKI67	ACO2
7.96914e-07	0.400106	0.476	0.208	0.0345614	Cycling_MKI67	CREBZF
8.16044e-07	1.22142	0.31	0.125	0.035391	Cycling_MKI67	MT2A
8.28913e-07	0.578257	0.25	0.087	0.0359491	Cycling_MKI67	KLHL42
8.35006e-07	0.524142	0.714	0.393	0.0362134	Cycling_MKI67	EML4
8.37609e-07	0.445978	0.262	0.092	0.0363263	Cycling_MKI67	RCC1L
8.56673e-07	0.907079	0.488	0.232	0.0371531	Cycling_MKI67	PXDN
8.63559e-07	0.364465	0.345	0.135	0.0374517	Cycling_MKI67	PAPSS1
8.79015e-07	0.64209	0.357	0.145	0.038122	Cycling_MKI67	LYRM2
8.97952e-07	0.459102	0.44	0.182	0.0389433	Cycling_MKI67	EXOC5
9.11535e-07	0.727775	0.44	0.203	0.0395323	Cycling_MKI67	FHOD3
9.11906e-07	0.528103	0.381	0.157	0.0395485	Cycling_MKI67	CDC37
9.15606e-07	0.487584	0.512	0.235	0.0397089	Cycling_MKI67	STRN
9.18158e-07	0.291093	0.488	0.211	0.0398196	Cycling_MKI67	HSPA12A
9.37845e-07	0.387916	0.405	0.168	0.0406734	Cycling_MKI67	ILK
9.41911e-07	0.471561	0.333	0.13	0.0408497	Cycling_MKI67	LNPK
9.5098e-07	0.490784	0.726	0.359	0.0412431	Cycling_MKI67	GATAD2B
1.01464e-06	0.516764	0.738	0.407	0.0440038	Cycling_MKI67	LRRFIP2
1.01787e-06	0.592988	0.417	0.184	0.0441439	Cycling_MKI67	PRICKLE1
1.02658e-06	0.488447	0.655	0.358	0.0445215	Cycling_MKI67	SDK1
1.03229e-06	0.827474	0.381	0.16	0.0447694	Cycling_MKI67	IMMP1L
1.0406e-06	0.340899	0.476	0.211	0.0451296	Cycling_MKI67	TBC1D32
1.05074e-06	0.639412	0.548	0.275	0.0455697	Cycling_MKI67	MAPK1
1.06131e-06	0.340624	0.274	0.099	0.0460278	Cycling_MKI67	CDK11B
1.06204e-06	0.800631	0.262	0.095	0.0460597	Cycling_MKI67	HDAC1
1.06577e-06	0.495333	0.548	0.268	0.0462212	Cycling_MKI67	UBA2
1.09317e-06	0.384609	0.607	0.31	0.0474095	Cycling_MKI67	PDZRN4
1.09457e-06	0.751903	0.857	0.568	0.0474705	Cycling_MKI67	TSPAN5
1.14804e-06	0.524951	0.381	0.158	0.0497895	Cycling_MKI67	NUCB2
0	4.53825	0.919	0.102	0	EDC_CLDN5	PTPRB
0	4.53406	0.957	0.184	0	EDC_CLDN5	MECOM
0	5.59417	0.832	0.074	0	EDC_CLDN5	ENPP2
0	5.67163	0.807	0.069	0	EDC_CLDN5	VEGFC
0	3.29095	0.902	0.167	0	EDC_CLDN5	PLCB4
0	3.87765	0.886	0.154	0	EDC_CLDN5	A2M
0	4.94565	0.795	0.076	0	EDC_CLDN5	CLDN5
0	4.10247	0.906	0.21	0	EDC_CLDN5	THSD7A
0	4.95068	0.741	0.054	0	EDC_CLDN5	EFNB2
0	3.62405	0.756	0.075	0	EDC_CLDN5	ADGRL4
0	3.53535	0.831	0.15	0	EDC_CLDN5	PREX2
0	3.31002	0.85	0.179	0	EDC_CLDN5	EPAS1
0	4.4448	0.723	0.059	0	EDC_CLDN5	GFOD1
0	4.56252	0.729	0.068	0	EDC_CLDN5	MCTP1
0	3.32346	0.854	0.197	0	EDC_CLDN5	ABCC4
0	3.51467	0.868	0.218	0	EDC_CLDN5	EXOC6
0	3.79935	0.698	0.069	0	EDC_CLDN5	CYYR1
0	3.23979	0.806	0.178	0	EDC_CLDN5	TIMP3
0	5.431	0.659	0.031	0	EDC_CLDN5	RNF144B
0	3.62555	0.713	0.09	0	EDC_CLDN5	PALMD
0	3.38932	0.714	0.095	0	EDC_CLDN5	EMCN
0	2.84374	0.829	0.214	0	EDC_CLDN5	ARHGAP26
0	2.24132	0.753	0.138	0	EDC_CLDN5	VWF
0	4.32772	0.653	0.045	0	EDC_CLDN5	NOTCH4
0	3.2856	0.678	0.076	0	EDC_CLDN5	FLT1
0	3.3796	0.686	0.09	0	EDC_CLDN5	DACH1
0	3.70128	0.671	0.076	0	EDC_CLDN5	PECAM1
0	3.90342	0.647	0.056	0	EDC_CLDN5	SRGN
0	3.21239	0.715	0.125	0	EDC_CLDN5	RAPGEF5
0	3.53066	0.652	0.068	0	EDC_CLDN5	EGFL7
0	2.71416	0.891	0.308	0	EDC_CLDN5	DOCK9
0	2.59882	0.736	0.16	0	EDC_CLDN5	ERG
0	2.5843	0.679	0.11	0	EDC_CLDN5	FLI1
0	3.77018	0.706	0.141	0	EDC_CLDN5	THSD4
0	2.66289	0.762	0.202	0	EDC_CLDN5	MYRIP
0	5.44319	0.583	0.027	0	EDC_CLDN5	CLEC14A
0	3.25105	0.757	0.202	0	EDC_CLDN5	HLA-B
0	2.13027	0.743	0.192	0	EDC_CLDN5	PRKCH
0	2.34827	0.699	0.153	0	EDC_CLDN5	PDE4D
0	2.48848	0.907	0.363	0	EDC_CLDN5	ELMO1
0	3.87059	0.601	0.058	0	EDC_CLDN5	ADGRF5
0	3.017	0.982	0.44	0	EDC_CLDN5	LDB2
0	2.81527	0.743	0.204	0	EDC_CLDN5	HLA-E
0	3.71106	0.599	0.061	0	EDC_CLDN5	ENTPD1
0	4.27171	0.589	0.051	0	EDC_CLDN5	PIK3C2B
0	2.41144	0.624	0.094	0	EDC_CLDN5	ANO2
0	1.84144	0.811	0.281	0	EDC_CLDN5	PLCB1
0	3.13724	0.652	0.123	0	EDC_CLDN5	SAMD12
0	2.24981	0.8	0.274	0	EDC_CLDN5	LIMCH1
0	4.1128	0.588	0.063	0	EDC_CLDN5	TM4SF1
0	2.46366	0.769	0.248	0	EDC_CLDN5	COBLL1
0	2.32357	0.753	0.233	0	EDC_CLDN5	ARHGAP31
0	3.06413	0.627	0.112	0	EDC_CLDN5	LPCAT2
0	2.49993	0.724	0.211	0	EDC_CLDN5	SEC14L1
0	3.10936	0.583	0.07	0	EDC_CLDN5	PPP1R16B
0	2.92408	0.941	0.43	0	EDC_CLDN5	SPARCL1
0	2.14176	0.75	0.244	0	EDC_CLDN5	PLEKHG1
0	1.82438	0.778	0.273	0	EDC_CLDN5	SASH1
0	3.17376	0.574	0.069	0	EDC_CLDN5	AFAP1L1
0	2.03028	0.691	0.186	0	EDC_CLDN5	LDLRAD4
0	3.90484	0.546	0.045	0	EDC_CLDN5	SLC5A4-AS1
0	2.8506	0.682	0.183	0	EDC_CLDN5	HLA-C
0	3.85063	0.543	0.047	0	EDC_CLDN5	GCNT2
0	2.88654	0.636	0.14	0	EDC_CLDN5	CTTNBP2NL
0	2.05613	0.763	0.267	0	EDC_CLDN5	CALCRL
0	4.89637	0.99	0.494	0	EDC_CLDN5	ARL15
0	3.96027	0.542	0.051	0	EDC_CLDN5	KCNN3
0	2.2537	0.735	0.249	0	EDC_CLDN5	GMDS
0	3.68689	0.529	0.047	0	EDC_CLDN5	TIE1
0	3.36334	0.566	0.084	0	EDC_CLDN5	RIPOR2
0	2.80967	0.617	0.141	0	EDC_CLDN5	STOM
0	3.27523	0.581	0.105	0	EDC_CLDN5	JAG1
0	2.45589	0.723	0.248	0	EDC_CLDN5	HLA-A
0	1.22812	0.71	0.236	0	EDC_CLDN5	PLCG2
0	2.66963	0.638	0.168	0	EDC_CLDN5	IFNGR1
0	1.95957	0.684	0.218	0	EDC_CLDN5	LEPR
0	3.39577	0.537	0.072	0	EDC_CLDN5	NOS1AP
0	3.62742	0.522	0.057	0	EDC_CLDN5	PODXL
0	2.3525	0.711	0.246	0	EDC_CLDN5	ADIPOR2
0	3.37417	0.534	0.07	0	EDC_CLDN5	FILIP1
0	2.24863	0.673	0.212	0	EDC_CLDN5	EPHA4
0	2.09165	0.912	0.451	0	EDC_CLDN5	MAGI1
0	1.98556	0.633	0.174	0	EDC_CLDN5	ST6GAL1
0	2.34274	0.678	0.22	0	EDC_CLDN5	ST6GALNAC3
0	2.55074	0.682	0.224	0	EDC_CLDN5	GRB10
0	1.98911	0.78	0.323	0	EDC_CLDN5	FLNB
0	3.17269	0.553	0.098	0	EDC_CLDN5	CD74
0	2.03448	0.549	0.094	0	EDC_CLDN5	ABCB1
0	1.92556	0.757	0.302	0	EDC_CLDN5	LRRFIP1
0	2.09983	0.608	0.153	0	EDC_CLDN5	ARHGAP29
0	1.67126	0.717	0.265	0	EDC_CLDN5	TGFBR2
0	3.2314	0.503	0.054	0	EDC_CLDN5	SHANK3
0	2.94517	0.556	0.109	0	EDC_CLDN5	NEDD9
0	3.15101	0.502	0.056	0	EDC_CLDN5	SGIP1
0	7.0455	0.451	0.006	0	EDC_CLDN5	GJA5
0	4.11083	0.494	0.051	0	EDC_CLDN5	PIK3R3
0	2.7276	0.522	0.079	0	EDC_CLDN5	MYO5C
0	2.35719	0.635	0.193	0	EDC_CLDN5	CAV1
0	2.57943	0.542	0.105	0	EDC_CLDN5	FGD5
0	2.6864	0.532	0.095	0	EDC_CLDN5	TEK
0	1.72726	0.825	0.391	0	EDC_CLDN5	LIFR
0	2.57379	0.57	0.137	0	EDC_CLDN5	SWAP70
0	2.38253	0.559	0.129	0	EDC_CLDN5	GALNT18
0	2.03269	0.565	0.136	0	EDC_CLDN5	NUAK1
0	2.2772	0.616	0.188	0	EDC_CLDN5	SELENOW
0	2.09161	0.735	0.308	0	EDC_CLDN5	FUT8
0	1.73528	0.781	0.359	0	EDC_CLDN5	CADPS2
0	2.15652	0.546	0.13	0	EDC_CLDN5	ELK3
0	1.76701	0.676	0.262	0	EDC_CLDN5	SORBS2
0	1.68318	0.738	0.326	0	EDC_CLDN5	DLEU2
0	4.73283	0.434	0.023	0	EDC_CLDN5	GUCY1A1
0	4.35861	0.438	0.03	0	EDC_CLDN5	BTNL9
0	2.61134	0.498	0.091	0	EDC_CLDN5	MGAT4A
0	3.28072	0.475	0.068	0	EDC_CLDN5	HLA-DRB1
0	2.73727	0.51	0.104	0	EDC_CLDN5	IFI44L
0	1.69928	0.708	0.304	0	EDC_CLDN5	LRCH1
0	5.03892	0.42	0.016	0	EDC_CLDN5	ICAM2
0	2.02484	0.62	0.218	0	EDC_CLDN5	RAPGEF1
0	2.65111	0.5	0.102	0	EDC_CLDN5	EMP1
0	3.33868	0.626	0.231	0	EDC_CLDN5	PLPP1
0	1.77236	0.629	0.235	0	EDC_CLDN5	MYO1E
0	3.04391	0.443	0.05	0	EDC_CLDN5	INPP5D
0	2.01607	0.776	0.385	0	EDC_CLDN5	TXNIP
0	2.19716	0.597	0.206	0	EDC_CLDN5	MRTFB
0	1.61826	0.667	0.281	0	EDC_CLDN5	PTPN14
0	2.85893	0.464	0.08	0	EDC_CLDN5	GIPC2
0	2.71017	0.479	0.095	0	EDC_CLDN5	F8
0	4.31571	0.407	0.023	0	EDC_CLDN5	SLC5A4
0	2.75627	0.515	0.133	0	EDC_CLDN5	IFI27
0	4.19421	0.415	0.035	0	EDC_CLDN5	NPR3
0	3.36643	0.447	0.067	0	EDC_CLDN5	RNASE1
0	4.20023	0.411	0.032	0	EDC_CLDN5	RAMP2
0	3.60985	0.414	0.036	0	EDC_CLDN5	CDH5
0	1.60602	0.571	0.194	0	EDC_CLDN5	CCDC178
0	2.03836	0.525	0.151	0	EDC_CLDN5	HEG1
0	1.57371	0.618	0.244	0	EDC_CLDN5	ATP8B1
0	5.59057	0.383	0.01	0	EDC_CLDN5	TSPAN2
0	2.09214	0.949	0.576	0	EDC_CLDN5	PTPRM
0	2.44676	0.452	0.08	0	EDC_CLDN5	CD34
0	4.71408	0.392	0.02	0	EDC_CLDN5	CD93
0	1.74355	0.903	0.532	0	EDC_CLDN5	TACC1
0	1.50825	0.792	0.423	0	EDC_CLDN5	FRYL
0	3.67376	0.407	0.039	0	EDC_CLDN5	MMRN2
0	2.1873	0.565	0.199	0	EDC_CLDN5	FAT4
0	3.36106	0.405	0.04	0	EDC_CLDN5	GIMAP8
0	1.87626	0.527	0.162	0	EDC_CLDN5	MGST2
0	1.96467	0.549	0.186	0	EDC_CLDN5	HSPG2
0	1.59707	0.671	0.308	0	EDC_CLDN5	CDK17
0	2.25052	0.587	0.224	0	EDC_CLDN5	MGP
0	1.74835	0.89	0.53	0	EDC_CLDN5	CDC42BPA
0	1.41838	0.707	0.347	0	EDC_CLDN5	TANC1
0	1.37086	0.892	0.532	0	EDC_CLDN5	NFIB
0	3.3031	0.405	0.046	0	EDC_CLDN5	SHE
0	5.49849	0.373	0.015	0	EDC_CLDN5	SH3RF2
0	1.72823	0.633	0.275	0	EDC_CLDN5	ACACB
0	2.32484	0.478	0.12	0	EDC_CLDN5	CGNL1
0	1.58529	0.78	0.423	0	EDC_CLDN5	RFX3
0	1.92516	0.512	0.155	0	EDC_CLDN5	MAP2
0	1.57246	0.643	0.288	0	EDC_CLDN5	LIMA1
0	3.17703	0.409	0.055	0	EDC_CLDN5	CD9
0	1.8621	0.646	0.293	0	EDC_CLDN5	ENTPD1-AS1
0	1.53398	0.579	0.226	0	EDC_CLDN5	MYOF
0	1.36526	0.658	0.306	0	EDC_CLDN5	GSN
0	3.31124	0.394	0.042	0	EDC_CLDN5	BCAM
0	2.81949	0.43	0.078	0	EDC_CLDN5	CAVIN2
0	1.82676	0.452	0.1	0	EDC_CLDN5	RUNDC3B
0	2.20719	0.498	0.147	0	EDC_CLDN5	TACR1
0	2.03661	0.478	0.127	0	EDC_CLDN5	ITGA1
0	1.81205	0.498	0.147	0	EDC_CLDN5	ETS1
0	3.27623	0.396	0.046	0	EDC_CLDN5	ICA1
0	2.97951	0.41	0.066	0	EDC_CLDN5	HLA-DRA
0	1.46544	0.52	0.178	0	EDC_CLDN5	EPB41L4A
0	3.50446	0.383	0.042	0	EDC_CLDN5	TSPAN7
0	2.11288	0.471	0.13	0	EDC_CLDN5	NAV1
0	1.95285	0.49	0.149	0	EDC_CLDN5	PHACTR1
0	6.95336	0.347	0.007	0	EDC_CLDN5	LINC00639
0	2.3728	0.44	0.1	0	EDC_CLDN5	DGKE
0	1.6829	0.545	0.206	0	EDC_CLDN5	CPNE8
0	5.21288	0.35	0.012	0	EDC_CLDN5	DLL4
0	3.46299	0.374	0.037	0	EDC_CLDN5	RGS3
0	4.38467	0.357	0.02	0	EDC_CLDN5	GPIHBP1
0	1.95064	0.49	0.153	0	EDC_CLDN5	SNHG7
0	6.79567	0.341	0.005	0	EDC_CLDN5	SULT1B1
0	1.91611	0.526	0.19	0	EDC_CLDN5	KIAA0355
0	1.5363	0.593	0.258	0	EDC_CLDN5	NASP
0	2.95122	0.384	0.05	0	EDC_CLDN5	DIPK2B
0	1.6704	0.534	0.201	0	EDC_CLDN5	EEPD1
0	1.64782	0.545	0.213	0	EDC_CLDN5	SNRK
0	1.71581	0.533	0.201	0	EDC_CLDN5	HDGFL3
0	1.81907	0.528	0.197	0	EDC_CLDN5	LRIG1
0	3.16629	0.383	0.053	0	EDC_CLDN5	NPDC1
0	2.58534	0.433	0.104	0	EDC_CLDN5	ADAMTS6
0	1.55762	0.504	0.175	0	EDC_CLDN5	FAM171A1
0	1.70117	0.498	0.17	0	EDC_CLDN5	VOPP1
0	6.94949	0.33	0.003	0	EDC_CLDN5	SEMA3G
0	3.497	0.403	0.077	0	EDC_CLDN5	IGFBP3
0	5.42802	0.335	0.01	0	EDC_CLDN5	STC1
0	2.9535	0.375	0.05	0	EDC_CLDN5	TGM2
0	1.55437	0.805	0.482	0	EDC_CLDN5	PDZD2
0	1.48862	0.478	0.158	0	EDC_CLDN5	IRAK3
0	2.36221	0.929	0.612	0	EDC_CLDN5	B2M
0	1.68189	0.887	0.571	0	EDC_CLDN5	ARGLU1
0	2.20464	0.398	0.082	0	EDC_CLDN5	EHD4
0	3.20514	0.393	0.079	0	EDC_CLDN5	KCTD12
0	1.63159	0.514	0.201	0	EDC_CLDN5	CAPZA2
0	3.40127	0.346	0.033	0	EDC_CLDN5	C22orf34
0	3.9778	0.332	0.021	0	EDC_CLDN5	ESAM
0	2.38904	0.391	0.082	0	EDC_CLDN5	SHROOM4
0	2.9221	0.352	0.043	0	EDC_CLDN5	CNTNAP3B
0	3.53108	0.338	0.03	0	EDC_CLDN5	MMP28
0	5.38221	0.317	0.009	0	EDC_CLDN5	FBLN2
0	3.83994	0.336	0.029	0	EDC_CLDN5	CCDC85A
0	1.97005	0.416	0.109	0	EDC_CLDN5	CHSY3
0	1.80073	0.39	0.084	0	EDC_CLDN5	NR5A2
0	4.26032	0.329	0.023	0	EDC_CLDN5	TOX2
0	2.13882	0.445	0.143	0	EDC_CLDN5	USP54
0	2.25515	0.494	0.193	0	EDC_CLDN5	PDE3A
0	1.55108	0.825	0.524	0	EDC_CLDN5	ITPR2
0	4.36571	0.321	0.022	0	EDC_CLDN5	AC074286.1
0	3.0728	0.353	0.055	0	EDC_CLDN5	RND3
0	1.86936	0.424	0.127	0	EDC_CLDN5	JAM2
0	3.12256	0.331	0.035	0	EDC_CLDN5	CLEC1A
0	2.13469	0.382	0.087	0	EDC_CLDN5	NLRP1
0	3.89676	0.32	0.025	0	EDC_CLDN5	TM6SF1
0	1.89252	0.435	0.141	0	EDC_CLDN5	CYTH3
0	1.65015	0.782	0.488	0	EDC_CLDN5	PDCD4
0	3.04296	0.331	0.038	0	EDC_CLDN5	CYYR1-AS1
0	3.2941	0.349	0.056	0	EDC_CLDN5	CDH13
0	3.06154	0.333	0.041	0	EDC_CLDN5	RASIP1
0	2.22039	0.367	0.075	0	EDC_CLDN5	FAM241A
0	2.2369	0.351	0.06	0	EDC_CLDN5	DYSF
0	3.00411	0.354	0.063	0	EDC_CLDN5	ID1
0	2.5344	0.368	0.078	0	EDC_CLDN5	SYNJ2
0	1.88911	0.365	0.075	0	EDC_CLDN5	PTPRE
0	3.02006	0.341	0.054	0	EDC_CLDN5	LAP3
0	2.24865	0.417	0.131	0	EDC_CLDN5	CCSER1
0	2.59261	0.35	0.065	0	EDC_CLDN5	RALB
0	2.18012	0.394	0.11	0	EDC_CLDN5	PELI1
0	2.41525	0.357	0.073	0	EDC_CLDN5	TNFSF10
0	3.35794	0.311	0.03	0	EDC_CLDN5	ARAP3
0	5.19893	0.295	0.015	0	EDC_CLDN5	AC093801.1
0	2.12064	0.37	0.092	0	EDC_CLDN5	HPCAL1
0	1.75716	0.951	0.673	0	EDC_CLDN5	UTRN
0	4.45638	0.289	0.016	0	EDC_CLDN5	AC025569.1
0	2.28675	0.356	0.083	0	EDC_CLDN5	LRRC8C
0	2.13234	0.359	0.087	0	EDC_CLDN5	IFI44
0	2.29001	0.364	0.094	0	EDC_CLDN5	ELN
0	3.17486	0.304	0.034	0	EDC_CLDN5	CCDC88C
0	3.19456	0.306	0.037	0	EDC_CLDN5	PRDM16
0	3.46002	0.296	0.027	0	EDC_CLDN5	ECSCR
0	1.83448	0.393	0.125	0	EDC_CLDN5	PRKX
0	1.98554	0.377	0.111	0	EDC_CLDN5	STK38L
0	3.13516	0.294	0.029	0	EDC_CLDN5	ZNF366
0	2.22898	0.346	0.081	0	EDC_CLDN5	NLRC5
0	2.70386	0.314	0.05	0	EDC_CLDN5	LIMS2
0	1.83509	0.369	0.105	0	EDC_CLDN5	SOX6
0	2.36191	0.335	0.071	0	EDC_CLDN5	JCAD
0	3.0392	0.299	0.035	0	EDC_CLDN5	ADCY4
0	3.2216	0.298	0.035	0	EDC_CLDN5	PLK2
0	2.51909	0.325	0.062	0	EDC_CLDN5	DENND3
0	3.55679	0.286	0.023	0	EDC_CLDN5	MYCT1
0	2.1494	0.371	0.109	0	EDC_CLDN5	RHOB
0	2.31575	0.309	0.05	0	EDC_CLDN5	NPNT
0	2.47243	0.318	0.059	0	EDC_CLDN5	STK10
0	3.42405	0.286	0.028	0	EDC_CLDN5	EFNA1
0	3.50203	0.285	0.027	0	EDC_CLDN5	IL33
0	3.92923	0.276	0.019	0	EDC_CLDN5	PKN3
0	4.47109	0.267	0.011	0	EDC_CLDN5	HMCN2
0	2.95911	0.298	0.043	0	EDC_CLDN5	SOCS2
0	2.91015	0.319	0.064	0	EDC_CLDN5	SYN3
0	3.34998	0.283	0.028	0	EDC_CLDN5	LMO2
0	3.21357	0.286	0.032	0	EDC_CLDN5	NOTCH1
0	3.16571	0.284	0.032	0	EDC_CLDN5	CASP10
0	4.22371	0.272	0.02	0	EDC_CLDN5	BMX
0	3.42899	0.28	0.03	0	EDC_CLDN5	CRIP2
0	1.39254	0.89	0.641	0	EDC_CLDN5	MBNL1
0	1.89442	0.353	0.104	0	EDC_CLDN5	CD59
0	2.25784	0.306	0.058	0	EDC_CLDN5	ARL4A
0	2.48229	0.293	0.047	0	EDC_CLDN5	TNFRSF1B
0	2.66996	0.31	0.065	0	EDC_CLDN5	AL139807.1
0	5.75201	0.25	0.006	0	EDC_CLDN5	GJA4
0	3.96616	0.262	0.019	0	EDC_CLDN5	MET
0	2.18356	0.32	0.078	0	EDC_CLDN5	CCDC85B
0	1.76964	0.332	0.091	0	EDC_CLDN5	PCAT1
0	2.57836	0.28	0.04	0	EDC_CLDN5	RASGRP3
0	3.66728	0.26	0.021	0	EDC_CLDN5	GIMAP4
0	2.86773	0.275	0.036	0	EDC_CLDN5	SH2D3C
0	2.40146	0.294	0.055	0	EDC_CLDN5	PLXND1
0	3.26684	0.268	0.031	0	EDC_CLDN5	ABLIM3
0	2.1443	0.317	0.08	0	EDC_CLDN5	PPA1
0	3.63377	0.259	0.023	0	EDC_CLDN5	GIMAP7
0	3.59925	0.256	0.02	0	EDC_CLDN5	NOVA2
0	2.55962	0.288	0.055	0	EDC_CLDN5	VASH1
0	2.6734	0.268	0.036	0	EDC_CLDN5	SORT1
0	3.08064	0.265	0.036	0	EDC_CLDN5	ADAM15
0	2.51503	0.28	0.053	0	EDC_CLDN5	ATOH8
0	2.6929	0.281	0.054	0	EDC_CLDN5	ITPRID2
0	2.20205	0.283	0.057	0	EDC_CLDN5	AP1S2
0	3.14129	0.26	0.035	0	EDC_CLDN5	MIR181A1HG
0	1.44428	0.29	0.065	0	EDC_CLDN5	RP1
0	2.8795	0.267	0.044	0	EDC_CLDN5	AC023590.1
0	2.33383	0.275	0.056	0	EDC_CLDN5	PDLIM1
0	2.19447	0.293	0.074	0	EDC_CLDN5	NPAS2
0	2.28639	0.288	0.072	0	EDC_CLDN5	HOMER2
0	2.32668	0.279	0.064	0	EDC_CLDN5	TAGLN2
0	2.57906	0.252	0.042	0	EDC_CLDN5	APOL3
0	1.89458	0.267	0.058	0	EDC_CLDN5	SLCO2B1
0	2.16609	0.263	0.058	0	EDC_CLDN5	TSPAN18
9.66012e-306	1.27092	0.725	0.373	4.1895e-301	EDC_CLDN5	TJP1
2.6675e-304	1.59381	0.77	0.476	1.15687e-299	EDC_CLDN5	IGFBP7
3.79951e-302	2.04091	0.282	0.072	1.64781e-297	EDC_CLDN5	SOX13
6.07294e-301	1.56764	0.495	0.19	2.63377e-296	EDC_CLDN5	HOXD3
5.20459e-300	1.68639	0.421	0.143	2.25718e-295	EDC_CLDN5	DOCK6
1.38498e-299	1.60482	0.422	0.142	6.00654e-295	EDC_CLDN5	DHRS3
4.62249e-298	1.56189	0.763	0.432	2.00473e-293	EDC_CLDN5	RALGAPA2
1.71943e-297	1.12324	0.66	0.306	7.45701e-293	EDC_CLDN5	KALRN
1.10979e-294	1.21884	0.785	0.462	4.81306e-290	EDC_CLDN5	MEF2C
2.89122e-294	1.73907	0.411	0.139	1.25389e-289	EDC_CLDN5	AGTPBP1
1.70805e-292	1.5469	0.522	0.213	7.40764e-288	EDC_CLDN5	TLE1
5.09998e-292	1.73553	0.341	0.1	2.21181e-287	EDC_CLDN5	SLC35G2
1.003e-291	1.40694	0.821	0.554	4.3499e-287	EDC_CLDN5	MEIS2
4.02108e-289	1.7019	0.654	0.334	1.7439e-284	EDC_CLDN5	FN1
5.61719e-286	1.40599	0.768	0.494	2.43612e-281	EDC_CLDN5	MAP4
6.10895e-285	1.81968	0.412	0.144	2.64939e-280	EDC_CLDN5	FBLN5
2.51273e-284	1.57885	0.395	0.13	1.08974e-279	EDC_CLDN5	AFAP1L2
6.48844e-283	1.49929	0.483	0.187	2.81397e-278	EDC_CLDN5	USP6NL
1.24639e-281	1.92573	0.298	0.082	5.40549e-277	EDC_CLDN5	CDC42EP3
6.2802e-281	1.7222	0.374	0.121	2.72366e-276	EDC_CLDN5	LPAR6
2.92341e-280	1.72058	0.489	0.196	1.26785e-275	EDC_CLDN5	CALM1
3.34513e-280	2.07844	0.345	0.106	1.45075e-275	EDC_CLDN5	DEPP1
1.88586e-279	1.34557	0.575	0.249	8.1788e-275	EDC_CLDN5	MSRB3
6.71644e-278	1.76719	0.303	0.085	2.91285e-273	EDC_CLDN5	AHR
5.42529e-272	1.90188	0.259	0.066	2.35289e-267	EDC_CLDN5	SLC44A2
6.53118e-272	1.98392	0.277	0.075	2.83251e-267	EDC_CLDN5	IFNAR2
6.10414e-268	1.05968	0.871	0.641	2.6473e-263	EDC_CLDN5	GNAQ
1.6937e-267	1.54866	0.479	0.191	7.34542e-263	EDC_CLDN5	PARP14
1.21905e-265	1.18831	0.909	0.695	5.28689e-261	EDC_CLDN5	TCF4
2.79415e-265	1.98282	0.288	0.081	1.21179e-260	EDC_CLDN5	RELL1
8.95932e-265	1.76023	0.329	0.1	3.88557e-260	EDC_CLDN5	ITGA5
1.9273e-263	1.91905	0.589	0.286	8.35849e-259	EDC_CLDN5	SAT1
5.71072e-262	1.72179	0.397	0.14	2.47668e-257	EDC_CLDN5	DDX60L
1.07907e-258	1.47317	0.582	0.277	4.67982e-254	EDC_CLDN5	MYH9
2.92655e-257	1.76565	0.328	0.102	1.26921e-252	EDC_CLDN5	CC2D2B
8.19662e-257	1.69358	0.391	0.138	3.55479e-252	EDC_CLDN5	FNIP2
4.34865e-256	1.93216	0.295	0.087	1.88597e-251	EDC_CLDN5	FKBP1A
6.91451e-255	1.20672	0.661	0.336	2.99875e-250	EDC_CLDN5	CCND3
4.32681e-251	1.27573	0.365	0.12	1.87649e-246	EDC_CLDN5	ITGA6
8.30067e-251	1.60888	0.374	0.129	3.59992e-246	EDC_CLDN5	CHN1
1.38034e-250	1.2312	0.683	0.372	5.9864e-246	EDC_CLDN5	RAPGEF2
5.83704e-250	1.10978	0.733	0.412	2.53146e-245	EDC_CLDN5	PDLIM5
1.30289e-249	1.05972	0.846	0.608	5.65051e-245	EDC_CLDN5	AFF1
7.7716e-244	1.59027	0.389	0.139	3.37046e-239	EDC_CLDN5	IFITM2
4.03269e-242	1.12211	0.723	0.408	1.74894e-237	EDC_CLDN5	ZEB1
1.1172e-240	1.79595	0.271	0.077	4.8452e-236	EDC_CLDN5	CHD7
1.54723e-239	1.49108	0.357	0.122	6.7102e-235	EDC_CLDN5	SLC39A14
3.39191e-239	1.79061	0.367	0.131	1.47104e-234	EDC_CLDN5	FGF2
5.34003e-238	1.62601	0.378	0.136	2.31592e-233	EDC_CLDN5	GNAI2
1.69908e-237	1.88907	0.283	0.084	7.36875e-233	EDC_CLDN5	IFI6
2.60338e-236	1.26003	0.512	0.22	1.12906e-231	EDC_CLDN5	KIAA1671
3.2147e-236	1.16529	0.6	0.29	1.39418e-231	EDC_CLDN5	NXN
9.03535e-234	1.98724	0.51	0.236	3.91854e-229	EDC_CLDN5	SRP14
6.19012e-233	1.8131	0.282	0.084	2.68459e-228	EDC_CLDN5	FOXN2
1.86048e-231	0.804999	0.62	0.281	8.06872e-227	EDC_CLDN5	FRMD4B
1.12548e-230	1.34224	0.52	0.236	4.88111e-226	EDC_CLDN5	NPTN
6.32724e-230	1.21595	0.689	0.394	2.74406e-225	EDC_CLDN5	CMIP
9.83367e-230	1.2227	0.402	0.149	4.26476e-225	EDC_CLDN5	SMAD1
1.07056e-228	1.29966	0.582	0.281	4.6429e-224	EDC_CLDN5	RUNX1T1
4.06054e-226	1.24748	0.71	0.409	1.76102e-221	EDC_CLDN5	CRIM1
4.15951e-226	1.31864	0.502	0.22	1.80394e-221	EDC_CLDN5	KLF6
4.51166e-226	1.89941	0.3	0.096	1.95666e-221	EDC_CLDN5	RPGR
4.47581e-224	1.43606	0.479	0.21	1.94111e-219	EDC_CLDN5	TMEM131L
1.00153e-223	1.23702	0.567	0.275	4.34352e-219	EDC_CLDN5	SERPINB6
2.37473e-223	1.44288	0.412	0.16	1.0299e-218	EDC_CLDN5	CYB5R3
5.02933e-218	1.6405	0.357	0.129	2.18117e-213	EDC_CLDN5	GNG11
5.48385e-214	1.0525	0.65	0.344	2.37829e-209	EDC_CLDN5	HIP1
1.32095e-213	1.4337	0.371	0.138	5.72883e-209	EDC_CLDN5	CARD8
2.4237e-213	1.33028	0.55	0.275	1.05114e-208	EDC_CLDN5	CTDSPL
8.385e-213	1.65718	0.291	0.094	3.63649e-208	EDC_CLDN5	GNB4
4.10238e-212	1.54162	0.366	0.137	1.77916e-207	EDC_CLDN5	MIR4435-2HG
1.71282e-209	1.48376	0.31	0.103	7.42834e-205	EDC_CLDN5	PXN
1.33852e-207	1.48465	0.54	0.265	5.80502e-203	EDC_CLDN5	IFITM3
1.95794e-207	1.43211	0.384	0.148	8.49137e-203	EDC_CLDN5	EEF2K
3.31405e-207	1.34013	0.51	0.239	1.43727e-202	EDC_CLDN5	BTG1
8.47664e-207	1.48847	0.388	0.153	3.67624e-202	EDC_CLDN5	TRIM13
2.09051e-206	1.73721	0.321	0.111	9.06632e-202	EDC_CLDN5	PARVB
4.39968e-206	1.50676	0.498	0.234	1.9081e-201	EDC_CLDN5	KLF2
7.06666e-206	1.10464	0.698	0.424	3.06474e-201	EDC_CLDN5	GNAS
9.59208e-204	1.12337	0.583	0.297	4.15999e-199	EDC_CLDN5	CFLAR
3.72964e-203	1.62798	0.257	0.078	1.61751e-198	EDC_CLDN5	LINC00472
1.38221e-202	1.16564	0.602	0.316	5.99449e-198	EDC_CLDN5	SP100
3.54733e-201	0.983154	0.741	0.467	1.53844e-196	EDC_CLDN5	BMPR2
4.94317e-201	1.69527	0.278	0.09	2.1438e-196	EDC_CLDN5	ANKRD29
3.22293e-200	1.37198	0.391	0.154	1.39775e-195	EDC_CLDN5	BACE2
3.75912e-200	1.23301	0.557	0.284	1.63029e-195	EDC_CLDN5	CNOT6L
2.42024e-198	1.30387	0.536	0.268	1.04963e-193	EDC_CLDN5	ACTN4
5.28071e-195	1.5025	0.401	0.165	2.29019e-190	EDC_CLDN5	HSD17B12
1.68844e-194	1.36266	0.594	0.327	7.32261e-190	EDC_CLDN5	TMTC1
3.18073e-193	1.39846	0.345	0.129	1.37945e-188	EDC_CLDN5	ADARB1
3.43782e-191	1.1345	0.484	0.223	1.49095e-186	EDC_CLDN5	FRMD4A
6.11251e-189	0.841375	0.873	0.714	2.65093e-184	EDC_CLDN5	RBMS3
2.27471e-187	1.22381	0.575	0.305	9.86519e-183	EDC_CLDN5	AAK1
1.32331e-186	1.1982	0.477	0.222	5.73905e-182	EDC_CLDN5	CLIC4
1.67598e-186	1.28449	0.512	0.256	7.26856e-182	EDC_CLDN5	CDR2
4.196e-185	1.5029	0.279	0.094	1.81976e-180	EDC_CLDN5	CD151
1.62563e-184	1.50392	0.274	0.091	7.0502e-180	EDC_CLDN5	PALM2-AKAP2
4.35005e-184	0.993599	0.662	0.378	1.88657e-179	EDC_CLDN5	AFDN
5.72747e-184	1.5021	0.306	0.11	2.48395e-179	EDC_CLDN5	DUSP11
1.10157e-183	1.22916	0.478	0.224	4.77742e-179	EDC_CLDN5	ABR
1.31199e-183	1.42473	0.511	0.259	5.68997e-179	EDC_CLDN5	ADAMTS9
3.40198e-183	1.74133	0.298	0.107	1.47541e-178	EDC_CLDN5	WNT2B
6.34896e-181	1.29843	0.353	0.137	2.75348e-176	EDC_CLDN5	FDPS
1.8211e-180	1.42385	0.365	0.148	7.89791e-176	EDC_CLDN5	MAP4K3-DT
4.11962e-180	1.6449	0.376	0.156	1.78664e-175	EDC_CLDN5	CLU
7.90429e-180	1.07235	0.538	0.268	3.42801e-175	EDC_CLDN5	ASAP2
4.38019e-177	1.34095	0.372	0.152	1.89965e-172	EDC_CLDN5	CDC37
1.31715e-175	1.09064	0.555	0.284	5.71236e-171	EDC_CLDN5	RPS6KA2
1.23486e-174	1.04119	0.553	0.281	5.35545e-170	EDC_CLDN5	KLF7
3.80079e-174	1.4041	0.32	0.121	1.64837e-169	EDC_CLDN5	RIN3
2.44813e-173	0.780329	0.792	0.542	1.06173e-168	EDC_CLDN5	APP
2.07212e-172	1.20638	0.404	0.174	8.98658e-168	EDC_CLDN5	NEDD4
4.13613e-172	1.10125	0.509	0.252	1.7938e-167	EDC_CLDN5	FNBP1L
1.9893e-170	1.39386	0.303	0.112	8.62741e-166	EDC_CLDN5	TMCC3
4.69235e-170	1.21117	0.364	0.152	2.03502e-165	EDC_CLDN5	ANGPT2
3.06895e-169	1.25587	0.373	0.155	1.33097e-164	EDC_CLDN5	BCAP29
7.32199e-168	0.910798	0.485	0.227	3.17547e-163	EDC_CLDN5	FRY
1.31164e-167	1.13019	0.487	0.237	5.68847e-163	EDC_CLDN5	ARHGAP17
4.31421e-167	0.710137	0.883	0.68	1.87103e-162	EDC_CLDN5	SYNE2
1.77468e-165	1.11142	0.551	0.296	7.69659e-161	EDC_CLDN5	CCDC50
3.60262e-164	1.12911	0.271	0.095	1.56242e-159	EDC_CLDN5	MTSS1
3.08367e-163	1.4385	0.261	0.09	1.33736e-158	EDC_CLDN5	KLHL2
1.75625e-162	1.27818	0.419	0.194	7.61669e-158	EDC_CLDN5	KIF13B
2.18546e-160	1.07642	0.468	0.227	9.47812e-156	EDC_CLDN5	RIMKLB
5.13759e-159	1.38626	0.282	0.104	2.22812e-154	EDC_CLDN5	MXD4
5.53696e-159	1.27818	0.373	0.161	2.40132e-154	EDC_CLDN5	CEP68
4.1828e-158	1.20223	0.416	0.191	1.81404e-153	EDC_CLDN5	RAI14
1.39353e-157	0.788306	0.807	0.586	6.04362e-153	EDC_CLDN5	ERC1
2.19047e-157	1.16206	0.475	0.239	9.49985e-153	EDC_CLDN5	UPF3A
8.54283e-157	0.985003	0.662	0.414	3.70494e-152	EDC_CLDN5	TCF7L1
9.00521e-157	0.825485	0.811	0.577	3.90547e-152	EDC_CLDN5	PPP3CA
5.01858e-156	1.56122	0.32	0.129	2.17651e-151	EDC_CLDN5	ID3
4.15629e-152	1.36368	0.304	0.119	1.80254e-147	EDC_CLDN5	SH3BP4
2.08268e-151	1.01364	0.555	0.31	9.03238e-147	EDC_CLDN5	GPBP1L1
2.45549e-151	1.27479	0.366	0.159	1.06492e-146	EDC_CLDN5	CAVIN1
2.00169e-150	1.34206	0.423	0.203	8.68115e-146	EDC_CLDN5	MSN
2.16585e-150	1.05865	0.525	0.281	9.39306e-146	EDC_CLDN5	ZBTB46
4.63566e-150	1.07404	0.386	0.171	2.01044e-145	EDC_CLDN5	CPEB4
1.39607e-149	1.38736	0.267	0.098	6.05462e-145	EDC_CLDN5	SLC3A2
2.62766e-149	0.927433	0.878	0.778	1.13959e-144	EDC_CLDN5	NAV3
2.99172e-148	1.51733	0.254	0.092	1.29748e-143	EDC_CLDN5	POMP
6.13262e-148	1.39155	0.311	0.126	2.65966e-143	EDC_CLDN5	LIMK2
8.76212e-148	1.3763	0.286	0.11	3.80004e-143	EDC_CLDN5	HS6ST1
1.69917e-147	1.09993	0.567	0.319	7.36913e-143	EDC_CLDN5	BST2
3.43434e-146	1.01731	0.548	0.3	1.48944e-141	EDC_CLDN5	PHACTR2
4.05806e-146	1.66673	0.255	0.093	1.75994e-141	EDC_CLDN5	CXCL12
1.1853e-145	1.26463	0.337	0.142	5.14053e-141	EDC_CLDN5	BCR
1.21271e-143	1.09545	0.455	0.225	5.25942e-139	EDC_CLDN5	CD2AP
2.89e-143	1.35445	0.423	0.208	1.25336e-138	EDC_CLDN5	ATP1A1
3.6943e-143	1.06031	0.394	0.18	1.60218e-138	EDC_CLDN5	SPTLC2
1.60955e-142	2.26859	0.306	0.133	6.98045e-138	EDC_CLDN5	SULF1
1.24603e-141	0.758289	0.782	0.54	5.40392e-137	EDC_CLDN5	DOCK4
1.72113e-140	1.10997	0.439	0.216	7.46436e-136	EDC_CLDN5	FEZ2
3.57565e-140	1.02071	0.481	0.25	1.55072e-135	EDC_CLDN5	TMOD3
6.91144e-140	1.33816	0.283	0.112	2.99742e-135	EDC_CLDN5	TPM3
1.14199e-139	1.04674	0.524	0.288	4.95271e-135	EDC_CLDN5	CD81
1.65238e-139	0.93723	0.542	0.298	7.16619e-135	EDC_CLDN5	ITGA9
3.55485e-139	0.899121	0.522	0.277	1.5417e-134	EDC_CLDN5	PPP1R13B
2.04932e-138	0.930836	0.363	0.161	8.8877e-134	EDC_CLDN5	STOX2
9.76313e-138	1.33416	0.271	0.104	4.23417e-133	EDC_CLDN5	LEPROT
3.12421e-137	0.818011	0.6	0.347	1.35494e-132	EDC_CLDN5	ETV6
3.6641e-135	1.02019	0.54	0.304	1.58909e-130	EDC_CLDN5	FAM135A
5.63654e-135	1.08098	0.708	0.529	2.44451e-130	EDC_CLDN5	MT-CO1
5.67471e-135	0.977405	0.349	0.153	2.46107e-130	EDC_CLDN5	RHOJ
2.09663e-134	1.23971	0.299	0.123	9.09288e-130	EDC_CLDN5	PARP9
2.9968e-134	1.11883	0.298	0.12	1.29968e-129	EDC_CLDN5	DLEU1
5.89319e-134	0.996346	0.436	0.217	2.55582e-129	EDC_CLDN5	TBC1D1
9.20047e-133	1.28982	0.342	0.154	3.99015e-128	EDC_CLDN5	DDX60
1.15906e-132	1.26392	0.286	0.115	5.02671e-128	EDC_CLDN5	EFCAB14
7.89526e-132	1.15691	0.345	0.154	3.4241e-127	EDC_CLDN5	CRYBG3
1.33006e-131	0.70441	0.65	0.401	5.76833e-127	EDC_CLDN5	MT-ND1
4.47234e-131	0.692897	0.819	0.651	1.93961e-126	EDC_CLDN5	MT-CO2
6.18754e-131	0.904081	0.589	0.355	2.68348e-126	EDC_CLDN5	PTPN12
1.22715e-130	1.13652	0.364	0.167	5.32203e-126	EDC_CLDN5	FMNL3
1.66049e-130	0.952475	0.333	0.145	7.20137e-126	EDC_CLDN5	LINC01117
2.54398e-129	0.887901	0.505	0.273	1.1033e-124	EDC_CLDN5	CHSY1
2.74937e-129	1.22351	0.297	0.123	1.19237e-124	EDC_CLDN5	EIF1B-AS1
2.36437e-128	0.984041	0.365	0.166	1.0254e-123	EDC_CLDN5	TOX
2.89127e-124	1.14856	0.29	0.121	1.25391e-119	EDC_CLDN5	ARRB1
3.1318e-123	0.639383	0.666	0.419	1.35823e-118	EDC_CLDN5	FYN
2.81884e-122	0.784775	0.688	0.448	1.2225e-117	EDC_CLDN5	RDX
8.6109e-122	1.02841	0.376	0.18	3.73446e-117	EDC_CLDN5	TRAK1
1.2273e-121	0.96749	0.462	0.247	5.32267e-117	EDC_CLDN5	CALCOCO2
6.30749e-121	0.696296	0.626	0.383	2.7355e-116	EDC_CLDN5	PKP4
9.60777e-121	1.05514	0.384	0.188	4.16679e-116	EDC_CLDN5	SDCBP
1.07018e-120	1.03703	0.389	0.191	4.64126e-116	EDC_CLDN5	NCK1
1.67007e-120	0.632382	0.826	0.671	7.24292e-116	EDC_CLDN5	MT-ATP6
2.26145e-120	0.805513	0.635	0.4	9.80768e-116	EDC_CLDN5	TSC22D1
3.02112e-120	0.504754	0.759	0.544	1.31023e-115	EDC_CLDN5	MT-ND4
5.82227e-120	0.898414	0.588	0.358	2.52506e-115	EDC_CLDN5	XAF1
2.95865e-119	0.862317	0.565	0.334	1.28314e-114	EDC_CLDN5	KIAA1217
6.23091e-119	1.34937	0.259	0.106	2.70228e-114	EDC_CLDN5	MTHFD2L
2.27011e-118	1.0853	0.349	0.163	9.84525e-114	EDC_CLDN5	IKBKB
2.28982e-118	0.94963	0.58	0.352	9.93073e-114	EDC_CLDN5	MLLT3
6.77801e-118	1.07942	0.512	0.296	2.93955e-113	EDC_CLDN5	UBC
1.40283e-116	1.02701	0.458	0.249	6.08392e-112	EDC_CLDN5	CHIC2
8.19779e-116	0.948125	0.507	0.293	3.5553e-111	EDC_CLDN5	LRP6
1.30564e-115	0.815946	0.595	0.365	5.66244e-111	EDC_CLDN5	CTNND1
4.28607e-115	1.1339	0.339	0.16	1.85882e-110	EDC_CLDN5	RANBP17
8.44643e-115	1.18099	0.267	0.111	3.66313e-110	EDC_CLDN5	AC004889.1
5.42986e-114	0.635773	0.813	0.617	2.35487e-109	EDC_CLDN5	APBB2
3.05429e-113	0.967495	0.48	0.269	1.32461e-108	EDC_CLDN5	PPP3CC
1.52043e-112	0.74574	0.654	0.421	6.59395e-108	EDC_CLDN5	CEP112
3.6755e-112	1.07103	0.455	0.253	1.59403e-107	EDC_CLDN5	RPS6KA5
3.75858e-112	0.518165	0.778	0.566	1.63006e-107	EDC_CLDN5	MT-CYB
5.77048e-111	0.805435	0.737	0.528	2.5026e-106	EDC_CLDN5	WWTR1
1.35203e-108	0.669562	0.867	0.721	5.86361e-104	EDC_CLDN5	PTPRG
2.58306e-108	1.15482	0.252	0.104	1.12025e-103	EDC_CLDN5	FAM219A
7.72039e-108	1.1723	0.258	0.109	3.34826e-103	EDC_CLDN5	FKBP9
2.42716e-107	1.14976	0.282	0.124	1.05264e-102	EDC_CLDN5	HSD17B11
3.26476e-107	1.15255	0.25	0.103	1.4159e-102	EDC_CLDN5	DAD1
6.88003e-107	1.11398	0.306	0.14	2.9838e-102	EDC_CLDN5	TMEM87B
8.70996e-107	1.04126	0.327	0.153	3.77742e-102	EDC_CLDN5	LMCD1
1.102e-106	0.841385	0.489	0.275	4.77928e-102	EDC_CLDN5	NLK
1.16003e-106	0.80145	0.58	0.36	5.03093e-102	EDC_CLDN5	PLSCR4
7.80715e-105	1.03572	0.269	0.115	3.38588e-100	EDC_CLDN5	C5orf56
3.02038e-104	1.04016	0.306	0.14	1.30991e-99	EDC_CLDN5	TMBIM4
1.42876e-103	0.611266	0.771	0.567	6.19637e-99	EDC_CLDN5	FCHSD2
8.61712e-103	0.977656	0.367	0.187	3.73716e-98	EDC_CLDN5	DGLUCY
1.16293e-102	1.05014	0.286	0.13	5.0435e-98	EDC_CLDN5	MERTK
1.5761e-101	0.813474	0.4	0.21	6.83538e-97	EDC_CLDN5	PTTG1IP
2.85429e-101	0.855897	0.523	0.315	1.23788e-96	EDC_CLDN5	STAU2
3.01267e-101	0.773156	0.599	0.382	1.30656e-96	EDC_CLDN5	PRSS23
4.14132e-101	0.71262	0.582	0.364	1.79605e-96	EDC_CLDN5	EVA1C
7.80969e-101	1.12461	0.26	0.113	3.38698e-96	EDC_CLDN5	KLHL3
1.84613e-100	0.750799	0.594	0.381	8.0065e-96	EDC_CLDN5	PHACTR4
1.67931e-99	0.935798	0.401	0.215	7.28298e-95	EDC_CLDN5	DPP8
2.69767e-99	1.09767	0.254	0.11	1.16995e-94	EDC_CLDN5	VPS37B
4.46996e-99	0.956276	0.323	0.154	1.93858e-94	EDC_CLDN5	BTBD3
1.26631e-98	0.758099	0.579	0.368	5.49187e-94	EDC_CLDN5	GMDS-DT
1.82095e-98	0.79546	0.575	0.365	7.89729e-94	EDC_CLDN5	LMBR1
5.17756e-97	0.808143	0.595	0.396	2.24545e-92	EDC_CLDN5	TLK1
1.39681e-96	0.631027	0.767	0.582	6.05781e-92	EDC_CLDN5	NFAT5
1.44224e-95	0.4173	0.862	0.721	6.25484e-91	EDC_CLDN5	MT-CO3
3.18158e-95	0.657207	0.759	0.57	1.37982e-90	EDC_CLDN5	DOCK1
6.58907e-94	0.828112	0.471	0.272	2.85761e-89	EDC_CLDN5	CD63
7.53667e-94	0.68723	0.605	0.394	3.26858e-89	EDC_CLDN5	RB1
4.87531e-93	0.922377	0.362	0.189	2.11437e-88	EDC_CLDN5	EXOC2
5.59592e-93	0.755527	0.576	0.373	2.42689e-88	EDC_CLDN5	KLF12
6.11026e-93	0.818489	0.526	0.325	2.64996e-88	EDC_CLDN5	PIK3C2A
2.24216e-92	1.00051	0.285	0.133	9.72402e-88	EDC_CLDN5	PRKD2
2.54946e-92	0.746357	0.615	0.418	1.10567e-87	EDC_CLDN5	RABGAP1
4.81954e-92	0.859894	0.878	0.769	2.09019e-87	EDC_CLDN5	VIM
5.757e-92	1.17845	0.268	0.122	2.49675e-87	EDC_CLDN5	MT2A
1.03414e-91	0.562915	0.652	0.414	4.48496e-87	EDC_CLDN5	RASGRF2
1.89913e-91	0.890053	0.329	0.163	8.23635e-87	EDC_CLDN5	DDIT4
4.34747e-91	0.977704	0.308	0.149	1.88545e-86	EDC_CLDN5	SPATA13
4.37408e-91	0.502028	0.581	0.354	1.89699e-86	EDC_CLDN5	ARHGEF3
1.90067e-89	0.752723	0.445	0.253	8.243e-85	EDC_CLDN5	DGKH
2.21206e-89	1.0298	0.253	0.113	9.59347e-85	EDC_CLDN5	ZNF423
3.41834e-89	0.880407	0.296	0.141	1.4825e-84	EDC_CLDN5	TNS2
5.64097e-89	0.998798	0.294	0.141	2.44643e-84	EDC_CLDN5	TAPBP
5.92594e-89	0.926994	0.296	0.143	2.57002e-84	EDC_CLDN5	LAMA3
1.39791e-88	0.708839	0.583	0.383	6.0626e-84	EDC_CLDN5	SENP7
3.34753e-88	0.765121	0.577	0.376	1.45179e-83	EDC_CLDN5	ITGB1
5.65034e-88	1.0368	0.294	0.143	2.4505e-83	EDC_CLDN5	YWHAB
2.25839e-86	1.08386	0.255	0.118	9.79441e-82	EDC_CLDN5	FAM174B
5.29701e-85	0.82475	0.428	0.244	2.29726e-80	EDC_CLDN5	AC007319.1
1.3463e-84	1.00561	0.274	0.13	5.83878e-80	EDC_CLDN5	UBE2J1
2.208e-84	0.450531	0.906	0.817	9.57588e-80	EDC_CLDN5	TTC28
2.56959e-84	0.990821	0.29	0.142	1.1144e-79	EDC_CLDN5	PRDX1
3.32235e-84	0.754104	0.489	0.301	1.44087e-79	EDC_CLDN5	XPR1
3.49692e-84	1.05719	0.269	0.128	1.51658e-79	EDC_CLDN5	LMO4
7.76005e-84	0.683889	0.582	0.384	3.36545e-79	EDC_CLDN5	ITSN2
1.25313e-83	0.868847	0.702	0.513	5.43471e-79	EDC_CLDN5	TMSB10
2.14257e-82	0.629633	0.513	0.321	9.29213e-78	EDC_CLDN5	PRELID2
2.50907e-82	0.729873	0.45	0.263	1.08816e-77	EDC_CLDN5	ZBTB38
5.81246e-82	0.605804	0.723	0.533	2.52081e-77	EDC_CLDN5	DDX5
6.94318e-82	0.684053	0.537	0.34	3.01119e-77	EDC_CLDN5	SMURF2
1.00842e-80	0.942883	0.316	0.161	4.37341e-76	EDC_CLDN5	CALR
1.73013e-80	0.669197	0.523	0.326	7.5034e-76	EDC_CLDN5	PHKB
3.44863e-80	0.574723	0.704	0.506	1.49563e-75	EDC_CLDN5	CSNK1A1
4.66063e-80	1.00665	0.277	0.136	2.02127e-75	EDC_CLDN5	BTBD1
4.91627e-80	1.04372	0.29	0.146	2.13214e-75	EDC_CLDN5	MYL12B
8.89412e-80	0.468084	0.805	0.627	3.85729e-75	EDC_CLDN5	SPTBN1
1.73182e-79	0.838124	0.311	0.16	7.51074e-75	EDC_CLDN5	ACER3
1.99767e-79	0.830698	0.353	0.191	8.66368e-75	EDC_CLDN5	SUSD6
2.87512e-79	0.770444	0.658	0.48	1.24691e-74	EDC_CLDN5	FBN1
4.17429e-79	0.687204	0.559	0.368	1.81035e-74	EDC_CLDN5	CARMIL1
3.3351e-78	0.758395	0.451	0.27	1.4464e-73	EDC_CLDN5	RPS6KA3
3.5343e-78	0.912863	0.319	0.167	1.53279e-73	EDC_CLDN5	GAS6
4.23152e-78	0.843236	0.357	0.195	1.83517e-73	EDC_CLDN5	STX12
1.37806e-77	0.819281	0.441	0.268	5.9765e-73	EDC_CLDN5	ARFGEF2
3.21897e-77	0.878108	0.641	0.472	1.39604e-72	EDC_CLDN5	PTMA
4.26482e-77	0.828285	0.346	0.188	1.84961e-72	EDC_CLDN5	CHKA
3.58902e-76	1.06594	0.252	0.121	1.55652e-71	EDC_CLDN5	RFC3
9.12154e-76	0.658439	0.462	0.279	3.95592e-71	EDC_CLDN5	ROR1
1.16767e-75	0.860889	0.686	0.506	5.06409e-71	EDC_CLDN5	TMSB4X
2.41352e-75	0.975707	0.294	0.153	1.04672e-70	EDC_CLDN5	XKR6
1.43153e-74	0.667828	0.479	0.295	6.20839e-70	EDC_CLDN5	NR3C1
1.78462e-74	0.980091	0.338	0.187	7.73972e-70	EDC_CLDN5	CDC14A
2.6167e-74	0.937191	0.256	0.124	1.13484e-69	EDC_CLDN5	CYB5B
1.98019e-73	0.909894	0.312	0.167	8.58789e-69	EDC_CLDN5	SLC39A10
1.18861e-72	0.857695	0.284	0.145	5.15487e-68	EDC_CLDN5	CRK
3.72608e-72	0.842375	0.314	0.166	1.61596e-67	EDC_CLDN5	MVB12B
4.8546e-72	0.507976	0.592	0.395	2.10539e-67	EDC_CLDN5	STARD13
6.11752e-72	0.621432	0.496	0.31	2.65311e-67	EDC_CLDN5	LUC7L2
6.97577e-72	0.917732	0.263	0.13	3.02532e-67	EDC_CLDN5	MYL12A
1.38456e-71	0.665424	0.615	0.431	6.0047e-67	EDC_CLDN5	UACA
1.67783e-71	0.751288	0.451	0.28	7.27659e-67	EDC_CLDN5	FAM214A
1.01384e-70	0.62293	0.323	0.171	4.3969e-66	EDC_CLDN5	CAV2
1.76772e-70	0.668415	0.576	0.39	7.66641e-66	EDC_CLDN5	UVRAG
3.99461e-70	0.62376	0.469	0.291	1.73242e-65	EDC_CLDN5	WT1
5.84931e-70	0.825646	0.408	0.244	2.53679e-65	EDC_CLDN5	NUDT4
1.05659e-69	0.78327	0.339	0.188	4.58231e-65	EDC_CLDN5	AFTPH
3.05054e-69	0.519879	0.347	0.19	1.32299e-64	EDC_CLDN5	PIP4K2A
1.12e-68	0.855277	0.286	0.149	4.85734e-64	EDC_CLDN5	BEND7
2.50793e-68	0.805582	0.334	0.186	1.08766e-63	EDC_CLDN5	MALT1
3.23939e-68	0.840591	0.272	0.139	1.40489e-63	EDC_CLDN5	ARPC3
1.0158e-67	0.668616	0.361	0.204	4.40544e-63	EDC_CLDN5	YES1
1.06122e-67	0.912408	0.271	0.141	4.60241e-63	EDC_CLDN5	LAPTM4B
1.87572e-67	0.715658	0.325	0.177	8.1348e-63	EDC_CLDN5	TSPAN14
2.47182e-67	0.725994	0.364	0.21	1.072e-62	EDC_CLDN5	ZDHHC20
2.69969e-67	0.691294	0.42	0.256	1.17083e-62	EDC_CLDN5	MCPH1
3.30001e-67	0.79405	0.296	0.157	1.43118e-62	EDC_CLDN5	SYPL1
5.7178e-67	0.887183	0.255	0.128	2.47975e-62	EDC_CLDN5	TGOLN2
1.64181e-66	0.545909	0.506	0.323	7.12037e-62	EDC_CLDN5	IFI16
4.49503e-66	0.803547	0.318	0.175	1.94945e-61	EDC_CLDN5	BCAR3
6.13558e-66	0.720873	0.394	0.235	2.66094e-61	EDC_CLDN5	TMBIM6
9.8182e-66	0.757742	0.306	0.165	4.25806e-61	EDC_CLDN5	CPT1A
1.18378e-65	0.91121	0.295	0.158	5.13395e-61	EDC_CLDN5	ANXA1
3.35337e-65	0.567582	0.635	0.462	1.45432e-60	EDC_CLDN5	SRPK2
6.11408e-65	0.554779	0.652	0.464	2.65162e-60	EDC_CLDN5	RIN2
1.23349e-64	0.732496	0.349	0.199	5.34951e-60	EDC_CLDN5	FCGRT
2.08422e-64	0.885648	0.259	0.133	9.03907e-60	EDC_CLDN5	LAMP1
2.4421e-64	0.809352	0.277	0.146	1.05911e-59	EDC_CLDN5	TPK1
9.28606e-63	0.788871	0.343	0.199	4.02727e-58	EDC_CLDN5	ARRDC3
1.1417e-62	0.807116	0.266	0.138	4.95145e-58	EDC_CLDN5	BSG
1.87091e-62	0.627996	0.392	0.233	8.11397e-58	EDC_CLDN5	ABCC1
1.97275e-62	0.618572	0.45	0.281	8.55562e-58	EDC_CLDN5	CSGALNACT1
2.13697e-62	0.614571	0.55	0.376	9.2678e-58	EDC_CLDN5	AHCTF1
2.16256e-62	0.696636	0.384	0.23	9.3788e-58	EDC_CLDN5	RAC1
2.68202e-62	0.763628	0.355	0.207	1.16316e-57	EDC_CLDN5	TSC22D3
3.33641e-62	0.692306	0.37	0.219	1.44697e-57	EDC_CLDN5	ODF2L
3.55197e-62	0.565998	0.384	0.226	1.54046e-57	EDC_CLDN5	NOD1
4.75569e-62	0.659839	0.372	0.218	2.06249e-57	EDC_CLDN5	RBMS2
5.41541e-62	0.603842	0.457	0.29	2.34861e-57	EDC_CLDN5	SPTAN1
9.26486e-62	0.823062	0.324	0.183	4.01808e-57	EDC_CLDN5	NFKBIA
1.01244e-61	0.387923	0.859	0.741	4.39086e-57	EDC_CLDN5	PTK2
1.58135e-61	0.487125	0.788	0.619	6.85817e-57	EDC_CLDN5	MAST4
6.21136e-61	0.548428	0.358	0.206	2.6938e-56	EDC_CLDN5	OSMR
7.20274e-61	0.593501	0.528	0.359	3.12376e-56	EDC_CLDN5	WASF2
1.3271e-60	0.497678	0.647	0.464	5.7555e-56	EDC_CLDN5	CTNNB1
1.47669e-60	0.674428	0.369	0.219	6.40424e-56	EDC_CLDN5	RC3H2
1.57544e-60	0.991507	0.254	0.134	6.83252e-56	EDC_CLDN5	MMP16
2.84602e-60	0.565947	0.404	0.25	1.23429e-55	EDC_CLDN5	USP53
3.50226e-60	0.715412	0.347	0.202	1.51889e-55	EDC_CLDN5	TRIM56
5.97032e-60	0.691459	0.28	0.15	2.58927e-55	EDC_CLDN5	MSRA
2.9635e-59	0.757722	0.28	0.151	1.28524e-54	EDC_CLDN5	PPP2R5A
3.52568e-59	0.633704	0.561	0.394	1.52905e-54	EDC_CLDN5	RICTOR
6.31948e-59	0.825858	0.328	0.191	2.7407e-54	EDC_CLDN5	WDFY1
1.2061e-58	0.720604	0.589	0.432	5.23073e-54	EDC_CLDN5	WNK1
2.01548e-58	0.733576	0.338	0.199	8.74093e-54	EDC_CLDN5	CNST
3.06635e-58	0.860104	0.252	0.133	1.32985e-53	EDC_CLDN5	RFX3-AS1
4.36777e-58	0.675247	0.364	0.218	1.89426e-53	EDC_CLDN5	HERPUD1
6.16283e-58	0.704968	0.316	0.18	2.67276e-53	EDC_CLDN5	SH3GLB1
8.05835e-58	0.859826	0.256	0.136	3.49482e-53	EDC_CLDN5	DAP
1.79803e-57	0.718082	0.306	0.173	7.79785e-53	EDC_CLDN5	DAB2IP
1.86706e-57	0.718726	0.461	0.305	8.09724e-53	EDC_CLDN5	TBC1D15
3.13118e-57	0.57071	0.541	0.373	1.35796e-52	EDC_CLDN5	GLS
9.46341e-57	0.84041	0.255	0.136	4.10419e-52	EDC_CLDN5	MRPL1
1.02309e-56	0.488073	0.408	0.249	4.43703e-52	EDC_CLDN5	MT-ND5
2.84708e-56	0.669685	0.391	0.243	1.23475e-51	EDC_CLDN5	MOSMO
4.8384e-56	0.673813	0.277	0.151	2.09837e-51	EDC_CLDN5	OSBPL10
2.19586e-55	0.532916	0.535	0.368	9.52322e-51	EDC_CLDN5	CD46
2.36699e-55	0.714864	0.347	0.209	1.02654e-50	EDC_CLDN5	FGGY
2.49012e-55	0.881879	0.26	0.14	1.07994e-50	EDC_CLDN5	ATP5F1E
4.63949e-55	0.450665	0.72	0.554	2.0121e-50	EDC_CLDN5	QKI
4.30221e-54	0.51173	0.702	0.53	1.86583e-49	EDC_CLDN5	CCNY
5.46194e-54	0.678813	0.39	0.243	2.36879e-49	EDC_CLDN5	PLS3
6.3081e-54	0.661468	0.31	0.179	2.73576e-49	EDC_CLDN5	KLHL5
7.08881e-54	0.653885	0.365	0.224	3.07435e-49	EDC_CLDN5	PIK3CB
2.35436e-53	0.755433	0.285	0.161	1.02106e-48	EDC_CLDN5	TRIM22
4.21636e-53	0.667704	0.317	0.183	1.82859e-48	EDC_CLDN5	S100A10
5.05532e-53	0.712776	0.402	0.258	2.19244e-48	EDC_CLDN5	GNA14
2.97929e-52	0.707317	0.345	0.211	1.29209e-47	EDC_CLDN5	VPS13A
3.41158e-52	0.614692	0.348	0.21	1.47957e-47	EDC_CLDN5	REEP3
3.99567e-52	0.66503	0.31	0.181	1.73288e-47	EDC_CLDN5	ACTR2
1.25296e-51	0.673363	0.376	0.234	5.43394e-47	EDC_CLDN5	SIPA1L2
1.85143e-51	0.69524	0.399	0.257	8.02948e-47	EDC_CLDN5	MCU
6.29425e-51	0.547374	0.572	0.418	2.72975e-46	EDC_CLDN5	ADD1
2.88498e-50	0.779239	0.277	0.159	1.25119e-45	EDC_CLDN5	SLC30A7
3.0747e-50	0.489429	0.451	0.29	1.33347e-45	EDC_CLDN5	SEPTIN7
1.73841e-49	0.581199	0.36	0.222	7.53929e-45	EDC_CLDN5	ADAR
6.51753e-49	0.708763	0.259	0.145	2.82659e-44	EDC_CLDN5	SUMO2
2.06044e-48	0.593577	0.446	0.3	8.93593e-44	EDC_CLDN5	LYST
2.37195e-48	0.537173	0.379	0.239	1.02869e-43	EDC_CLDN5	MAPK14
7.73837e-48	0.472464	0.518	0.358	3.35606e-43	EDC_CLDN5	SETX
1.871e-47	0.677713	0.28	0.162	8.11434e-43	EDC_CLDN5	BRI3
7.15801e-47	0.577564	0.32	0.192	3.10436e-42	EDC_CLDN5	HDAC7
1.01877e-46	0.415855	0.408	0.262	4.41832e-42	EDC_CLDN5	SIPA1L1
1.17651e-46	0.572077	0.404	0.264	5.10242e-42	EDC_CLDN5	RAPH1
1.45772e-46	0.530249	0.489	0.339	6.32199e-42	EDC_CLDN5	NCOA3
1.98949e-46	0.468867	0.471	0.315	8.62822e-42	EDC_CLDN5	ATP8A1
2.30242e-46	0.569273	0.661	0.515	9.98536e-42	EDC_CLDN5	SETBP1
2.56284e-46	0.3784	0.79	0.634	1.11148e-41	EDC_CLDN5	ASAP1
3.24955e-46	0.501446	0.432	0.285	1.4093e-41	EDC_CLDN5	FAR1
4.45084e-46	0.532822	0.319	0.191	1.93028e-41	EDC_CLDN5	CERT1
4.95512e-46	0.504908	0.675	0.53	2.14898e-41	EDC_CLDN5	PCMTD1
6.73448e-46	0.473482	0.346	0.217	2.92068e-41	EDC_CLDN5	NAV2
6.93942e-46	0.693221	0.252	0.142	3.00955e-41	EDC_CLDN5	DDX58
6.99651e-46	0.600762	0.312	0.188	3.03432e-41	EDC_CLDN5	STAT1
9.55812e-46	0.747616	0.299	0.18	4.14526e-41	EDC_CLDN5	H3F3A
1.3922e-45	0.44975	0.442	0.292	6.03784e-41	EDC_CLDN5	TMEM165
1.97287e-45	0.620373	0.271	0.156	8.55614e-41	EDC_CLDN5	FLOT1
1.06966e-44	0.378405	0.314	0.185	4.63902e-40	EDC_CLDN5	BTG2
2.30998e-44	0.482081	0.477	0.325	1.00181e-39	EDC_CLDN5	RNF213
3.24312e-44	0.424677	0.679	0.537	1.40651e-39	EDC_CLDN5	NKTR
4.70784e-44	0.566709	0.301	0.179	2.04174e-39	EDC_CLDN5	TASOR2
5.22371e-44	0.50974	0.35	0.218	2.26547e-39	EDC_CLDN5	CRBN
6.15514e-44	0.63307	0.265	0.154	2.66942e-39	EDC_CLDN5	TRAPPC10
6.5288e-44	0.622026	0.576	0.428	2.83148e-39	EDC_CLDN5	ACTB
6.7945e-44	0.429459	0.436	0.29	2.94671e-39	EDC_CLDN5	APLP2
7.74976e-44	0.593718	0.3	0.181	3.36099e-39	EDC_CLDN5	LUZP1
1.14398e-43	0.518349	0.396	0.259	4.96132e-39	EDC_CLDN5	CDC42
3.98386e-43	0.558398	0.451	0.307	1.72776e-38	EDC_CLDN5	YBX3
6.35521e-43	0.429735	0.49	0.338	2.75619e-38	EDC_CLDN5	ADAM10
7.71901e-43	0.436809	0.373	0.236	3.34766e-38	EDC_CLDN5	CYSTM1
1.06356e-42	0.397667	0.546	0.385	4.61257e-38	EDC_CLDN5	IQGAP1
1.53348e-42	0.691556	0.253	0.147	6.65056e-38	EDC_CLDN5	C15orf41
1.61124e-42	0.989243	0.401	0.275	6.98778e-38	EDC_CLDN5	HSPB1
2.38197e-42	0.36967	0.767	0.624	1.03304e-37	EDC_CLDN5	PICALM
2.54797e-42	0.577157	0.589	0.44	1.10503e-37	EDC_CLDN5	RPS28
2.88321e-42	0.664374	0.298	0.182	1.25042e-37	EDC_CLDN5	GIT2
5.24756e-42	0.677078	0.258	0.15	2.27582e-37	EDC_CLDN5	CCPG1
8.70158e-42	0.631583	0.289	0.175	3.77379e-37	EDC_CLDN5	MYO9B
1.44405e-41	0.436504	0.497	0.349	6.26269e-37	EDC_CLDN5	ELF1
1.57881e-41	0.301562	0.697	0.531	6.84715e-37	EDC_CLDN5	FGD4
3.80158e-41	0.453416	0.558	0.412	1.64871e-36	EDC_CLDN5	PPP2R2A
4.29284e-41	0.429701	0.71	0.576	1.86176e-36	EDC_CLDN5	ITM2B
4.47437e-41	0.513321	0.522	0.372	1.94049e-36	EDC_CLDN5	RPL12
4.62571e-41	0.524033	0.318	0.197	2.00613e-36	EDC_CLDN5	WWP2
5.78412e-41	0.564164	0.282	0.17	2.50851e-36	EDC_CLDN5	PKIG
9.89615e-41	0.556226	0.325	0.205	4.29186e-36	EDC_CLDN5	ANO10
1.20414e-40	0.634708	0.285	0.173	5.22224e-36	EDC_CLDN5	KPNA3
1.91157e-40	0.277792	0.587	0.43	8.29027e-36	EDC_CLDN5	PITPNC1
2.24935e-40	0.476187	0.319	0.198	9.7552e-36	EDC_CLDN5	MYO6
2.85313e-40	0.608549	0.301	0.186	1.23738e-35	EDC_CLDN5	AZIN1
5.31226e-40	0.500312	0.451	0.315	2.30388e-35	EDC_CLDN5	RNF115
6.02874e-40	0.613551	0.25	0.146	2.61461e-35	EDC_CLDN5	NME3
1.02725e-39	0.42109	0.395	0.26	4.4551e-35	EDC_CLDN5	RHOA
2.27782e-39	0.727023	0.397	0.269	9.87867e-35	EDC_CLDN5	S100A6
3.92738e-39	0.473861	0.326	0.205	1.70327e-34	EDC_CLDN5	IGFBP2
6.25316e-39	0.337407	0.757	0.619	2.71193e-34	EDC_CLDN5	WSB1
6.40579e-39	0.386689	0.581	0.435	2.77813e-34	EDC_CLDN5	TAF15
6.81232e-39	0.823026	0.351	0.236	2.95444e-34	EDC_CLDN5	DUSP1
1.16235e-38	0.440182	0.464	0.325	5.04099e-34	EDC_CLDN5	RNF19A
1.89934e-38	0.458208	0.408	0.275	8.23723e-34	EDC_CLDN5	RBMS3-AS2
1.92021e-38	0.385571	0.571	0.423	8.32777e-34	EDC_CLDN5	VTI1A
1.96041e-38	0.580947	0.255	0.152	8.50211e-34	EDC_CLDN5	PDIA6
3.59991e-38	0.476166	0.398	0.269	1.56125e-33	EDC_CLDN5	EIF2AK2
5.41363e-38	0.613845	0.261	0.158	2.34784e-33	EDC_CLDN5	TM7SF3
7.34755e-38	0.476386	0.39	0.26	3.18656e-33	EDC_CLDN5	EMP2
1.42063e-37	0.396464	0.434	0.297	6.16113e-33	EDC_CLDN5	MGMT
1.52613e-37	0.414131	0.464	0.325	6.61865e-33	EDC_CLDN5	CDC27
1.84487e-37	0.674235	0.299	0.19	8.00101e-33	EDC_CLDN5	ITGA9-AS1
2.09322e-37	0.532681	0.26	0.155	9.0781e-33	EDC_CLDN5	IRF2BP2
2.18595e-37	0.478031	0.325	0.207	9.48026e-33	EDC_CLDN5	ATP6V0E1
2.91956e-37	0.361034	0.623	0.472	1.26619e-32	EDC_CLDN5	SMARCA2
4.11183e-37	0.639595	0.251	0.151	1.78326e-32	EDC_CLDN5	HINT1
4.72076e-37	0.608163	0.275	0.17	2.04735e-32	EDC_CLDN5	XIAP
8.7944e-37	0.705752	0.368	0.247	3.81404e-32	EDC_CLDN5	SNAP23
1.8129e-36	0.474088	0.366	0.244	7.86235e-32	EDC_CLDN5	VPS36
3.10438e-36	0.297366	0.563	0.404	1.34634e-31	EDC_CLDN5	RPL9
4.97973e-36	0.474479	0.371	0.248	2.15966e-31	EDC_CLDN5	GON4L
5.38371e-36	0.449954	0.405	0.278	2.33486e-31	EDC_CLDN5	ZHX3
7.07427e-36	0.59432	0.255	0.155	3.06804e-31	EDC_CLDN5	SRSF2
1.04694e-35	0.538708	0.259	0.157	4.54048e-31	EDC_CLDN5	PPP3R1
1.42183e-35	0.391758	0.515	0.374	6.16632e-31	EDC_CLDN5	RASA2
1.5419e-35	0.416356	0.481	0.342	6.68708e-31	EDC_CLDN5	DICER1
5.6146e-35	0.573609	0.267	0.166	2.43499e-30	EDC_CLDN5	GATAD2A
6.52423e-35	0.522203	0.252	0.154	2.82949e-30	EDC_CLDN5	ARHGAP18
7.72138e-35	0.353044	0.595	0.451	3.34868e-30	EDC_CLDN5	GNB1
8.73644e-35	0.398703	0.596	0.453	3.78891e-30	EDC_CLDN5	DENND4C
1.6827e-34	0.417177	0.298	0.189	7.29772e-30	EDC_CLDN5	RASSF3
2.63755e-34	0.431051	0.424	0.297	1.14388e-29	EDC_CLDN5	SNX14
3.21269e-34	0.418339	0.49	0.358	1.39331e-29	EDC_CLDN5	VEZT
3.47436e-34	0.304814	0.51	0.364	1.50679e-29	EDC_CLDN5	RPL26
3.71091e-34	0.584712	0.261	0.162	1.60939e-29	EDC_CLDN5	SP110
3.77164e-34	0.350867	0.439	0.308	1.63572e-29	EDC_CLDN5	SSH2
4.16947e-34	0.549787	0.276	0.174	1.80826e-29	EDC_CLDN5	LPGAT1
4.20281e-34	0.402099	0.405	0.275	1.82272e-29	EDC_CLDN5	CALM2
4.89883e-34	0.525192	0.284	0.179	2.12457e-29	EDC_CLDN5	ZNF160
5.90521e-34	0.408593	0.341	0.223	2.56103e-29	EDC_CLDN5	CST3
8.22096e-34	0.460708	0.375	0.255	3.56535e-29	EDC_CLDN5	HIPK2
2.62767e-33	0.368787	0.714	0.583	1.1396e-28	EDC_CLDN5	CTBP2
3.17503e-33	0.358971	0.531	0.385	1.37698e-28	EDC_CLDN5	CAMTA1
3.4014e-33	0.366205	0.356	0.234	1.47515e-28	EDC_CLDN5	ATF7
4.66521e-33	0.579664	0.253	0.158	2.02326e-28	EDC_CLDN5	FAM126B
6.01377e-33	0.416916	0.394	0.269	2.60811e-28	EDC_CLDN5	WLS
7.17179e-33	0.508472	0.348	0.234	3.11033e-28	EDC_CLDN5	SERF2
1.24676e-32	0.437359	0.337	0.223	5.40706e-28	EDC_CLDN5	YIPF4
2.40097e-32	0.481504	0.278	0.176	1.04128e-27	EDC_CLDN5	IPO11
2.8032e-32	0.430229	0.349	0.235	1.21572e-27	EDC_CLDN5	SHOC2
3.02414e-32	0.4109	0.522	0.39	1.31154e-27	EDC_CLDN5	EML4
4.21119e-32	0.351707	0.546	0.408	1.82635e-27	EDC_CLDN5	PPARG
4.6019e-32	0.46549	0.324	0.214	1.9958e-27	EDC_CLDN5	PDIA3
5.99146e-32	0.3505	0.518	0.381	2.59843e-27	EDC_CLDN5	RAP1B
6.15543e-32	0.417637	0.551	0.416	2.66955e-27	EDC_CLDN5	HERC2
1.03056e-31	0.411947	0.394	0.273	4.46945e-27	EDC_CLDN5	RSU1
1.34948e-31	0.345847	0.552	0.413	5.85254e-27	EDC_CLDN5	NCKAP1
1.99951e-31	0.343907	0.459	0.326	8.67166e-27	EDC_CLDN5	FCHO2
5.68142e-31	0.34991	0.544	0.41	2.46398e-26	EDC_CLDN5	GSK3B
9.90158e-31	0.406126	0.341	0.227	4.29422e-26	EDC_CLDN5	TMEM59
1.77945e-30	0.443837	0.337	0.228	7.71729e-26	EDC_CLDN5	PRKD3
1.88383e-30	0.403519	0.391	0.273	8.16999e-26	EDC_CLDN5	RAP1GDS1
2.05295e-30	0.35155	0.567	0.431	8.90344e-26	EDC_CLDN5	VPS13C
2.62787e-30	0.483275	0.368	0.252	1.13968e-25	EDC_CLDN5	ATP11C
2.74423e-30	0.449901	0.337	0.228	1.19015e-25	EDC_CLDN5	RNF144A
3.27553e-30	0.493241	0.321	0.215	1.42057e-25	EDC_CLDN5	IPO9
4.55432e-30	0.406085	0.38	0.264	1.97516e-25	EDC_CLDN5	ARHGAP35
4.78221e-30	0.387297	0.479	0.351	2.074e-25	EDC_CLDN5	SLC25A13
6.15325e-30	0.502046	0.436	0.322	2.6686e-25	EDC_CLDN5	TANC2
7.04318e-30	0.505795	0.263	0.167	3.05456e-25	EDC_CLDN5	GNA14-AS1
1.14612e-29	0.439895	0.293	0.191	4.97062e-25	EDC_CLDN5	NBDY
2.39431e-29	0.27461	0.63	0.495	1.03839e-24	EDC_CLDN5	BCAS3
2.70807e-29	0.357112	0.439	0.315	1.17446e-24	EDC_CLDN5	AP2B1
3.15007e-29	0.453319	0.295	0.195	1.36615e-24	EDC_CLDN5	LINC00342
3.27568e-29	0.500167	0.276	0.178	1.42063e-24	EDC_CLDN5	EIF4A1
3.34461e-29	0.509366	0.252	0.16	1.45052e-24	EDC_CLDN5	SERINC3
3.3538e-29	0.382964	0.332	0.224	1.45451e-24	EDC_CLDN5	PTAR1
3.48503e-29	0.379667	0.404	0.288	1.51142e-24	EDC_CLDN5	PAK2
4.00299e-29	0.512215	0.367	0.26	1.73606e-24	EDC_CLDN5	MYL6
4.78663e-29	0.272853	0.822	0.716	2.07591e-24	EDC_CLDN5	BAZ2B
5.87792e-29	0.360154	0.439	0.315	2.54919e-24	EDC_CLDN5	KLC1
7.33824e-29	0.390562	0.424	0.305	3.18252e-24	EDC_CLDN5	EEA1
1.06308e-28	0.515945	0.273	0.179	4.61046e-24	EDC_CLDN5	TBC1D9
2.11249e-28	0.355629	0.376	0.262	9.16167e-24	EDC_CLDN5	PLSCR1
2.60584e-28	0.452628	0.417	0.301	1.13013e-23	EDC_CLDN5	AHNAK
2.79765e-28	0.471153	0.297	0.198	1.21331e-23	EDC_CLDN5	RAB21
3.2853e-28	0.376258	0.357	0.247	1.4248e-23	EDC_CLDN5	ARFIP1
8.08929e-28	0.383161	0.272	0.175	3.50824e-23	EDC_CLDN5	EEF1G
8.52511e-28	0.33403	0.468	0.342	3.69725e-23	EDC_CLDN5	CCSER2
9.17396e-28	0.393162	0.419	0.305	3.97865e-23	EDC_CLDN5	ZNF721
9.53226e-28	0.449698	0.269	0.175	4.13405e-23	EDC_CLDN5	SPCS2
2.30044e-27	0.265215	0.363	0.25	9.97678e-23	EDC_CLDN5	ATP11A
2.72222e-27	0.501023	0.253	0.163	1.1806e-22	EDC_CLDN5	SEC11A
4.64063e-27	0.394878	0.341	0.237	2.01259e-22	EDC_CLDN5	ATF7IP2
1.1323e-26	0.525308	0.275	0.184	4.91067e-22	EDC_CLDN5	DYNLL1
1.35966e-26	0.459342	0.367	0.261	5.89672e-22	EDC_CLDN5	SCML1
1.44524e-26	0.4381	0.26	0.169	6.26787e-22	EDC_CLDN5	UBE2W
1.5897e-26	0.412732	0.385	0.277	6.89436e-22	EDC_CLDN5	KATNBL1
1.75357e-26	0.467184	0.278	0.186	7.60507e-22	EDC_CLDN5	TM9SF2
2.47982e-26	0.361247	0.418	0.303	1.07547e-21	EDC_CLDN5	PTPN4
3.27975e-26	0.359195	0.551	0.428	1.42239e-21	EDC_CLDN5	EIF1
3.47306e-26	0.331036	0.579	0.453	1.50623e-21	EDC_CLDN5	PTBP2
5.94385e-26	0.423432	0.423	0.312	2.57779e-21	EDC_CLDN5	CSPP1
7.72888e-26	0.365607	0.509	0.389	3.35194e-21	EDC_CLDN5	FAU
9.51409e-26	0.334059	0.419	0.304	4.12616e-21	EDC_CLDN5	OCIAD1
1.07743e-25	0.269299	0.513	0.386	4.67273e-21	EDC_CLDN5	FNBP1
1.23458e-25	0.307864	0.417	0.302	5.35424e-21	EDC_CLDN5	RAP1A
1.25669e-25	0.294891	0.671	0.549	5.45015e-21	EDC_CLDN5	MAP4K3
1.48884e-25	0.313129	0.515	0.393	6.45693e-21	EDC_CLDN5	MYO1D
1.64968e-25	0.390746	0.279	0.187	7.15448e-21	EDC_CLDN5	ZC3HAV1
1.65284e-25	0.373719	0.302	0.203	7.16818e-21	EDC_CLDN5	SEPTIN2
2.52569e-25	0.38781	0.651	0.536	1.09537e-20	EDC_CLDN5	WDFY3
4.81388e-25	0.4175	0.255	0.167	2.08773e-20	EDC_CLDN5	AC006059.1
4.9723e-25	0.253035	0.424	0.301	2.15644e-20	EDC_CLDN5	ANKHD1
5.99169e-25	0.298147	0.635	0.508	2.59854e-20	EDC_CLDN5	UBE2H
6.29451e-25	0.45881	0.338	0.239	2.72987e-20	EDC_CLDN5	PPM1D
6.37807e-25	0.370904	0.253	0.165	2.76611e-20	EDC_CLDN5	BMP2K
7.74095e-25	0.316301	0.396	0.286	3.35717e-20	EDC_CLDN5	KAT2B
1.6408e-24	0.469833	0.255	0.17	7.11599e-20	EDC_CLDN5	ORMDL1
2.10015e-24	0.405176	0.322	0.222	9.10814e-20	EDC_CLDN5	BCL2L14
2.44153e-24	0.313263	0.455	0.34	1.05887e-19	EDC_CLDN5	C20orf194
3.70802e-24	0.322944	0.375	0.27	1.60813e-19	EDC_CLDN5	R3HDM1
6.99053e-24	0.336539	0.321	0.223	3.03172e-19	EDC_CLDN5	EXOC1
1.08348e-23	0.357479	0.36	0.258	4.69896e-19	EDC_CLDN5	SPOP
1.19131e-23	0.388127	0.306	0.214	5.16659e-19	EDC_CLDN5	SMG7
1.27961e-23	0.382057	0.251	0.166	5.54954e-19	EDC_CLDN5	ILK
1.28852e-23	0.288222	0.75	0.632	5.58819e-19	EDC_CLDN5	KMT2E
1.45747e-23	0.3255	0.362	0.259	6.32088e-19	EDC_CLDN5	PLXNA2
2.59242e-23	0.287217	0.508	0.39	1.12431e-18	EDC_CLDN5	HDAC8
5.21224e-23	0.284033	0.434	0.319	2.2605e-18	EDC_CLDN5	PRMT2
7.9715e-23	0.341475	0.338	0.236	3.45716e-18	EDC_CLDN5	RPS10
1.04497e-22	0.32507	0.285	0.191	4.53191e-18	EDC_CLDN5	RPL36A
1.14497e-22	0.349743	0.427	0.32	4.96563e-18	EDC_CLDN5	PDCD6IP
1.50398e-22	0.29704	0.437	0.327	6.52261e-18	EDC_CLDN5	POLK
1.76408e-22	0.422942	0.301	0.211	7.65062e-18	EDC_CLDN5	EIF4G2
2.1989e-22	0.374751	0.282	0.195	9.53641e-18	EDC_CLDN5	AP2A2
4.59436e-22	0.27874	0.272	0.183	1.99253e-17	EDC_CLDN5	EIF2AK4
6.8327e-22	0.256042	0.383	0.279	2.96328e-17	EDC_CLDN5	ALG13
7.91078e-22	0.374213	0.303	0.213	3.43083e-17	EDC_CLDN5	PACSIN2
1.16574e-21	0.353639	0.328	0.234	5.05571e-17	EDC_CLDN5	CCDC88A
2.92139e-21	0.319196	0.3	0.211	1.26698e-16	EDC_CLDN5	KLHDC10
3.10134e-21	0.336172	0.35	0.254	1.34502e-16	EDC_CLDN5	PNN
4.84232e-21	0.419243	0.382	0.287	2.10006e-16	EDC_CLDN5	STK24
5.08776e-21	0.367103	0.286	0.2	2.20651e-16	EDC_CLDN5	SLC44A1
5.77637e-21	0.36376	0.269	0.185	2.50516e-16	EDC_CLDN5	ANXA2
6.14273e-21	0.362102	0.256	0.174	2.66404e-16	EDC_CLDN5	ARF1
6.30872e-21	0.286416	0.343	0.247	2.73603e-16	EDC_CLDN5	CACUL1
7.77543e-21	0.450519	0.284	0.202	3.37213e-16	EDC_CLDN5	C6orf62
9.99841e-21	0.405109	0.31	0.221	4.33621e-16	EDC_CLDN5	ACTR3
2.09264e-20	0.294087	0.353	0.255	9.07557e-16	EDC_CLDN5	CANX
2.87526e-20	0.327328	0.722	0.603	1.24697e-15	EDC_CLDN5	EXT1
4.64142e-20	0.257959	0.333	0.241	2.01294e-15	EDC_CLDN5	ALCAM
7.43015e-20	0.388749	0.314	0.227	3.22238e-15	EDC_CLDN5	CCDC3
7.74963e-20	0.348279	0.346	0.255	3.36094e-15	EDC_CLDN5	SECISBP2L
8.18621e-20	0.302905	0.45	0.338	3.55028e-15	EDC_CLDN5	SRSF7
8.8787e-20	0.340893	0.267	0.186	3.85061e-15	EDC_CLDN5	MINDY2
1.04329e-19	0.319856	0.308	0.221	4.52462e-15	EDC_CLDN5	SERBP1
2.46928e-19	0.255674	0.322	0.234	1.0709e-14	EDC_CLDN5	EGLN1
2.5433e-19	0.271677	0.361	0.264	1.103e-14	EDC_CLDN5	SEC62
3.47473e-19	0.315806	0.27	0.191	1.50696e-14	EDC_CLDN5	CDK6
7.26258e-19	0.257199	0.89	0.836	3.14971e-14	EDC_CLDN5	AKT3
8.08606e-19	0.308833	0.255	0.176	3.50684e-14	EDC_CLDN5	RBM17
8.5972e-19	0.296488	0.296	0.211	3.72852e-14	EDC_CLDN5	CLTA
9.44171e-19	0.355249	0.333	0.245	4.09477e-14	EDC_CLDN5	HNRNPK
[truncated: 9,079 more rows]

## Sheet: scStereo-seq
p_val	avg_log2FC	pct.1	pct.2	p_val_adj	cluster	gene
0	3.34925	0.658	0.098	0	EDC_CLDN5	CLDN5
0	2.47518	0.716	0.194	0	EDC_CLDN5	A2M
0	3.19269	0.557	0.083	0	EDC_CLDN5	CRIP1
0	2.01989	0.817	0.383	0	EDC_CLDN5	TAGLN
0	2.33032	0.562	0.137	0	EDC_CLDN5	TIMP3
0	1.73177	0.791	0.367	0	EDC_CLDN5	SPARCL1
0	1.89714	0.703	0.281	0	EDC_CLDN5	ACTA2
0	1.61821	0.89	0.476	0	EDC_CLDN5	HLA-B
0	3.8313	0.426	0.042	0	EDC_CLDN5	ENPP2
0	1.93093	0.541	0.18	0	EDC_CLDN5	MYH11
0	1.95071	0.559	0.207	0	EDC_CLDN5	IFI27
0	1.52223	0.67	0.323	0	EDC_CLDN5	HLA-C
0	1.4781	0.658	0.318	0	EDC_CLDN5	HLA-E
0	1.65173	0.591	0.261	0	EDC_CLDN5	CD74
0	1.29149	0.851	0.525	0	EDC_CLDN5	IGFBP7
0	3.31984	0.373	0.064	0	EDC_CLDN5	ARL15
0	2.4745	0.388	0.087	0	EDC_CLDN5	CRIP2
0	1.43786	0.678	0.377	0	EDC_CLDN5	MGP
0	1.54206	0.801	0.511	0	EDC_CLDN5	ADIRF
0	1.22683	0.738	0.45	0	EDC_CLDN5	MYL9
0	1.15823	0.811	0.524	0	EDC_CLDN5	HLA-A
0	3.09964	0.311	0.038	0	EDC_CLDN5	RERGL
0	3.13605	0.305	0.038	0	EDC_CLDN5	MUSTN1
0	2.42247	0.325	0.067	0	EDC_CLDN5	EPAS1
0	1.30052	0.649	0.397	0	EDC_CLDN5	SELENOW
0	0.985711	0.673	0.424	0	EDC_CLDN5	TXNIP
0	1.82401	0.372	0.134	0	EDC_CLDN5	MT2A
0	1.15155	0.557	0.326	0	EDC_CLDN5	DSTN
0	3.23843	0.26	0.031	0	EDC_CLDN5	SRGN
0	2.84818	0.257	0.035	0	EDC_CLDN5	MCAM
0	1.0663	0.491	0.273	0	EDC_CLDN5	TSC22D1
0	0.994986	0.583	0.367	0	EDC_CLDN5	FLNA
0	3.32567	0.237	0.024	0	EDC_CLDN5	PTPRB
0	3.1431	0.235	0.026	0	EDC_CLDN5	PLN
0	1.14617	0.349	0.14	0	EDC_CLDN5	VWF
0	0.977021	0.774	0.568	0	EDC_CLDN5	MYL6
0	1.70782	0.296	0.092	0	EDC_CLDN5	BGN
0	1.6416	0.306	0.113	0	EDC_CLDN5	HLA-DRB1
0	1.72226	0.294	0.104	0	EDC_CLDN5	CRIM1
0	2.39584	0.238	0.05	0	EDC_CLDN5	JAG1
0	1.58216	0.307	0.122	0	EDC_CLDN5	UTRN
0	1.8801	0.266	0.082	0	EDC_CLDN5	LDB2
0	2.9465	0.206	0.027	0	EDC_CLDN5	PLAC9
0	1.81818	0.26	0.088	0	EDC_CLDN5	DEPP1
0	2.48	0.214	0.042	0	EDC_CLDN5	TM4SF1
0	2.0617	0.222	0.059	0	EDC_CLDN5	RCAN2
0	1.29264	0.231	0.072	0	EDC_CLDN5	PRKG1
0	2.8652	0.186	0.029	0	EDC_CLDN5	S100A4
0	1.9163	0.202	0.049	0	EDC_CLDN5	EGFL7
0	1.46892	0.982	0.83	0	EDC_CLDN5	B2M
0	3.43947	0.166	0.015	0	EDC_CLDN5	CLEC14A
0	3.05821	0.168	0.021	0	EDC_CLDN5	ICAM2
0	2.38349	0.178	0.032	0	EDC_CLDN5	NOTCH3
0	1.427	0.243	0.099	0	EDC_CLDN5	RHOB
0	2.06539	0.196	0.054	0	EDC_CLDN5	RAMP2
0	1.61543	0.201	0.059	0	EDC_CLDN5	SLIT3
0	2.87208	0.167	0.027	0	EDC_CLDN5	MECOM
0	2.75595	0.162	0.024	0	EDC_CLDN5	ESAM
0	2.47217	0.165	0.029	0	EDC_CLDN5	PECAM1
0	3.86618	0.141	0.009	0	EDC_CLDN5	FBLN2
0	1.81106	0.183	0.052	0	EDC_CLDN5	SORBS2
0	2.53025	0.162	0.031	0	EDC_CLDN5	TGM2
0	2.66531	0.156	0.025	0	EDC_CLDN5	TINAGL1
0	2.22059	0.169	0.039	0	EDC_CLDN5	CD9
0	1.92859	0.17	0.044	0	EDC_CLDN5	SOD3
0	2.34464	0.158	0.033	0	EDC_CLDN5	PDE3A
0	1.55219	0.184	0.059	0	EDC_CLDN5	RGS5
0	2.27247	0.149	0.031	0	EDC_CLDN5	CACNA1C
0	2.34772	0.147	0.03	0	EDC_CLDN5	EFNA1
0	1.9839	0.155	0.041	0	EDC_CLDN5	NET1
0	2.62632	0.137	0.025	0	EDC_CLDN5	PODXL
0	1.86758	0.151	0.039	0	EDC_CLDN5	FRY
0	2.68092	0.127	0.019	0	EDC_CLDN5	HES4
0	1.75569	0.158	0.05	0	EDC_CLDN5	MT1E
0	2.79396	0.128	0.02	0	EDC_CLDN5	THSD7A
0	2.15523	0.136	0.03	0	EDC_CLDN5	RRAD
0	2.66627	0.124	0.019	0	EDC_CLDN5	CD93
0	2.48691	0.124	0.021	0	EDC_CLDN5	RGS6
0	2.16233	0.13	0.028	0	EDC_CLDN5	THSD4
0	2.15898	0.132	0.032	0	EDC_CLDN5	PDLIM1
0	2.61722	0.117	0.018	0	EDC_CLDN5	CDH5
0	4.50779	0.104	0.005	0	EDC_CLDN5	GJA5
0	2.37403	0.116	0.022	0	EDC_CLDN5	PLCB4
0	2.233	0.116	0.023	0	EDC_CLDN5	ADGRF5
0	1.89332	0.128	0.035	0	EDC_CLDN5	CD44
0	3.1329	0.101	0.01	0	EDC_CLDN5	GJA4
0	2.47198	0.11	0.02	0	EDC_CLDN5	CYYR1
0	1.98221	0.117	0.029	0	EDC_CLDN5	LIMS2
0	2.31584	0.105	0.019	0	EDC_CLDN5	ECSCR
0	2.26173	0.101	0.019	0	EDC_CLDN5	KCNAB1
0	2.22256	0.103	0.021	0	EDC_CLDN5	RAPGEF5
0	1.8598	0.102	0.023	0	EDC_CLDN5	NIBAN1
1.71129e-306	1.15745	0.377	0.197	6.2029e-302	EDC_CLDN5	CAV1
1.05619e-300	1.37046	0.256	0.109	3.82837e-296	EDC_CLDN5	HLA-DRA
2.21381e-291	1.88489	0.135	0.041	8.02439e-287	EDC_CLDN5	ID1
5.98245e-285	1.28777	0.22	0.088	2.16846e-280	EDC_CLDN5	TGFBR2
6.95268e-284	0.849199	0.654	0.485	2.52014e-279	EDC_CLDN5	HSPB1
2.37482e-267	1.71651	0.103	0.028	8.60799e-263	EDC_CLDN5	EMCN
3.07231e-263	1.56082	0.121	0.036	1.11362e-258	EDC_CLDN5	HLA-F
4.85067e-263	1.59024	0.152	0.053	1.75822e-258	EDC_CLDN5	TBC1D1
3.43241e-253	1.46109	0.194	0.077	1.24415e-248	EDC_CLDN5	PTPRM
1.93007e-252	0.935402	0.483	0.307	6.99591e-248	EDC_CLDN5	TPM2
8.49571e-238	1.8812	0.114	0.035	3.07944e-233	EDC_CLDN5	PLPP1
9.40154e-236	1.46248	0.27	0.135	3.40778e-231	EDC_CLDN5	IGFBP3
2.42413e-234	1.28434	0.235	0.108	8.78673e-230	EDC_CLDN5	ISG15
1.98653e-231	1.58285	0.113	0.035	7.20057e-227	EDC_CLDN5	PLCB1
5.25566e-227	1.7606	0.104	0.031	1.90502e-222	EDC_CLDN5	ABCC4
4.42784e-222	0.968451	0.422	0.262	1.60496e-217	EDC_CLDN5	RNASE1
3.46036e-218	1.20768	0.271	0.137	1.25428e-213	EDC_CLDN5	TACC1
1.01473e-217	1.23697	0.202	0.088	3.67809e-213	EDC_CLDN5	CLIC4
6.61658e-208	1.62554	0.115	0.038	2.39831e-203	EDC_CLDN5	MSRB3
1.1094e-207	0.997023	0.367	0.216	4.02123e-203	EDC_CLDN5	CALM1
1.39407e-207	1.06942	0.306	0.166	5.0531e-203	EDC_CLDN5	KLF2
7.08944e-207	1.48444	0.149	0.057	2.56971e-202	EDC_CLDN5	CARMN
1.08653e-205	1.29139	0.164	0.066	3.93836e-201	EDC_CLDN5	LIFR
6.1083e-200	0.906746	0.37	0.22	2.21408e-195	EDC_CLDN5	MYH9
4.07151e-198	1.07381	0.323	0.184	1.4758e-193	EDC_CLDN5	COX7A1
1.10714e-197	1.07245	0.286	0.153	4.01304e-193	EDC_CLDN5	KCTD12
3.83213e-194	1.29132	0.164	0.068	1.38903e-189	EDC_CLDN5	NPDC1
1.73844e-188	0.472519	0.877	0.78	6.30131e-184	EDC_CLDN5	MALAT1
3.75883e-188	1.37676	0.123	0.045	1.36246e-183	EDC_CLDN5	FRZB
4.65068e-188	1.45486	0.119	0.043	1.68573e-183	EDC_CLDN5	MGST2
1.00443e-173	1.35257	0.143	0.058	3.64075e-169	EDC_CLDN5	DOCK9
1.4516e-173	1.32947	0.141	0.057	5.26162e-169	EDC_CLDN5	LBH
1.98024e-170	0.705735	0.458	0.303	7.17776e-166	EDC_CLDN5	FN1
6.29516e-169	0.77843	0.299	0.167	2.28181e-164	EDC_CLDN5	C11orf96
2.22749e-166	1.52135	0.102	0.036	8.07398e-162	EDC_CLDN5	TLE1
2.997e-166	1.26531	0.153	0.065	1.08632e-161	EDC_CLDN5	HLA-DPA1
6.67979e-164	1.02819	0.27	0.15	2.42122e-159	EDC_CLDN5	TAGLN2
5.62611e-160	1.29357	0.116	0.044	2.0393e-155	EDC_CLDN5	CD34
5.11639e-159	1.33016	0.119	0.046	1.85454e-154	EDC_CLDN5	PLXND1
1.02177e-158	1.0824	0.16	0.071	3.70363e-154	EDC_CLDN5	MAGI1
1.89533e-155	1.1419	0.183	0.088	6.87001e-151	EDC_CLDN5	CAV2
4.37282e-155	1.37159	0.111	0.042	1.58502e-150	EDC_CLDN5	ARPC1B
2.91441e-154	0.986834	0.229	0.12	1.05639e-149	EDC_CLDN5	CCDC3
4.37165e-153	1.19336	0.181	0.087	1.58459e-148	EDC_CLDN5	STOM
3.21039e-152	1.44646	0.122	0.049	1.16367e-147	EDC_CLDN5	IFNGR1
1.04075e-148	0.914383	0.309	0.187	3.77242e-144	EDC_CLDN5	MFGE8
2.14826e-147	1.191	0.139	0.06	7.78681e-143	EDC_CLDN5	LEPR
5.76554e-146	0.8559	0.257	0.143	2.08984e-141	EDC_CLDN5	GPX3
1.24624e-144	0.877963	0.306	0.186	4.51726e-140	EDC_CLDN5	CD151
1.14482e-142	1.08099	0.219	0.116	4.14964e-138	EDC_CLDN5	DUSP1
1.07312e-139	0.462735	0.74	0.624	3.88974e-135	EDC_CLDN5	IFITM3
3.90739e-133	1.17336	0.127	0.055	1.41631e-128	EDC_CLDN5	LRRFIP1
5.24786e-133	0.738816	0.372	0.247	1.90219e-128	EDC_CLDN5	TNS1
1.96305e-132	1.25499	0.131	0.058	7.11547e-128	EDC_CLDN5	RRAS
3.7023e-132	1.03237	0.226	0.126	1.34197e-127	EDC_CLDN5	VAMP5
5.18425e-131	1.2944	0.14	0.065	1.87914e-126	EDC_CLDN5	CAVIN2
7.16492e-130	1.09669	0.123	0.053	2.59707e-125	EDC_CLDN5	HIP1
3.49106e-129	1.29407	0.137	0.062	1.26541e-124	EDC_CLDN5	HLA-DPB1
7.93293e-129	1.21168	0.107	0.044	2.87545e-124	EDC_CLDN5	EHD4
9.22651e-129	0.727518	0.434	0.313	3.34433e-124	EDC_CLDN5	PFN1
2.34096e-127	0.867475	0.192	0.1	8.48528e-123	EDC_CLDN5	EBF1
5.86662e-125	0.834795	0.255	0.15	2.12647e-120	EDC_CLDN5	ACTN4
5.99261e-124	0.934211	0.212	0.117	2.17214e-119	EDC_CLDN5	PICALM
2.39647e-120	0.987439	0.13	0.059	8.68649e-116	EDC_CLDN5	ZFHX3
1.93234e-119	0.793838	0.297	0.187	7.00414e-115	EDC_CLDN5	FKBP5
7.17259e-119	0.478412	0.741	0.644	2.59985e-114	EDC_CLDN5	S100A6
2.72066e-118	1.00959	0.181	0.095	9.86159e-114	EDC_CLDN5	PDLIM5
2.99316e-117	0.63666	0.368	0.247	1.08493e-112	EDC_CLDN5	COL18A1
4.11317e-115	1.29458	0.268	0.172	1.4909e-110	EDC_CLDN5	HSPA1A
2.70334e-114	1.26513	0.1	0.041	9.79881e-110	EDC_CLDN5	IFI44L
4.84566e-114	0.916335	0.174	0.091	1.75641e-109	EDC_CLDN5	LTBP1
5.12965e-107	0.858878	0.244	0.148	1.85934e-102	EDC_CLDN5	DDIT4
1.44736e-103	0.925391	0.134	0.065	5.24623e-99	EDC_CLDN5	HSPG2
5.04079e-103	0.773324	0.235	0.141	1.82713e-98	EDC_CLDN5	ZBTB16
1.10976e-101	0.777773	0.247	0.151	4.02255e-97	EDC_CLDN5	PTPRG
2.27975e-101	0.638119	0.35	0.241	8.26339e-97	EDC_CLDN5	CAVIN1
8.2837e-101	0.950191	0.104	0.046	3.00259e-96	EDC_CLDN5	FRMD4A
2.36501e-100	1.07149	0.11	0.05	8.57246e-96	EDC_CLDN5	CALCRL
2.9947e-99	0.874462	0.145	0.074	1.08549e-94	EDC_CLDN5	ID4
7.47909e-98	0.818542	0.207	0.121	2.71095e-93	EDC_CLDN5	ARGLU1
2.15847e-97	0.987093	0.134	0.067	7.82382e-93	EDC_CLDN5	ROCK1
1.12128e-96	1.07963	0.147	0.077	4.06431e-92	EDC_CLDN5	CRYAB
2.1406e-96	1.11114	0.111	0.052	7.75904e-92	EDC_CLDN5	ARHGEF7
3.61519e-96	0.771873	0.279	0.182	1.3104e-91	EDC_CLDN5	CSRP1
7.43334e-96	1.05223	0.155	0.083	2.69436e-91	EDC_CLDN5	CDC42BPA
1.72327e-95	0.87612	0.162	0.087	6.24634e-91	EDC_CLDN5	CCND3
4.02959e-94	0.957739	0.151	0.08	1.4606e-89	EDC_CLDN5	MEF2C
1.94414e-93	1.13228	0.104	0.048	7.04692e-89	EDC_CLDN5	ATOH8
6.70498e-93	0.747859	0.209	0.125	2.43035e-88	EDC_CLDN5	PLS3
5.61277e-92	0.735002	0.271	0.177	2.03446e-87	EDC_CLDN5	ID3
1.29422e-91	0.475155	0.606	0.507	4.69115e-87	EDC_CLDN5	SRP14
3.40246e-91	1.11497	0.105	0.049	1.23329e-86	EDC_CLDN5	IL32
1.15671e-90	1.13685	0.101	0.046	4.19273e-86	EDC_CLDN5	PCAT19
1.22725e-89	0.823936	0.231	0.145	4.44841e-85	EDC_CLDN5	NFIB
2.07166e-88	0.615013	0.289	0.192	7.50914e-84	EDC_CLDN5	LPP
2.50298e-84	0.972201	0.161	0.091	9.07256e-80	EDC_CLDN5	CAVIN3
7.29447e-84	0.75489	0.257	0.169	2.64403e-79	EDC_CLDN5	CYB5R3
7.72231e-83	0.421979	0.58	0.478	2.79911e-78	EDC_CLDN5	UBC
1.30788e-81	0.84024	0.153	0.085	4.74069e-77	EDC_CLDN5	UBA2
1.87363e-81	0.937938	0.145	0.08	6.79135e-77	EDC_CLDN5	NPTN
4.07322e-80	0.720659	0.193	0.116	1.47642e-75	EDC_CLDN5	CCN2
9.81206e-80	1.08186	0.1	0.048	3.55658e-75	EDC_CLDN5	ISYNA1
2.79059e-79	0.488542	0.495	0.4	1.01151e-74	EDC_CLDN5	NDUFA4
5.67053e-79	0.721102	0.294	0.207	2.0554e-74	EDC_CLDN5	GUK1
7.14093e-78	0.289433	0.766	0.69	2.58837e-73	EDC_CLDN5	PTMA
2.14293e-77	0.39667	0.551	0.45	7.76749e-73	EDC_CLDN5	GSN
4.70708e-77	0.912817	0.157	0.091	1.70618e-72	EDC_CLDN5	SAT1
1.0272e-76	0.9552	0.113	0.058	3.72331e-72	EDC_CLDN5	CYSTM1
1.51723e-76	0.906339	0.123	0.064	5.49951e-72	EDC_CLDN5	PLCL1
3.98921e-75	0.770135	0.192	0.119	1.44597e-70	EDC_CLDN5	EHD2
8.48533e-75	0.708882	0.209	0.133	3.07568e-70	EDC_CLDN5	MBNL1
1.37197e-74	0.88154	0.139	0.078	4.97297e-70	EDC_CLDN5	PPP1R12A
8.87627e-74	0.613891	0.304	0.216	3.21738e-69	EDC_CLDN5	PPP1CB
4.8229e-72	0.586598	0.376	0.288	1.74816e-67	EDC_CLDN5	COX7A2
1.62963e-71	0.855773	0.16	0.094	5.90693e-67	EDC_CLDN5	LMOD1
5.71395e-71	0.937885	0.113	0.059	2.07113e-66	EDC_CLDN5	CTDSPL
1.11542e-70	0.816811	0.209	0.136	4.04306e-66	EDC_CLDN5	POMP
1.17818e-70	0.737356	0.188	0.117	4.27056e-66	EDC_CLDN5	DMD
6.71966e-70	0.457535	0.222	0.142	2.43568e-65	EDC_CLDN5	LHFPL6
4.46594e-68	0.596922	0.367	0.281	1.61877e-63	EDC_CLDN5	IFITM1
1.28204e-67	0.481211	0.42	0.328	4.64702e-63	EDC_CLDN5	SELENOM
4.87935e-66	0.36622	0.619	0.535	1.76862e-61	EDC_CLDN5	UBB
2.02901e-65	0.348125	0.691	0.616	7.35454e-61	EDC_CLDN5	IFITM2
2.34948e-65	0.863024	0.113	0.061	8.51616e-61	EDC_CLDN5	MYO1D
5.70593e-64	0.714906	0.184	0.116	2.06823e-59	EDC_CLDN5	PLEC
1.48102e-61	0.516741	0.211	0.138	5.36825e-57	EDC_CLDN5	COL4A2
5.03141e-61	0.755326	0.18	0.115	1.82373e-56	EDC_CLDN5	CCDC85B
2.16551e-60	0.544848	0.301	0.219	7.84932e-56	EDC_CLDN5	BTG1
4.4823e-60	0.949274	0.109	0.06	1.6247e-55	EDC_CLDN5	SYNGR2
5.15059e-60	0.526003	0.348	0.266	1.86694e-55	EDC_CLDN5	RBPMS
9.48844e-60	0.844818	0.118	0.067	3.43927e-55	EDC_CLDN5	ITPR2
2.30984e-59	0.868793	0.12	0.068	8.37248e-55	EDC_CLDN5	RABGAP1
3.51613e-59	0.590108	0.241	0.167	1.27449e-54	EDC_CLDN5	RBMS3
2.83627e-58	0.594751	0.2	0.131	1.02806e-53	EDC_CLDN5	PRSS23
5.75352e-57	0.748845	0.177	0.115	2.08548e-52	EDC_CLDN5	FKBP1A
7.49824e-57	0.702378	0.125	0.073	2.71789e-52	EDC_CLDN5	EFHD1
9.33444e-57	0.584683	0.329	0.253	3.38345e-52	EDC_CLDN5	MGST3
1.60515e-55	0.451493	0.413	0.331	5.81817e-51	EDC_CLDN5	GNG11
4.72408e-55	0.832845	0.129	0.077	1.71234e-50	EDC_CLDN5	CAPZA2
1.10051e-54	0.768791	0.147	0.091	3.98901e-50	EDC_CLDN5	PKIG
1.61827e-54	0.673668	0.153	0.095	5.86575e-50	EDC_CLDN5	MSN
2.5559e-54	0.692199	0.135	0.081	9.26436e-50	EDC_CLDN5	ACTN1
5.62842e-54	0.872257	0.113	0.065	2.04013e-49	EDC_CLDN5	PSMB8
7.34768e-54	0.538349	0.298	0.223	2.66332e-49	EDC_CLDN5	MYL12A
7.6602e-54	0.741633	0.165	0.106	2.77659e-49	EDC_CLDN5	YBX3
8.16152e-54	0.579461	0.123	0.071	2.9583e-49	EDC_CLDN5	COL4A1
1.87462e-53	0.410158	0.439	0.359	6.79493e-49	EDC_CLDN5	ATP5F1E
3.09831e-53	0.532672	0.318	0.242	1.12305e-48	EDC_CLDN5	TSC22D3
3.74601e-52	0.48611	0.316	0.241	1.35782e-47	EDC_CLDN5	CD59
8.53621e-52	0.735346	0.144	0.09	3.09412e-47	EDC_CLDN5	MYO1C
3.00389e-51	0.606103	0.145	0.09	1.08882e-46	EDC_CLDN5	EXOSC7
1.03931e-50	0.586611	0.192	0.13	3.76718e-46	EDC_CLDN5	MAP4
4.11606e-50	0.380821	0.422	0.344	1.49195e-45	EDC_CLDN5	PPIA
2.36585e-49	0.480236	0.319	0.246	8.5755e-45	EDC_CLDN5	GNAS
3.09403e-49	0.295331	0.535	0.453	1.12149e-44	EDC_CLDN5	AHNAK
8.75687e-49	0.814099	0.116	0.069	3.1741e-44	EDC_CLDN5	TJP1
9.12808e-49	0.376807	0.378	0.298	3.30865e-44	EDC_CLDN5	SPTBN1
2.18054e-48	0.515386	0.252	0.184	7.90381e-44	EDC_CLDN5	MYLK
7.32886e-48	0.48472	0.312	0.24	2.65649e-43	EDC_CLDN5	DDX5
9.28509e-48	0.51042	0.131	0.081	3.36556e-43	EDC_CLDN5	DLC1
2.36283e-47	0.81763	0.12	0.073	8.56456e-43	EDC_CLDN5	CKB
7.96654e-47	0.75222	0.102	0.059	2.88763e-42	EDC_CLDN5	KLF9
1.23746e-46	0.549648	0.153	0.099	4.48543e-42	EDC_CLDN5	ZFP36
1.22365e-45	0.604403	0.16	0.105	4.43535e-41	EDC_CLDN5	ATP2B4
3.02193e-45	0.486226	0.298	0.23	1.09536e-40	EDC_CLDN5	CFL1
1.76301e-44	0.631563	0.184	0.127	6.3904e-40	EDC_CLDN5	ILK
1.3066e-43	0.483848	0.238	0.175	4.73603e-39	EDC_CLDN5	AKT3
6.81176e-43	0.722336	0.104	0.062	2.46906e-38	EDC_CLDN5	PTPN14
5.59612e-42	0.613165	0.199	0.142	2.02842e-37	EDC_CLDN5	IFI6
8.65896e-42	0.549262	0.257	0.195	3.13861e-37	EDC_CLDN5	GNAI2
1.55465e-41	0.569845	0.258	0.197	5.63516e-37	EDC_CLDN5	PPP1R14A
3.04061e-41	0.461008	0.173	0.118	1.10213e-36	EDC_CLDN5	PTK2
4.36231e-41	0.537546	0.153	0.102	1.58121e-36	EDC_CLDN5	AOPEP
6.65432e-41	0.52816	0.196	0.139	2.41199e-36	EDC_CLDN5	SYNE2
2.12761e-40	0.688057	0.11	0.067	7.71193e-36	EDC_CLDN5	FDPS
5.96538e-40	0.547898	0.124	0.078	2.16227e-35	EDC_CLDN5	BMPR2
5.96728e-40	0.676438	0.133	0.087	2.16296e-35	EDC_CLDN5	ARPC1A
9.78583e-40	0.707889	0.151	0.102	3.54707e-35	EDC_CLDN5	DBI
2.41801e-39	0.43591	0.395	0.33	8.76454e-35	EDC_CLDN5	UQCR11
1.42462e-38	0.663071	0.134	0.088	5.16384e-34	EDC_CLDN5	CD46
2.68234e-38	0.601032	0.154	0.105	9.72269e-34	EDC_CLDN5	SORBS3
3.95514e-38	0.28582	0.293	0.227	1.43362e-33	EDC_CLDN5	APP
6.22128e-38	0.626145	0.108	0.067	2.25503e-33	EDC_CLDN5	KLF6
6.34113e-38	0.512488	0.149	0.101	2.29847e-33	EDC_CLDN5	UACA
6.54465e-38	0.557161	0.221	0.164	2.37224e-33	EDC_CLDN5	TSPO
1.18e-36	0.527034	0.167	0.116	4.27714e-32	EDC_CLDN5	PPP1R12B
9.08574e-36	0.580987	0.153	0.105	3.29331e-31	EDC_CLDN5	IQGAP1
6.51355e-35	0.45514	0.316	0.258	2.36097e-30	EDC_CLDN5	ATP5MD
1.25276e-34	0.630223	0.111	0.071	4.54088e-30	EDC_CLDN5	RSU1
1.68314e-34	0.530303	0.136	0.092	6.10089e-30	EDC_CLDN5	PEA15
1.8634e-34	0.501474	0.258	0.201	6.75425e-30	EDC_CLDN5	RHOC
2.38114e-33	0.667979	0.109	0.07	8.63091e-29	EDC_CLDN5	ARPC5
3.38291e-33	0.363566	0.226	0.171	1.2262e-28	EDC_CLDN5	DST
1.38528e-32	0.592583	0.11	0.072	5.02122e-28	EDC_CLDN5	LMO4
2.69855e-32	0.462596	0.193	0.142	9.78142e-28	EDC_CLDN5	SOX5
4.4296e-32	0.435289	0.263	0.207	1.6056e-27	EDC_CLDN5	TPM1
8.11614e-32	0.595029	0.135	0.093	2.94186e-27	EDC_CLDN5	FBLN5
1.75788e-30	0.587418	0.101	0.065	6.37177e-26	EDC_CLDN5	NR3C1
6.45881e-30	0.40465	0.304	0.25	2.34112e-25	EDC_CLDN5	RPS27L
1.02979e-29	0.5015	0.145	0.103	3.73267e-25	EDC_CLDN5	APBB2
1.89071e-29	0.569779	0.153	0.11	6.85327e-25	EDC_CLDN5	COX7B
2.28089e-29	0.562702	0.121	0.082	8.26753e-25	EDC_CLDN5	FCHSD2
3.02367e-29	0.537589	0.197	0.15	1.09599e-24	EDC_CLDN5	S100A11
8.32997e-29	0.434625	0.247	0.196	3.01936e-24	EDC_CLDN5	COX6A1
9.30838e-29	0.397126	0.232	0.18	3.37401e-24	EDC_CLDN5	MAP3K20
1.42847e-28	0.365309	0.232	0.18	5.17777e-24	EDC_CLDN5	TCF4
1.81714e-28	0.294621	0.205	0.155	6.58659e-24	EDC_CLDN5	NEAT1
3.35842e-28	0.334857	0.357	0.302	1.21733e-23	EDC_CLDN5	SSR4
7.30724e-28	0.451781	0.109	0.073	2.64866e-23	EDC_CLDN5	SETBP1
1.50656e-27	0.386255	0.194	0.147	5.46084e-23	EDC_CLDN5	SH3BGRL
1.52537e-27	0.315686	0.427	0.373	5.529e-23	EDC_CLDN5	NDUFA13
2.68721e-27	0.733213	0.117	0.081	9.74032e-23	EDC_CLDN5	IGF2
6.35208e-27	0.251641	0.149	0.106	2.30244e-22	EDC_CLDN5	GPC6
7.05149e-27	0.472242	0.113	0.077	2.55595e-22	EDC_CLDN5	ARHGEF12
1.10999e-26	0.614812	0.116	0.08	4.02337e-22	EDC_CLDN5	STAT1
2.05003e-26	0.359406	0.366	0.314	7.43075e-22	EDC_CLDN5	UQCRQ
2.94912e-26	0.469041	0.364	0.315	1.06897e-21	EDC_CLDN5	CLU
6.59505e-26	0.600677	0.101	0.067	2.39051e-21	EDC_CLDN5	EFCAB14
6.86152e-26	0.475431	0.177	0.133	2.4871e-21	EDC_CLDN5	PSMB6
8.66183e-26	0.55994	0.144	0.105	3.13966e-21	EDC_CLDN5	PSME2
1.28838e-25	0.567573	0.115	0.08	4.66998e-21	EDC_CLDN5	FLNB
1.93824e-25	0.405675	0.137	0.098	7.02553e-21	EDC_CLDN5	DOCK1
3.87932e-25	0.483139	0.14	0.101	1.40614e-20	EDC_CLDN5	VCL
8.41706e-25	0.484675	0.179	0.137	3.05093e-20	EDC_CLDN5	SH3BGRL3
9.02222e-25	0.601281	0.1	0.068	3.27028e-20	EDC_CLDN5	ZBTB38
1.30129e-24	0.632444	0.115	0.08	4.71678e-20	EDC_CLDN5	TNS2
1.43157e-24	0.430692	0.202	0.159	5.18903e-20	EDC_CLDN5	NDUFB1
1.48982e-24	0.358068	0.142	0.103	5.40017e-20	EDC_CLDN5	AKAP13
2.59977e-24	0.432231	0.14	0.102	9.42339e-20	EDC_CLDN5	CTBP2
2.71053e-24	0.460919	0.11	0.076	9.82484e-20	EDC_CLDN5	CLASP2
3.17243e-24	0.420036	0.124	0.088	1.14991e-19	EDC_CLDN5	ARHGAP10
4.61715e-24	0.593988	0.122	0.087	1.67358e-19	EDC_CLDN5	ZFYVE21
7.76648e-24	0.374567	0.254	0.208	2.81512e-19	EDC_CLDN5	PDCD4
1.04255e-23	0.296051	0.23	0.182	3.77892e-19	EDC_CLDN5	PALLD
2.52765e-23	0.415017	0.279	0.233	9.16197e-19	EDC_CLDN5	NDUFB2
9.81587e-23	0.44364	0.133	0.097	3.55796e-18	EDC_CLDN5	CAP1
1.29764e-22	0.592031	0.106	0.074	4.70356e-18	EDC_CLDN5	ITGB1
1.88064e-22	0.498176	0.15	0.112	6.81676e-18	EDC_CLDN5	WDR1
2.30282e-22	0.30069	0.231	0.185	8.34705e-18	EDC_CLDN5	MACF1
5.40856e-22	0.364992	0.278	0.233	1.96044e-17	EDC_CLDN5	ATP5PF
5.57008e-22	0.423966	0.197	0.155	2.01899e-17	EDC_CLDN5	CHURC1
1.79782e-21	0.28028	0.393	0.344	6.51656e-17	EDC_CLDN5	COX5B
1.85056e-21	0.534098	0.122	0.089	6.70774e-17	EDC_CLDN5	TGFB1I1
3.47007e-21	0.255781	0.443	0.396	1.25779e-16	EDC_CLDN5	ELOB
9.23875e-21	0.497859	0.175	0.137	3.34877e-16	EDC_CLDN5	MICOS13
9.87471e-21	0.324832	0.247	0.203	3.57929e-16	EDC_CLDN5	SEPTIN7
1.14796e-20	0.254515	0.331	0.284	4.16101e-16	EDC_CLDN5	RAC1
1.88719e-20	0.386131	0.261	0.218	6.8405e-16	EDC_CLDN5	NAA38
2.4381e-20	0.375766	0.177	0.139	8.8374e-16	EDC_CLDN5	DAZAP2
2.44969e-20	0.431316	0.161	0.124	8.8794e-16	EDC_CLDN5	NCKAP1
2.46407e-20	0.369428	0.196	0.156	8.93152e-16	EDC_CLDN5	NDUFB10
2.90129e-20	0.441991	0.145	0.11	1.05163e-15	EDC_CLDN5	MPRIP
6.75344e-20	0.409706	0.141	0.106	2.44792e-15	EDC_CLDN5	CDC37
8.71624e-20	0.460661	0.171	0.134	3.15938e-15	EDC_CLDN5	HSPA1B
1.4839e-19	0.398068	0.126	0.093	5.37871e-15	EDC_CLDN5	FHL1
1.51974e-19	0.401156	0.11	0.079	5.5086e-15	EDC_CLDN5	ARRDC3
1.61794e-19	0.314634	0.265	0.222	5.86456e-15	EDC_CLDN5	TUBA1B
1.96843e-19	0.522487	0.138	0.104	7.13496e-15	EDC_CLDN5	ARPC3
2.39901e-19	0.446371	0.181	0.144	8.69569e-15	EDC_CLDN5	PET100
3.9882e-19	0.47313	0.178	0.141	1.4456e-14	EDC_CLDN5	NUDT4
5.21601e-19	0.400137	0.151	0.116	1.89065e-14	EDC_CLDN5	GNAQ
7.56743e-19	0.41246	0.102	0.073	2.74297e-14	EDC_CLDN5	ERC1
7.80306e-19	0.411108	0.234	0.195	2.82837e-14	EDC_CLDN5	PSME1
8.59044e-19	0.304665	0.173	0.135	3.11378e-14	EDC_CLDN5	TTC28
1.56368e-18	0.363151	0.274	0.234	5.66788e-14	EDC_CLDN5	NDUFB7
2.37677e-18	0.585024	0.12	0.089	8.61508e-14	EDC_CLDN5	MRPS18C
2.63047e-18	0.541356	0.108	0.079	9.53466e-14	EDC_CLDN5	PSMB3
3.03494e-18	0.45101	0.107	0.078	1.10007e-13	EDC_CLDN5	MCL1
3.3696e-18	0.440425	0.174	0.138	1.22138e-13	EDC_CLDN5	PTEN
4.15639e-18	0.282611	0.265	0.223	1.50657e-13	EDC_CLDN5	CRTAP
4.90666e-18	0.376809	0.125	0.093	1.77852e-13	EDC_CLDN5	AFF1
5.94981e-18	0.417761	0.178	0.142	2.15663e-13	EDC_CLDN5	ARPC2
6.07464e-18	0.306998	0.146	0.112	2.20188e-13	EDC_CLDN5	NRP1
6.65146e-18	0.432579	0.126	0.095	2.41096e-13	EDC_CLDN5	PSMC3
1.399e-17	0.372085	0.219	0.182	5.07096e-13	EDC_CLDN5	SUB1
2.00959e-17	0.360082	0.211	0.173	7.28416e-13	EDC_CLDN5	HCFC1R1
2.75016e-17	0.422898	0.182	0.147	9.9685e-13	EDC_CLDN5	CLIC1
3.82406e-17	0.398462	0.114	0.085	1.38611e-12	EDC_CLDN5	FLOT1
4.22055e-17	0.396709	0.177	0.142	1.52982e-12	EDC_CLDN5	MRPL33
5.03549e-17	0.50558	0.109	0.081	1.82522e-12	EDC_CLDN5	LDHA
5.52572e-17	0.464469	0.1	0.073	2.00291e-12	EDC_CLDN5	ITGB5
1.20673e-16	0.432442	0.125	0.095	4.37404e-12	EDC_CLDN5	ADAMTS1
1.26232e-16	0.260723	0.258	0.218	4.57554e-12	EDC_CLDN5	NFKBIA
1.30591e-16	0.291037	0.373	0.336	4.73354e-12	EDC_CLDN5	DYNLL1
1.39797e-16	0.381779	0.195	0.16	5.06723e-12	EDC_CLDN5	SLIRP
2.06312e-16	0.348595	0.121	0.091	7.47819e-12	EDC_CLDN5	FDFT1
2.22892e-16	0.449186	0.141	0.11	8.07918e-12	EDC_CLDN5	NOP10
4.65034e-16	0.430007	0.135	0.105	1.68561e-11	EDC_CLDN5	TLN1
9.3432e-16	0.420972	0.183	0.15	3.38663e-11	EDC_CLDN5	COX14
9.8695e-16	0.393527	0.157	0.125	3.5774e-11	EDC_CLDN5	NDUFA12
1.1305e-15	0.340784	0.129	0.099	4.09771e-11	EDC_CLDN5	ECE1
1.23275e-15	0.329694	0.174	0.141	4.46834e-11	EDC_CLDN5	PDGFRB
1.65123e-15	0.390845	0.215	0.181	5.98522e-11	EDC_CLDN5	RBX1
2.15192e-15	0.413914	0.212	0.179	7.80006e-11	EDC_CLDN5	NDUFB9
3.81793e-15	0.369177	0.125	0.096	1.38388e-10	EDC_CLDN5	PPP3CA
8.91388e-15	0.270779	0.234	0.199	3.23101e-10	EDC_CLDN5	GNB1
1.13734e-14	0.285182	0.258	0.222	4.12251e-10	EDC_CLDN5	FIS1
1.64786e-14	0.333757	0.149	0.119	5.973e-10	EDC_CLDN5	CAMTA1
1.74946e-14	0.403878	0.1	0.075	6.34125e-10	EDC_CLDN5	SHC1
1.92155e-14	0.34357	0.144	0.114	6.96506e-10	EDC_CLDN5	SUN1
3.04037e-14	0.432919	0.13	0.102	1.10204e-09	EDC_CLDN5	C9orf16
3.82883e-14	0.466282	0.116	0.089	1.38784e-09	EDC_CLDN5	RAB5C
1.29526e-13	0.340042	0.182	0.152	4.69492e-09	EDC_CLDN5	YWHAB
2.4687e-13	0.357381	0.132	0.105	8.94831e-09	EDC_CLDN5	ACTR2
3.32208e-13	0.273972	0.116	0.089	1.20415e-08	EDC_CLDN5	ASAP1
1.08907e-12	0.38319	0.117	0.092	3.94754e-08	EDC_CLDN5	WNK1
1.35061e-12	0.268016	0.1	0.076	4.89557e-08	EDC_CLDN5	CPE
1.65764e-12	0.328397	0.136	0.109	6.00844e-08	EDC_CLDN5	KTN1
2.52437e-12	0.304986	0.274	0.243	9.15008e-08	EDC_CLDN5	TXN
4.83328e-12	0.319801	0.119	0.093	1.75192e-07	EDC_CLDN5	RSRP1
5.63001e-12	0.422048	0.11	0.087	2.04071e-07	EDC_CLDN5	NDUFB6
5.65429e-12	0.278726	0.102	0.079	2.04951e-07	EDC_CLDN5	ANKRD17
1.47167e-11	0.31724	0.107	0.084	5.33436e-07	EDC_CLDN5	RAP1A
1.49907e-11	0.299478	0.168	0.14	5.43367e-07	EDC_CLDN5	IMMP2L
1.59662e-11	0.293964	0.18	0.151	5.78728e-07	EDC_CLDN5	RBM3
1.86135e-11	0.353857	0.108	0.085	6.74684e-07	EDC_CLDN5	ATP6V1E1
2.39372e-11	0.301676	0.13	0.105	8.67653e-07	EDC_CLDN5	SUN2
2.84372e-11	0.390347	0.112	0.088	1.03076e-06	EDC_CLDN5	SLC7A2
2.92447e-11	0.309474	0.16	0.133	1.06003e-06	EDC_CLDN5	CSNK1A1
3.78274e-11	0.280943	0.154	0.128	1.37113e-06	EDC_CLDN5	BCAS3
4.10303e-11	0.295605	0.157	0.13	1.48723e-06	EDC_CLDN5	ZNHIT1
4.15726e-11	0.2895	0.116	0.092	1.50688e-06	EDC_CLDN5	SP100
5.41791e-11	0.262497	0.103	0.08	1.96383e-06	EDC_CLDN5	STAT3
5.93184e-11	0.255371	0.301	0.271	2.15011e-06	EDC_CLDN5	PSMB1
8.05792e-11	0.339397	0.129	0.105	2.92075e-06	EDC_CLDN5	DUT
1.10854e-10	0.326608	0.12	0.097	4.01814e-06	EDC_CLDN5	SPTAN1
1.18378e-10	0.415231	0.1	0.079	4.29086e-06	EDC_CLDN5	CALCOCO2
1.291e-10	0.283852	0.245	0.218	4.67948e-06	EDC_CLDN5	YBX1
1.42413e-10	0.321513	0.128	0.104	5.16206e-06	EDC_CLDN5	NBEAL1
1.74276e-10	0.373	0.12	0.097	6.31698e-06	EDC_CLDN5	CLK1
1.92904e-10	0.392538	0.143	0.119	6.99219e-06	EDC_CLDN5	DYNLT1
2.12111e-10	0.27818	0.141	0.116	7.68838e-06	EDC_CLDN5	ESYT2
3.68436e-10	0.284967	0.158	0.133	1.33547e-05	EDC_CLDN5	CDC42
4.64684e-10	0.294657	0.148	0.124	1.68434e-05	EDC_CLDN5	ARF5
5.1289e-10	0.26768	0.224	0.198	1.85907e-05	EDC_CLDN5	PSMA7
5.66611e-10	0.263626	0.104	0.083	2.05379e-05	EDC_CLDN5	TNFRSF1A
6.36875e-10	0.330915	0.105	0.084	2.30848e-05	EDC_CLDN5	ARHGAP1
6.72293e-10	0.313893	0.142	0.119	2.43686e-05	EDC_CLDN5	CHMP2A
1.32461e-09	0.329798	0.103	0.083	4.80131e-05	EDC_CLDN5	ANKRD12
1.45142e-09	0.355243	0.143	0.12	5.26098e-05	EDC_CLDN5	NDUFS6
1.58745e-09	0.281368	0.112	0.091	5.75402e-05	EDC_CLDN5	PDZD2
1.77697e-09	0.369668	0.11	0.089	6.44097e-05	EDC_CLDN5	NDUFAB1
1.95229e-09	0.374218	0.1	0.08	7.07647e-05	EDC_CLDN5	ZYX
2.66049e-09	0.288896	0.197	0.172	9.64349e-05	EDC_CLDN5	RASAL2
2.7563e-09	0.343768	0.131	0.109	9.99076e-05	EDC_CLDN5	PGK1
5.72759e-09	0.26015	0.105	0.085	0.000207608	EDC_CLDN5	SPAG9
6.8766e-09	0.299772	0.128	0.106	0.000249256	EDC_CLDN5	CCDC50
8.38861e-09	0.330035	0.11	0.09	0.000304062	EDC_CLDN5	VPS29
1.05598e-08	0.267054	0.155	0.133	0.000382761	EDC_CLDN5	DDX3X
1.15743e-08	0.275419	0.1	0.081	0.000419534	EDC_CLDN5	CCNL2
1.21765e-08	0.291687	0.126	0.105	0.00044136	EDC_CLDN5	SERINC3
1.27663e-08	0.273438	0.103	0.084	0.000462741	EDC_CLDN5	CHD9
1.27982e-08	0.333013	0.112	0.092	0.000463895	EDC_CLDN5	ADAR
1.36598e-08	0.267984	0.17	0.147	0.000495128	EDC_CLDN5	SYNPO2
2.02536e-08	0.355678	0.113	0.094	0.000734133	EDC_CLDN5	PSMD8
2.13025e-08	0.259553	0.147	0.125	0.000772152	EDC_CLDN5	QKI
2.22169e-08	0.258806	0.131	0.11	0.000805296	EDC_CLDN5	UBE2D2
2.34074e-08	0.310127	0.156	0.134	0.000848448	EDC_CLDN5	NDUFB11
2.69434e-08	0.294605	0.149	0.127	0.000976617	EDC_CLDN5	ARL2
2.79343e-08	0.34312	0.129	0.109	0.00101254	EDC_CLDN5	EMC4
3.60727e-08	0.261702	0.131	0.111	0.00130753	EDC_CLDN5	REEP5
5.59112e-08	0.302901	0.181	0.16	0.00202661	EDC_CLDN5	GNG5
8.87732e-08	0.319633	0.106	0.088	0.00321776	EDC_CLDN5	ATP6V0B
9.02399e-08	0.275055	0.117	0.098	0.00327092	EDC_CLDN5	CEBPB
9.86046e-08	0.3193	0.14	0.12	0.00357412	EDC_CLDN5	PRMT1
1.0163e-07	0.33558	0.106	0.089	0.00368378	EDC_CLDN5	PSMA6
1.25072e-07	0.260626	0.171	0.15	0.0045335	EDC_CLDN5	IRF2BP2
4.32998e-07	0.253847	0.107	0.089	0.0156949	EDC_CLDN5	VAMP3
4.8564e-07	0.258041	0.135	0.116	0.017603	EDC_CLDN5	SHISA5
5.10839e-07	0.265199	0.177	0.157	0.0185164	EDC_CLDN5	ANAPC11
8.69615e-07	0.279519	0.104	0.087	0.0315209	EDC_CLDN5	BUD31
9.90278e-07	0.342284	0.151	0.132	0.0358946	EDC_CLDN5	GABARAPL2
1.1684e-06	0.269322	0.127	0.109	0.042351	EDC_CLDN5	PSMB5
0	6.59353	0.626	0.02	0	EDC_TFF3	CCL21
0	6.69995	0.46	0.01	0	EDC_TFF3	FABP4
0	4.20674	0.169	0.015	0	EDC_TFF3	TFF3
0	1.38914	0.26	0.108	0	EDC_TFF3	CLDN5
0	5.35173	0.154	0.005	0	EDC_TFF3	MMRN1
0	2.52671	0.179	0.052	0	EDC_TFF3	TFPI
0	3.24861	0.1	0.012	0	EDC_TFF3	ANGPT2
2.26266e-150	1.16369	0.257	0.145	8.20146e-146	EDC_TFF3	TIMP3
8.48061e-142	0.588339	0.65	0.53	3.07397e-137	EDC_TFF3	IGFBP7
4.4467e-117	1.29709	0.17	0.089	1.6118e-112	EDC_TFF3	TGFBR2
2.08575e-82	0.628539	0.426	0.324	7.56023e-78	EDC_TFF3	HLA-E
5.14075e-77	1.26364	0.106	0.054	1.86337e-72	EDC_TFF3	PDPN
7.80082e-72	0.419328	0.672	0.599	2.82756e-67	EDC_TFF3	IGFBP4
2.28867e-71	0.752779	0.312	0.226	8.29575e-67	EDC_TFF3	APP
5.40479e-65	1.27881	0.129	0.074	1.95908e-60	EDC_TFF3	SHC1
7.23362e-64	0.465668	0.323	0.234	2.62197e-59	EDC_TFF3	MT-RNR2
1.44274e-55	0.617417	0.195	0.129	5.22951e-51	EDC_TFF3	LUM
3.00975e-49	0.51913	0.271	0.2	1.09094e-44	EDC_TFF3	MT-RNR1
1.24333e-46	0.378532	0.614	0.553	4.50668e-42	EDC_TFF3	C7
3.4144e-46	0.761538	0.19	0.131	1.23762e-41	EDC_TFF3	PRSS23
7.28857e-46	1.26146	0.108	0.065	2.64189e-41	EDC_TFF3	CAVIN2
3.20195e-38	0.675678	0.248	0.19	1.16061e-33	EDC_TFF3	ANXA2
3.41273e-36	0.537039	0.358	0.299	1.23701e-31	EDC_TFF3	SPTBN1
4.98944e-36	0.838881	0.206	0.154	1.80852e-31	EDC_TFF3	ABI3BP
1.4174e-33	0.312314	0.586	0.53	5.13763e-29	EDC_TFF3	HLA-A
3.03039e-32	0.744873	0.202	0.153	1.09843e-27	EDC_TFF3	IL6ST
4.39138e-32	0.578689	0.172	0.124	1.59174e-27	EDC_TFF3	APOD
4.80481e-30	0.913559	0.1	0.065	1.7416e-25	EDC_TFF3	OAF
5.69478e-30	0.670991	0.181	0.135	2.06419e-25	EDC_TFF3	MARCKS
2.23121e-29	0.544139	0.242	0.19	8.08747e-25	EDC_TFF3	CXCL12
3.3031e-29	0.469794	0.297	0.243	1.19727e-24	EDC_TFF3	CAVIN1
3.50348e-29	0.765128	0.106	0.07	1.26991e-24	EDC_TFF3	PRXL2A
6.41789e-29	0.617954	0.164	0.119	2.32629e-24	EDC_TFF3	EHD2
2.84735e-28	0.273945	0.54	0.485	1.03208e-23	EDC_TFF3	HLA-B
3.85557e-28	0.535225	0.245	0.195	1.39753e-23	EDC_TFF3	GNAI2
1.59572e-27	0.663049	0.149	0.108	5.78401e-23	EDC_TFF3	NID1
4.4464e-27	0.531569	0.141	0.101	1.61169e-22	EDC_TFF3	EBF1
1.28105e-26	0.63853	0.203	0.159	4.64342e-22	EDC_TFF3	PPFIBP1
8.92479e-26	0.454339	0.299	0.248	3.23497e-21	EDC_TFF3	COL3A1
1.42768e-25	0.315892	0.475	0.429	5.17493e-21	EDC_TFF3	TXNIP
1.06729e-24	0.823555	0.106	0.073	3.8686e-20	EDC_TFF3	MAGI1
1.2032e-24	0.679681	0.105	0.072	4.36124e-20	EDC_TFF3	COL4A1
6.7954e-24	0.335907	0.498	0.454	2.46313e-19	EDC_TFF3	AHNAK
1.38429e-23	0.328688	0.495	0.453	5.01763e-19	EDC_TFF3	C1S
3.27095e-21	0.387407	0.306	0.26	1.18562e-16	EDC_TFF3	LAMB2
3.98415e-21	0.502435	0.183	0.143	1.44413e-16	EDC_TFF3	LHFPL6
4.4972e-21	0.646684	0.119	0.087	1.6301e-16	EDC_TFF3	ADD3
5.42009e-21	0.551195	0.144	0.108	1.96462e-16	EDC_TFF3	RAB11A
9.2223e-21	0.727056	0.106	0.076	3.34281e-16	EDC_TFF3	FSCN1
6.31699e-20	0.411955	0.282	0.238	2.28972e-15	EDC_TFF3	ENG
8.54352e-20	0.529922	0.232	0.191	3.09677e-15	EDC_TFF3	NFIA
2.52814e-19	0.366154	0.293	0.249	9.16376e-15	EDC_TFF3	COL18A1
1.85207e-17	0.810619	0.105	0.078	6.71319e-13	EDC_TFF3	GJA1
9.4554e-17	0.593961	0.142	0.111	3.4273e-12	EDC_TFF3	WFS1
1.83014e-16	0.325321	0.346	0.306	6.63371e-12	EDC_TFF3	FN1
1.86515e-16	0.512082	0.158	0.126	6.7606e-12	EDC_TFF3	UTRN
4.09858e-16	0.381654	0.157	0.124	1.48561e-11	EDC_TFF3	MT-ND6
4.75716e-16	0.355654	0.366	0.332	1.72433e-11	EDC_TFF3	GNG11
7.44455e-16	0.454826	0.172	0.138	2.69843e-11	EDC_TFF3	COL4A2
5.73441e-15	0.355292	0.19	0.155	2.07855e-10	EDC_TFF3	KCTD12
3.28205e-14	0.407819	0.276	0.241	1.18965e-09	EDC_TFF3	CD59
4.43585e-14	0.485434	0.123	0.096	1.60786e-09	EDC_TFF3	LAMC1
5.92249e-14	0.430748	0.178	0.147	2.14673e-09	EDC_TFF3	NFIB
6.59469e-13	0.622135	0.121	0.096	2.39038e-08	EDC_TFF3	NR2F1
1.51671e-12	0.468877	0.202	0.171	5.49763e-08	EDC_TFF3	DST
1.53762e-12	0.358485	0.2	0.17	5.57342e-08	EDC_TFF3	C11orf96
3.40976e-12	0.610744	0.13	0.105	1.23594e-07	EDC_TFF3	GNG12
5.12867e-12	0.528886	0.143	0.116	1.85899e-07	EDC_TFF3	TRIOBP
5.46139e-12	0.392249	0.225	0.195	1.97959e-07	EDC_TFF3	WASF2
1.41745e-11	0.442444	0.173	0.145	5.13782e-07	EDC_TFF3	CCDC80
6.39098e-11	0.369745	0.139	0.114	2.31654e-06	EDC_TFF3	GPNMB
6.80225e-11	0.333762	0.247	0.217	2.46561e-06	EDC_TFF3	MATN2
8.37177e-11	0.557376	0.114	0.092	3.03451e-06	EDC_TFF3	PEA15
1.12195e-10	0.49684	0.104	0.082	4.06672e-06	EDC_TFF3	ACTN1
1.17915e-10	0.396199	0.125	0.101	4.27405e-06	EDC_TFF3	FGFR1
2.81455e-10	0.339949	0.174	0.147	1.02019e-05	EDC_TFF3	PROK1
6.05158e-10	0.344662	0.208	0.18	2.19352e-05	EDC_TFF3	TCF4
2.61887e-09	0.348512	0.179	0.153	9.49261e-05	EDC_TFF3	COL14A1
3.13115e-09	0.404056	0.107	0.086	0.000113495	EDC_TFF3	LDB2
4.77389e-09	0.47564	0.112	0.092	0.000173039	EDC_TFF3	DEPP1
7.78101e-09	0.460217	0.181	0.157	0.000282038	EDC_TFF3	TPM4
1.26631e-08	0.362524	0.113	0.093	0.000459	EDC_TFF3	MTATP6P1
1.85502e-08	0.479631	0.101	0.083	0.000672388	EDC_TFF3	TNFRSF1A
1.99251e-08	0.256549	0.164	0.141	0.000722224	EDC_TFF3	PDGFRB
2.1723e-08	0.330969	0.233	0.21	0.000787393	EDC_TFF3	APLP2
4.02659e-08	0.33175	0.271	0.248	0.00145952	EDC_TFF3	GNAS
1.56734e-07	0.2819	0.289	0.268	0.00568113	EDC_TFF3	SERPINF1
2.04948e-07	0.349503	0.181	0.16	0.00742874	EDC_TFF3	AKAP12
2.39444e-07	0.458312	0.132	0.114	0.00867912	EDC_TFF3	ARL6IP1
4.3497e-07	0.432544	0.114	0.096	0.0157664	EDC_TFF3	PODN
4.59772e-07	0.362596	0.182	0.161	0.0166654	EDC_TFF3	SH3D19
4.80297e-07	0.284519	0.25	0.228	0.0174093	EDC_TFF3	SLC38A2
5.25642e-07	0.381666	0.111	0.093	0.019053	EDC_TFF3	FHL1
7.85354e-07	0.326572	0.133	0.114	0.0284667	EDC_TFF3	DYNC1H1
8.11939e-07	0.407063	0.114	0.096	0.0294304	EDC_TFF3	BGN
9.49239e-07	0.31709	0.202	0.181	0.0344071	EDC_TFF3	LAMP1
1.30991e-06	0.264521	0.167	0.146	0.0474802	EDC_TFF3	GPX3
0	2.73267	0.464	0.121	0	EDC_VWF	VWF
0	1.75719	0.459	0.189	0	EDC_VWF	A2M
0	1.17343	0.73	0.468	0	EDC_VWF	HLA-B
0	1.37173	0.606	0.361	0	EDC_VWF	SPARCL1
0	1.57058	0.476	0.254	0	EDC_VWF	CD74
0	1.33494	0.529	0.311	0	EDC_VWF	HLA-E
0	2.84439	0.243	0.059	0	EDC_VWF	ARL15
0	1.02907	0.601	0.418	0	EDC_VWF	TXNIP
0	1.1136	0.495	0.32	0	EDC_VWF	HLA-C
0	1.38296	0.304	0.137	0	EDC_VWF	TIMP3
0	2.24006	0.242	0.076	0	EDC_VWF	LDB2
0	0.953726	0.683	0.52	0	EDC_VWF	HLA-A
0	0.858886	0.684	0.522	0	EDC_VWF	IGFBP7
0	1.45613	0.25	0.102	0	EDC_VWF	CLDN5
0	1.15776	0.353	0.206	0	EDC_VWF	IFI27
0	2.29916	0.196	0.059	0	EDC_VWF	LIFR
0	1.60428	0.24	0.109	0	EDC_VWF	CCN2
0	1.73979	0.23	0.104	0	EDC_VWF	HLA-DRA
0	1.61035	0.2	0.083	0	EDC_VWF	TGFBR2
0	1.49921	0.219	0.11	0	EDC_VWF	HLA-DRB1
0	2.59952	0.137	0.029	0	EDC_VWF	AQP1
0	1.68338	0.173	0.067	0	EDC_VWF	EPAS1
0	1.82415	0.16	0.055	0	EDC_VWF	RGS5
0	2.84797	0.122	0.024	0	EDC_VWF	CCL14
0	1.88312	0.143	0.047	0	EDC_VWF	EGFL7
0	2.00402	0.131	0.04	0	EDC_VWF	CD34
0	0.945031	0.914	0.828	0	EDC_VWF	B2M
0	1.56282	0.159	0.075	0	EDC_VWF	PTPRM
0	2.07379	0.122	0.04	0	EDC_VWF	EHD4
0	1.62559	0.143	0.062	0	EDC_VWF	HLA-DPA1
8.36436e-282	1.54986	0.109	0.047	3.03183e-277	EDC_VWF	CALCRL
1.73142e-278	1.64891	0.126	0.06	6.27586e-274	EDC_VWF	HLA-DPB1
1.48366e-229	1.35243	0.103	0.048	5.37784e-225	EDC_VWF	ENPP2
4.20155e-207	1.38373	0.113	0.056	1.52294e-202	EDC_VWF	DOCK9
1.12022e-201	1.09193	0.13	0.069	4.06045e-197	EDC_VWF	MAGI1
6.30572e-197	0.443865	0.334	0.229	2.28563e-192	EDC_VWF	MT-RNR2
2.32616e-194	0.893564	0.167	0.097	8.43162e-190	EDC_VWF	EBF1
6.292e-189	0.541661	0.288	0.195	2.28066e-184	EDC_VWF	MT-RNR1
8.06934e-181	0.786618	0.215	0.139	2.92489e-176	EDC_VWF	LHFPL6
3.97534e-173	0.265374	0.817	0.78	1.44094e-168	EDC_VWF	MALAT1
6.52661e-167	1.11043	0.109	0.058	2.3657e-162	EDC_VWF	LEPR
1.39881e-134	0.85454	0.19	0.129	5.07026e-130	EDC_VWF	PRSS23
1.09948e-127	0.463975	0.447	0.38	3.98529e-123	EDC_VWF	MGP
6.74906e-126	0.582784	0.363	0.296	2.44633e-121	EDC_VWF	SPTBN1
9.66925e-123	0.807447	0.18	0.122	3.50481e-118	EDC_VWF	UTRN
5.81021e-107	0.942925	0.133	0.086	2.10603e-102	EDC_VWF	CCND3
2.60337e-101	0.693862	0.191	0.137	9.43642e-97	EDC_VWF	TACC1
1.39468e-99	0.528621	0.335	0.274	5.05531e-95	EDC_VWF	TSC22D1
9.52833e-90	0.800516	0.136	0.092	3.45373e-85	EDC_VWF	CRIP2
1.03383e-89	0.644467	0.275	0.22	3.74733e-85	EDC_VWF	MYH9
1.57743e-84	0.634593	0.191	0.14	5.71772e-80	EDC_VWF	ZBTB16
1.20101e-79	0.829313	0.128	0.087	4.35332e-75	EDC_VWF	ASAP1
6.21189e-77	0.751212	0.148	0.106	2.25162e-72	EDC_VWF	CRIM1
1.87603e-75	0.552085	0.147	0.103	6.80006e-71	EDC_VWF	RPL17-C18orf32
1.70724e-74	0.76612	0.19	0.144	6.18825e-70	EDC_VWF	NFIB
1.06737e-72	0.539849	0.214	0.165	3.8689e-68	EDC_VWF	RBMS3
2.3792e-70	0.596475	0.225	0.178	8.62389e-66	EDC_VWF	TCF4
1.31456e-66	0.534861	0.234	0.186	4.76488e-62	EDC_VWF	FKBP5
4.88505e-63	0.680914	0.149	0.11	1.77068e-58	EDC_VWF	NRP1
6.16981e-63	0.501229	0.367	0.33	2.23637e-58	EDC_VWF	GNG11
5.48277e-59	0.614834	0.114	0.079	1.98734e-54	EDC_VWF	DLC1
3.20143e-58	0.784617	0.113	0.08	1.16042e-53	EDC_VWF	MEF2C
2.58832e-55	0.634308	0.124	0.09	9.38187e-51	EDC_VWF	SAT1
1.64509e-53	0.534806	0.153	0.116	5.96294e-49	EDC_VWF	DUSP1
5.27456e-52	0.50132	0.259	0.218	1.91187e-47	EDC_VWF	BTG1
2.03249e-46	0.601049	0.211	0.174	7.36718e-42	EDC_VWF	AKT3
8.81519e-46	0.61663	0.111	0.081	3.19524e-41	EDC_VWF	MTCO2P12
2.23873e-42	0.467047	0.187	0.151	8.11473e-38	EDC_VWF	PTPRG
2.45003e-42	0.693426	0.116	0.087	8.88062e-38	EDC_VWF	STOM
8.21844e-42	0.661872	0.119	0.09	2.97894e-37	EDC_VWF	DEPP1
1.26955e-40	0.437007	0.116	0.086	4.60173e-36	EDC_VWF	H3-3B
6.58211e-39	0.497049	0.187	0.154	2.38582e-34	EDC_VWF	NEAT1
1.45365e-33	0.480091	0.146	0.117	5.26904e-29	EDC_VWF	PICALM
1.43422e-30	0.509463	0.16	0.133	5.1986e-26	EDC_VWF	MBNL1
1.54805e-30	0.503005	0.182	0.154	5.61123e-26	EDC_VWF	KCTD12
3.98484e-29	0.600379	0.116	0.092	1.44439e-24	EDC_VWF	AFF1
1.67859e-28	0.573784	0.134	0.109	6.08439e-24	EDC_VWF	ISG15
6.44938e-28	0.502732	0.125	0.101	2.33771e-23	EDC_VWF	RHOB
9.46566e-28	0.329741	0.254	0.226	3.43102e-23	EDC_VWF	APP
1.80878e-27	0.459796	0.164	0.138	6.5563e-23	EDC_VWF	MT2A
6.75046e-27	0.463649	0.137	0.113	2.44684e-22	EDC_VWF	ID2
9.45178e-27	0.294619	0.319	0.291	3.42599e-22	EDC_VWF	PDK4
8.36859e-26	0.484865	0.118	0.095	3.03336e-21	EDC_VWF	PPP3CA
6.41954e-24	0.456935	0.299	0.282	2.32689e-19	EDC_VWF	IFITM1
3.61715e-23	0.298529	0.234	0.209	1.31111e-18	EDC_VWF	CEBPD
4.31211e-23	0.506035	0.108	0.087	1.56301e-18	EDC_VWF	PTPRK
4.65871e-23	0.383144	0.177	0.153	1.68864e-18	EDC_VWF	IL6ST
8.15012e-23	0.427968	0.223	0.2	2.95417e-18	EDC_VWF	CAV1
1.67777e-22	0.365932	0.114	0.092	6.08142e-18	EDC_VWF	MTATP6P1
5.56594e-22	0.445232	0.138	0.115	2.01749e-17	EDC_VWF	GNAQ
1.12908e-21	0.455164	0.111	0.091	4.09257e-17	EDC_VWF	MAML2
7.06448e-21	0.396239	0.119	0.099	2.56066e-16	EDC_VWF	ZFP36
9.95766e-21	0.263825	0.273	0.248	3.60935e-16	EDC_VWF	ADAMTS9-AS2
1.11408e-20	0.479432	0.148	0.126	4.03821e-16	EDC_VWF	SYNE1
5.75033e-20	0.493119	0.109	0.09	2.08432e-15	EDC_VWF	CLIC4
1.02078e-19	0.415603	0.195	0.172	3.70004e-15	EDC_VWF	HSPA1A
2.5618e-19	0.433874	0.115	0.096	9.28575e-15	EDC_VWF	BGN
3.74005e-18	0.381693	0.282	0.265	1.35566e-13	EDC_VWF	RNASE1
7.79238e-18	0.328279	0.159	0.138	2.8245e-13	EDC_VWF	COL4A2
3.43051e-17	0.425264	0.111	0.093	1.24346e-12	EDC_VWF	MTUS1
5.24125e-17	0.467372	0.147	0.128	1.8998e-12	EDC_VWF	VAMP5
6.36604e-17	0.389931	0.148	0.128	2.3075e-12	EDC_VWF	LRMDA
1.24382e-16	0.382424	0.258	0.241	4.50846e-12	EDC_VWF	CD59
6.26019e-16	0.349302	0.264	0.247	2.26913e-11	EDC_VWF	ZFP36L2
1.39919e-15	0.375313	0.195	0.177	5.07165e-11	EDC_VWF	ITM2A
1.47757e-15	0.400761	0.142	0.123	5.35576e-11	EDC_VWF	TRIO
1.30937e-14	0.295671	0.203	0.185	4.74606e-10	EDC_VWF	MACF1
3.46563e-14	0.386766	0.124	0.108	1.25619e-09	EDC_VWF	NID1
8.79406e-14	0.38596	0.143	0.126	3.18758e-09	EDC_VWF	TCF12
3.75526e-13	0.367977	0.131	0.114	1.36117e-08	EDC_VWF	MED13L
7.60176e-13	0.336869	0.253	0.238	2.75541e-08	EDC_VWF	ENG
4.54759e-12	0.380421	0.165	0.15	1.64836e-07	EDC_VWF	DDIT4
1.03677e-11	0.43846	0.133	0.119	3.758e-07	EDC_VWF	PTK2
1.56261e-11	0.385843	0.115	0.101	5.664e-07	EDC_VWF	NCOA1
2.36207e-11	0.302947	0.182	0.166	8.56179e-07	EDC_VWF	TGFBR3
1.7594e-10	0.47694	0.137	0.125	6.3773e-06	EDC_VWF	APOD
6.08243e-10	0.410217	0.181	0.169	2.2047e-05	EDC_VWF	KLF2
1.19764e-09	0.385324	0.135	0.123	4.34108e-05	EDC_VWF	ARGLU1
4.53377e-09	0.381245	0.164	0.153	0.000164336	EDC_VWF	TAGLN2
7.77973e-09	0.272816	0.159	0.145	0.000281992	EDC_VWF	GPX3
7.78519e-09	0.428362	0.102	0.091	0.00028219	EDC_VWF	HIPK3
1.73611e-08	0.28915	0.253	0.243	0.000629288	EDC_VWF	CAVIN1
1.81898e-08	0.304722	0.123	0.111	0.000659324	EDC_VWF	BAZ2B
1.88276e-08	0.263139	0.145	0.133	0.000682445	EDC_VWF	EPS8
2.25774e-08	0.345373	0.109	0.098	0.000818363	EDC_VWF	DOCK1
2.79326e-08	0.335545	0.199	0.189	0.00101247	EDC_VWF	CNN3
3.36345e-08	0.279896	0.147	0.135	0.00121915	EDC_VWF	TTC28
1.44972e-07	0.282396	0.129	0.117	0.00525479	EDC_VWF	STAG1
2.73327e-07	0.252333	0.168	0.156	0.00990729	EDC_VWF	RERE
4.28153e-07	0.334877	0.135	0.125	0.0155193	EDC_VWF	QKI
5.85025e-07	0.356573	0.149	0.139	0.0212054	EDC_VWF	DAZAP2
6.0289e-07	0.280364	0.145	0.134	0.0218529	EDC_VWF	JMJD1C
7.1093e-07	0.329391	0.112	0.102	0.0257691	EDC_VWF	CTBP2
7.41344e-07	0.325467	0.108	0.098	0.0268715	EDC_VWF	MKLN1
7.72212e-07	0.422266	0.126	0.116	0.0279904	EDC_VWF	CCDC85B
9.92555e-07	0.31725	0.103	0.093	0.0359771	EDC_VWF	RSRP1
0	2.41838	0.761	0.105	0	GC_AMH	RPL17-C18orf32
0	2.45908	0.769	0.121	0	GC_AMH	GSTA1
0	2.78202	0.837	0.2	0	GC_AMH	MT-RNR1
0	2.02604	0.711	0.092	0	GC_AMH	MTATP6P1
0	3.70464	0.647	0.041	0	GC_AMH	INSL3
0	6.21853	0.615	0.01	0	GC_AMH	VCAN
0	3.08461	0.625	0.05	0	GC_AMH	RPS7P1
0	3.67105	0.603	0.032	0	GC_AMH	TMSB4XP4
0	3.12434	0.786	0.227	0	GC_AMH	SERPINE2
0	3.05117	0.594	0.077	0	GC_AMH	GJA1
0	3.54042	0.579	0.065	0	GC_AMH	PRKAR2B
0	3.373	0.587	0.077	0	GC_AMH	TSPAN6
0	1.79342	0.591	0.082	0	GC_AMH	MTCO2P12
0	6.95976	0.503	0.003	0	GC_AMH	AMH
0	5.43514	0.508	0.012	0	GC_AMH	HSD17B1
0	6.62748	0.496	0.005	0	GC_AMH	FST
0	3.55268	0.538	0.062	0	GC_AMH	PWRN1
0	4.04882	0.465	0.026	0	GC_AMH	HS6ST1
0	2.59965	0.504	0.066	0	GC_AMH	HSPG2
0	2.75545	0.497	0.059	0	GC_AMH	STMN3
0	4.07576	0.45	0.027	0	GC_AMH	CDH2
0	2.58279	0.496	0.076	0	GC_AMH	LAPTM4B
0	2.24958	0.455	0.047	0	GC_AMH	NME1-NME2
0	3.37382	0.448	0.044	0	GC_AMH	CCND2
0	5.2945	0.413	0.009	0	GC_AMH	DSP
0	1.88063	0.457	0.055	0	GC_AMH	RPL13AP25
0	6.82966	0.401	0.003	0	GC_AMH	TNNI3
0	2.35868	0.433	0.039	0	GC_AMH	LINC02574
0	6.45719	0.389	0.003	0	GC_AMH	CRHBP
0	2.77273	0.448	0.063	0	GC_AMH	DAG1
0	5.67543	0.374	0.006	0	GC_AMH	INHBB
0	2.49714	0.39	0.031	0	GC_AMH	RPL6P27
0	4.64847	0.36	0.01	0	GC_AMH	NR5A2
0	2.13529	0.384	0.035	0	GC_AMH	RPS15P4
0	2.91388	0.394	0.048	0	GC_AMH	SCD
0	5.82868	0.351	0.005	0	GC_AMH	FAM78A
0	5.41264	0.317	0.006	0	GC_AMH	LPL
0	3.09637	0.333	0.027	0	GC_AMH	LMBR1L
0	2.37698	0.324	0.024	0	GC_AMH	RPS2P46
0	3.85766	0.309	0.018	0	GC_AMH	SLC16A1
0	2.86505	0.314	0.032	0	GC_AMH	TANC2
0	2.87524	0.287	0.017	0	GC_AMH	ATP5MK
0	3.01799	0.297	0.028	0	GC_AMH	AVPI1
0	3.66084	0.273	0.01	0	GC_AMH	H2AZ1
0	2.65294	0.278	0.018	0	GC_AMH	ATP5MJ
0	3.30218	0.27	0.011	0	GC_AMH	SVIL-AS1
0	4.78948	0.263	0.009	0	GC_AMH	PRR15
0	4.66316	0.25	0.008	0	GC_AMH	CHGB
0	2.82399	0.256	0.016	0	GC_AMH	RPS19P3
0	6.5624	0.236	0.001	0	GC_AMH	LINC02701
0	4.1949	0.236	0.011	0	GC_AMH	CHST1
0	4.92347	0.207	0.004	0	GC_AMH	LRAT
0	4.91769	0.207	0.005	0	GC_AMH	ST6GAL2
0	4.24328	0.2	0.008	0	GC_AMH	RIMS4
0	3.27505	0.2	0.009	0	GC_AMH	MACROH2A1
0	4.07541	0.197	0.008	0	GC_AMH	SLC47A1
0	6.05598	0.183	0.002	0	GC_AMH	BUB1
0	3.56419	0.188	0.008	0	GC_AMH	GRIK1
0	4.31997	0.187	0.007	0	GC_AMH	PLP1
0	4.36008	0.166	0.005	0	GC_AMH	LINGO2
0	5.1819	0.156	0.002	0	GC_AMH	TOP2A
0	3.90281	0.158	0.008	0	GC_AMH	SEMA7A
0	4.82442	0.151	0.003	0	GC_AMH	ACAN
0	6.04621	0.149	0.001	0	GC_AMH	GREM1
0	3.68752	0.154	0.008	0	GC_AMH	MYZAP
0	3.88592	0.149	0.004	0	GC_AMH	CENATAC
0	4.17901	0.148	0.005	0	GC_AMH	DAPL1
0	4.44352	0.144	0.004	0	GC_AMH	LINC01357
0	4.59298	0.143	0.004	0	GC_AMH	S100B
0	6.81186	0.138	0.001	0	GC_AMH	GDF7
0	3.62334	0.138	0.006	0	GC_AMH	NELL2
0	4.07886	0.131	0.004	0	GC_AMH	H2AX
0	5.61144	0.126	0.001	0	GC_AMH	CEACAM21
0	8.22564	0.121	0	0	GC_AMH	ERVE-1
0	3.66192	0.122	0.004	0	GC_AMH	RPL26P19
0	3.83703	0.122	0.005	0	GC_AMH	NUP210
0	3.20753	0.121	0.005	0	GC_AMH	BPNT2
0	3.08869	0.121	0.005	0	GC_AMH	PTMAP5
0	4.63758	0.107	0.001	0	GC_AMH	ENPP7P10
0	6.28663	0.107	0.001	0	GC_AMH	MKI67
0	4.54547	0.109	0.004	0	GC_AMH	MT1F
0	4.92108	0.107	0.003	0	GC_AMH	CENPF
0	4.63848	0.102	0.003	0	GC_AMH	TYMS
0	4.39432	0.1	0.003	0	GC_AMH	CASR
1.07707e-305	2.78886	0.158	0.009	3.90404e-301	GC_AMH	MTND2P28
8.32755e-300	2.8258	0.146	0.008	3.01849e-295	GC_AMH	RPS23P8
4.596e-299	2.1876	0.837	0.235	1.66591e-294	GC_AMH	MT-RNR2
1.55924e-296	3.50939	0.153	0.009	5.6518e-292	GC_AMH	FSHR
2.08314e-294	2.20988	0.244	0.021	7.55076e-290	GC_AMH	RPL3P4
9.67105e-294	1.99551	0.299	0.03	3.50547e-289	GC_AMH	RPL13P12
9.53545e-293	2.37101	0.204	0.015	3.45631e-288	GC_AMH	SENP3-EIF4A1
1.17911e-282	3.07711	0.304	0.034	4.27391e-278	GC_AMH	GRB14
5.20206e-280	3.79599	0.161	0.01	1.88559e-275	GC_AMH	REEP6
4.76687e-266	2.77227	0.2	0.016	1.72785e-261	GC_AMH	PHEX
1.00246e-264	3.03828	0.231	0.021	3.6336e-260	GC_AMH	DUSP16
2.2206e-263	2.51894	0.143	0.008	8.04901e-259	GC_AMH	KARS1
2.13869e-257	2.45244	0.177	0.013	7.75211e-253	GC_AMH	H2AZ2
1.65337e-242	3.33084	0.175	0.014	5.99298e-238	GC_AMH	MEX3B
3.40853e-241	2.65687	0.321	0.042	1.23549e-236	GC_AMH	BCAT1
8.81807e-241	2.62614	0.129	0.008	3.19629e-236	GC_AMH	H1-0
1.62808e-235	1.97918	0.182	0.015	5.90129e-231	GC_AMH	PALM2AKAP2
4.22284e-235	1.97818	0.615	0.138	1.53065e-230	GC_AMH	COL4A2
8.24537e-235	2.7504	0.246	0.026	2.9887e-230	GC_AMH	TSPAN7
1.04555e-233	2.26327	0.426	0.072	3.7898e-229	GC_AMH	COL4A1
4.12298e-228	2.29731	0.535	0.114	1.49446e-223	GC_AMH	HUWE1
5.4087e-228	2.92964	0.163	0.013	1.96049e-223	GC_AMH	TVP23A
3.89998e-220	2.05023	0.165	0.013	1.41363e-215	GC_AMH	DARS1
1.96914e-219	3.31299	0.112	0.006	7.13755e-215	GC_AMH	HMGA2
1.43805e-218	2.50368	0.414	0.073	5.2125e-214	GC_AMH	ELK1
1.10812e-217	3.82408	0.1	0.005	4.01662e-213	GC_AMH	MYCN
3.02244e-216	2.49379	0.129	0.008	1.09554e-211	GC_AMH	RPL10AP6
5.29478e-215	1.94514	0.202	0.019	1.9192e-210	GC_AMH	RPL13AP5
3.87251e-213	1.03793	0.482	0.087	1.40367e-208	GC_AMH	H3-3B
4.15379e-210	2.71874	0.109	0.006	1.50562e-205	GC_AMH	PIGY
9.05898e-207	2.67206	0.102	0.006	3.28361e-202	GC_AMH	RPS27AP16
1.54763e-205	3.12713	0.131	0.009	5.60969e-201	GC_AMH	CMTM8
9.89104e-204	2.53077	0.29	0.04	3.58521e-199	GC_AMH	ACSL4
1.01785e-203	2.77341	0.199	0.02	3.6894e-199	GC_AMH	LRRC8C
1.15325e-199	2.04662	0.139	0.01	4.18018e-195	GC_AMH	RBM14-RBM4
3.98079e-199	2.18804	0.699	0.222	1.44292e-194	GC_AMH	TUBA1B
8.19896e-198	2.14314	0.542	0.128	2.97188e-193	GC_AMH	THBS1
7.34516e-197	2.6179	0.168	0.015	2.6624e-192	GC_AMH	SRPX
2.42737e-193	2.31184	0.358	0.061	8.7985e-189	GC_AMH	IVNS1ABP
1.01441e-192	2.45614	0.307	0.046	3.67693e-188	GC_AMH	EPDR1
7.84624e-189	3.00659	0.121	0.008	2.84403e-184	GC_AMH	DIAPH3
9.6044e-189	2.54623	0.243	0.031	3.48131e-184	GC_AMH	CCDC69
1.18632e-186	2.73188	0.188	0.02	4.30006e-182	GC_AMH	FHOD3
9.88364e-186	2.66344	0.261	0.036	3.58252e-181	GC_AMH	NDP
1.63344e-184	2.34064	0.251	0.033	5.92073e-180	GC_AMH	NAV2
2.304e-182	2.64956	0.16	0.015	8.35131e-178	GC_AMH	LAMA1
2.93981e-181	2.37932	0.294	0.045	1.06559e-176	GC_AMH	ARHGEF6
2.22883e-178	2.45785	0.243	0.032	8.07886e-174	GC_AMH	LPIN2
2.63583e-178	1.83562	0.182	0.019	9.55408e-174	GC_AMH	QARS1
8.45651e-178	2.13441	0.284	0.042	3.06523e-173	GC_AMH	P3H2
2.49692e-174	1.30668	0.27	0.038	9.05059e-170	GC_AMH	H1-10
2.95424e-173	2.90461	0.149	0.014	1.07083e-168	GC_AMH	ABAT
2.08816e-172	1.67088	0.382	0.072	7.56897e-168	GC_AMH	ALDOA
7.77646e-170	2.28076	0.129	0.01	2.81873e-165	GC_AMH	LARS1
3.01137e-166	2.48336	0.171	0.018	1.09153e-161	GC_AMH	PAG1
1.93651e-163	1.78893	0.671	0.215	7.01926e-159	GC_AMH	IFI27
1.19429e-162	2.68707	0.187	0.022	4.32893e-158	GC_AMH	ME2
2.06911e-162	1.76886	0.521	0.132	7.49991e-158	GC_AMH	PRSS23
2.08186e-160	2.59053	0.171	0.019	7.54613e-156	GC_AMH	WNK3
1.07428e-159	2.18416	0.368	0.074	3.89393e-155	GC_AMH	ITGB1
1.6167e-158	2.8823	0.183	0.021	5.86005e-154	GC_AMH	SLC5A3
1.5464e-154	2.47688	0.263	0.042	5.60523e-150	GC_AMH	TAFA2
6.22939e-153	1.70731	0.144	0.014	2.25797e-148	GC_AMH	CHASERR
4.04215e-152	2.52008	0.197	0.025	1.46516e-147	GC_AMH	EFNB1
9.19697e-151	2.79031	0.17	0.019	3.33363e-146	GC_AMH	SLC39A8
3.17879e-150	1.73569	0.81	0.367	1.15221e-145	GC_AMH	MAGED2
1.77951e-148	1.73689	0.199	0.026	6.45018e-144	GC_AMH	CYP17A1
1.08798e-146	2.08569	0.302	0.055	3.94359e-142	GC_AMH	GSTA4
5.20157e-146	1.36783	0.424	0.097	1.88541e-141	GC_AMH	KCNIP4
8.38227e-144	2.6158	0.156	0.017	3.03832e-139	GC_AMH	LEMD1-AS1
2.17602e-143	2.81027	0.124	0.011	7.88742e-139	GC_AMH	AFF2
1.81328e-142	1.9584	0.307	0.058	6.57258e-138	GC_AMH	PPARG
8.56314e-141	1.99143	0.109	0.009	3.10388e-136	GC_AMH	MARCHF7
4.67296e-140	2.13496	0.357	0.077	1.69381e-135	GC_AMH	PDGFC
1.24069e-133	1.75914	0.491	0.135	4.49714e-129	GC_AMH	MARCKS
1.56617e-133	2.06346	0.202	0.029	5.67691e-129	GC_AMH	FDXR
6.76501e-133	1.22991	0.963	0.673	2.45211e-128	GC_AMH	RBP1
3.95434e-130	1.49567	0.165	0.02	1.43333e-125	GC_AMH	MARCHF6
9.51854e-130	1.63979	0.358	0.079	3.45019e-125	GC_AMH	BMPR2
7.86525e-128	2.38753	0.153	0.018	2.85092e-123	GC_AMH	KCTD15
1.93375e-127	1.19907	0.796	0.331	7.00925e-123	GC_AMH	HLA-C
1.69831e-126	2.70949	0.1	0.008	6.15586e-122	GC_AMH	GPR1
1.6665e-125	1.86716	0.317	0.067	6.04057e-121	GC_AMH	MYO10
3.02404e-124	1.41029	0.156	0.019	1.09612e-119	GC_AMH	DENND2B
1.03094e-122	1.26646	0.929	0.693	3.73684e-118	GC_AMH	RPS25
4.64117e-121	1.6449	0.326	0.071	1.68228e-116	GC_AMH	LHFPL2
4.53473e-118	2.41123	0.124	0.013	1.64371e-113	GC_AMH	HSD11B2
5.91707e-118	1.67044	0.475	0.141	2.14476e-113	GC_AMH	NDFIP1
1.89692e-117	2.12186	0.256	0.049	6.87576e-113	GC_AMH	CSGALNACT1
1.41143e-114	2.34978	0.192	0.03	5.116e-110	GC_AMH	ENDOD1
3.74269e-113	1.65475	0.474	0.142	1.35661e-108	GC_AMH	ANXA6
1.45806e-111	0.977725	0.426	0.112	5.28503e-107	GC_AMH	HLA-DRA
3.01593e-111	2.43126	0.161	0.022	1.09318e-106	GC_AMH	BEX1
5.69787e-110	2.47903	0.18	0.028	2.06531e-105	GC_AMH	CMTM6
8.76739e-110	1.80955	0.346	0.085	3.17791e-105	GC_AMH	HIF1A
1.47303e-108	2.0417	0.217	0.038	5.33929e-104	GC_AMH	WASF1
3.40757e-108	2.54827	0.132	0.016	1.23514e-103	GC_AMH	C2orf27A
2.96394e-107	2.34455	0.177	0.027	1.07434e-102	GC_AMH	ALDH18A1
6.12819e-106	1.35062	0.662	0.267	2.22128e-101	GC_AMH	SOX4
6.49854e-106	1.67307	0.297	0.066	2.35553e-101	GC_AMH	CMTM3
1.18256e-105	1.64798	0.224	0.041	4.28642e-101	GC_AMH	ITGA9
7.00156e-105	1.3815	0.694	0.302	2.53785e-100	GC_AMH	IGFBP2
7.25384e-105	2.25698	0.126	0.015	2.6293e-100	GC_AMH	GPC5
1.17875e-104	0.951091	0.973	0.878	4.27263e-100	GC_AMH	MT-ND3
8.82798e-104	1.84005	0.19	0.031	3.19988e-99	GC_AMH	LIMS2
3.19334e-103	2.01459	0.251	0.052	1.15749e-98	GC_AMH	GSR
4.73108e-103	1.88121	0.204	0.035	1.71487e-98	GC_AMH	COTL1
1.36904e-102	2.13116	0.224	0.043	4.96237e-98	GC_AMH	TRPC1
8.09565e-102	2.49433	0.134	0.017	2.93443e-97	GC_AMH	ERMP1
4.65352e-101	1.92309	0.253	0.053	1.68676e-96	GC_AMH	SOBP
2.54122e-100	1.62025	0.333	0.083	9.21117e-96	GC_AMH	TM7SF2
9.11336e-100	2.01096	0.183	0.03	3.30332e-95	GC_AMH	COL15A1
5.01459e-99	2.05312	0.154	0.023	1.81764e-94	GC_AMH	PARM1
4.79104e-98	2.37943	0.161	0.025	1.73661e-93	GC_AMH	SOWAHC
1.01568e-97	2.3542	0.129	0.017	3.68155e-93	GC_AMH	ADCK2
1.36235e-97	1.60299	0.119	0.014	4.93809e-93	GC_AMH	GOLM2
2.57176e-97	2.50312	0.1	0.011	9.32187e-93	GC_AMH	PPP1R13L
9.96786e-96	2.04824	0.124	0.016	3.61305e-91	GC_AMH	VHL
1.68161e-95	1.60824	0.438	0.136	6.09532e-91	GC_AMH	GATM
3.08921e-95	1.84322	0.253	0.055	1.11975e-90	GC_AMH	TRAPPC4
6.83675e-94	2.30067	0.163	0.026	2.47812e-89	GC_AMH	FAT1
8.86468e-92	2.29548	0.131	0.018	3.21318e-87	GC_AMH	DLEU1
3.61869e-91	1.5476	0.297	0.073	1.31167e-86	GC_AMH	ITGB5
1.10043e-89	1.31351	0.608	0.248	3.98872e-85	GC_AMH	ZFP36L2
1.2781e-89	2.85643	0.105	0.012	4.63273e-85	GC_AMH	CKS2
9.34934e-89	0.639247	0.679	0.268	3.38886e-84	GC_AMH	CD74
2.29572e-88	2.17218	0.143	0.022	8.32129e-84	GC_AMH	CFI
1.85657e-87	1.37718	0.499	0.179	6.72952e-83	GC_AMH	DPYSL3
2.84468e-87	1.7543	0.292	0.074	1.03111e-82	GC_AMH	CKB
2.90322e-87	1.01293	0.864	0.532	1.05233e-82	GC_AMH	IGFBP7
2.44956e-86	1.4288	0.35	0.099	8.87892e-82	GC_AMH	EXT1
2.96342e-86	2.41623	0.109	0.014	1.07415e-81	GC_AMH	UBE2QL1
5.33739e-86	1.12728	0.39	0.115	1.93464e-81	GC_AMH	APOC1
5.40826e-86	1.72487	0.25	0.057	1.96033e-81	GC_AMH	PHF6
3.0955e-85	1.1487	0.61	0.248	1.12203e-80	GC_AMH	COL3A1
3.50786e-85	1.32214	0.496	0.178	1.27149e-80	GC_AMH	YWHAE
4.3949e-85	0.825537	0.961	0.813	1.59302e-80	GC_AMH	MT-ND2
8.98364e-85	1.77166	0.302	0.08	3.2563e-80	GC_AMH	BAMBI
3.95884e-84	0.708588	0.986	0.864	1.43496e-79	GC_AMH	TMSB10
1.54448e-83	1.9279	0.158	0.027	5.59828e-79	GC_AMH	TRANK1
1.63224e-83	1.20946	0.132	0.019	5.91639e-79	GC_AMH	GPX1
3.96505e-83	1.56816	0.212	0.044	1.43721e-78	GC_AMH	ENC1
4.37024e-83	1.31812	0.404	0.127	1.58408e-78	GC_AMH	PGRMC1
4.84109e-83	1.50233	0.197	0.039	1.75475e-78	GC_AMH	SLCO3A1
1.12515e-82	1.18899	0.628	0.265	4.07833e-78	GC_AMH	S100A13
1.93947e-82	2.46721	0.107	0.014	7.02998e-78	GC_AMH	PGM2
2.7737e-82	1.44339	0.297	0.078	1.00538e-77	GC_AMH	SCARB1
2.87769e-82	1.59239	0.309	0.084	1.04308e-77	GC_AMH	SMAD4
1.3205e-81	2.03893	0.183	0.035	4.7864e-77	GC_AMH	MYO1B
2.15171e-81	1.6693	0.282	0.073	7.7993e-77	GC_AMH	CD47
3.65834e-81	1.50588	0.216	0.046	1.32604e-76	GC_AMH	FAM168A
3.66225e-81	2.28893	0.105	0.013	1.32745e-76	GC_AMH	GLB1L2
5.42829e-81	2.44981	0.129	0.019	1.96759e-76	GC_AMH	HMGCR
7.48022e-81	2.06793	0.115	0.016	2.71135e-76	GC_AMH	NXPE3
1.68655e-80	1.9903	0.187	0.037	6.11325e-76	GC_AMH	PLA2G12A
2.19347e-80	1.60582	0.219	0.048	7.95065e-76	GC_AMH	HS2ST1
6.01716e-79	2.05293	0.17	0.032	2.18104e-74	GC_AMH	TMEM97
7.24005e-79	1.95444	0.197	0.041	2.6243e-74	GC_AMH	VIT
1.55647e-78	2.08175	0.188	0.038	5.64172e-74	GC_AMH	WASF3
3.83844e-78	1.44614	0.278	0.073	1.39132e-73	GC_AMH	MAP4K4
7.12333e-78	1.45504	0.419	0.143	2.58199e-73	GC_AMH	ARPC2
3.33968e-77	2.35301	0.122	0.018	1.21053e-72	GC_AMH	IGF2BP2
8.28848e-77	1.21567	0.55	0.221	3.00432e-72	GC_AMH	TUBA1A
8.77499e-77	0.880133	0.92	0.683	3.18067e-72	GC_AMH	RPS29
2.72749e-76	1.91401	0.154	0.028	9.88634e-72	GC_AMH	PARP11
9.22766e-76	1.4114	0.294	0.08	3.34475e-71	GC_AMH	IRS1
4.945e-74	1.59433	0.28	0.076	1.79241e-69	GC_AMH	FSCN1
1.9083e-73	1.67372	0.353	0.113	6.91703e-69	GC_AMH	SPINT2
6.28017e-73	1.09007	0.261	0.068	2.27637e-68	GC_AMH	RBFOX1
7.24105e-73	1.13766	0.292	0.081	2.62466e-68	GC_AMH	STAT1
2.02389e-72	0.786066	0.83	0.485	7.33598e-68	GC_AMH	HLA-B
2.21609e-72	0.991121	0.394	0.128	8.03266e-68	GC_AMH	BCAS3
2.96363e-72	0.736617	0.292	0.078	1.07423e-67	GC_AMH	SLCO5A1
6.49815e-72	1.27508	0.426	0.148	2.35538e-67	GC_AMH	HNRNPA1P48
8.03836e-72	1.48062	0.533	0.23	2.91366e-67	GC_AMH	ATP5IF1
4.84543e-71	1.65834	0.221	0.052	1.75632e-66	GC_AMH	MT1E
2.63901e-69	1.72717	0.265	0.073	9.56563e-65	GC_AMH	PSMA3
2.80166e-68	2.24007	0.124	0.021	1.01552e-63	GC_AMH	CASP6
3.95326e-68	1.83674	0.156	0.031	1.43294e-63	GC_AMH	DDAH1
7.78694e-68	1.4097	0.306	0.091	2.82253e-63	GC_AMH	VPS35
8.57089e-68	2.23972	0.107	0.016	3.10669e-63	GC_AMH	GRK4
1.02146e-67	1.77293	0.185	0.041	3.70248e-63	GC_AMH	OSGIN2
4.49325e-67	1.54379	0.178	0.038	1.62867e-62	GC_AMH	SEC14L1
6.67484e-67	1.71784	0.158	0.031	2.41943e-62	GC_AMH	MTMR2
9.20219e-67	1.78565	0.18	0.039	3.33552e-62	GC_AMH	PARP1
4.34082e-66	1.81632	0.132	0.024	1.57342e-61	GC_AMH	KCTD1
4.66174e-66	1.9253	0.131	0.023	1.68974e-61	GC_AMH	TMEM65
6.53964e-66	1.49213	0.244	0.065	2.37043e-61	GC_AMH	NREP
1.10749e-65	1.36152	0.234	0.061	4.01434e-61	GC_AMH	GAB2
1.37144e-65	1.08568	0.316	0.096	4.97105e-61	GC_AMH	LAMC1
2.95359e-64	1.47042	0.258	0.072	1.07059e-59	GC_AMH	RAD23B
3.66381e-64	1.15784	0.385	0.133	1.32802e-59	GC_AMH	CTNNB1
4.15356e-64	1.70252	0.154	0.031	1.50554e-59	GC_AMH	LRP5
1.24291e-63	1.50518	0.177	0.039	4.50517e-59	GC_AMH	VPS8
1.00966e-62	1.83183	0.195	0.047	3.65972e-58	GC_AMH	TMEM150C
1.29371e-61	1.05518	0.48	0.194	4.6893e-57	GC_AMH	STAR
6.36599e-61	1.02275	0.146	0.029	2.30748e-56	GC_AMH	HLA-DRB5
7.30228e-61	1.15015	0.499	0.208	2.64686e-56	GC_AMH	EIF4G2
7.69657e-61	1.25571	0.141	0.027	2.78978e-56	GC_AMH	UNC5C
1.34476e-60	1.70028	0.129	0.024	4.87436e-56	GC_AMH	PLCB4
1.37006e-60	0.742169	0.83	0.53	4.96605e-56	GC_AMH	HLA-A
1.93366e-60	1.50978	0.185	0.044	7.00893e-56	GC_AMH	RALGAPA2
2.10741e-60	1.64076	0.161	0.035	7.63873e-56	GC_AMH	CHSY1
7.33035e-60	1.48137	0.188	0.046	2.65703e-55	GC_AMH	ZSWIM5
7.70656e-60	1.78202	0.173	0.04	2.7934e-55	GC_AMH	ALAD
1.16113e-59	0.874563	0.557	0.25	4.20874e-55	GC_AMH	GREB1
1.32237e-59	0.479868	0.995	0.961	4.79321e-55	GC_AMH	MT-CO1
1.71386e-59	1.16093	0.37	0.13	6.21222e-55	GC_AMH	EPHX1
3.65097e-59	1.35771	0.333	0.113	1.32337e-54	GC_AMH	ARL6IP1
4.34037e-59	1.35622	0.233	0.064	1.57326e-54	GC_AMH	OSBPL1A
1.05621e-58	1.9199	0.143	0.029	3.82843e-54	GC_AMH	RCC2
1.62552e-58	1.64236	0.122	0.022	5.89203e-54	GC_AMH	ITGA6
1.64149e-58	1.28565	0.229	0.063	5.9499e-54	GC_AMH	LEPROTL1
2.2454e-58	1.07579	0.321	0.106	8.13889e-54	GC_AMH	ARHGAP21
3.35362e-58	1.59154	0.141	0.028	1.21559e-53	GC_AMH	DHCR7
1.80102e-57	1.39551	0.212	0.056	6.52815e-53	GC_AMH	LAMB1
2.17653e-57	1.06107	0.38	0.139	7.88928e-53	GC_AMH	MT2A
2.80327e-57	1.61938	0.199	0.051	1.0161e-52	GC_AMH	MTHFD1L
1.00838e-56	1.22247	0.357	0.129	3.65507e-52	GC_AMH	HS3ST1
1.27633e-56	1.22406	0.161	0.036	4.62632e-52	GC_AMH	TAP1
1.40484e-56	1.72614	0.143	0.03	5.09211e-52	GC_AMH	MEX3C
3.71917e-56	0.958464	0.611	0.3	1.34809e-51	GC_AMH	HNRNPA2B1
5.63902e-56	1.27636	0.302	0.099	2.04397e-51	GC_AMH	TMEM123
1.38456e-55	0.957907	0.338	0.117	5.01862e-51	GC_AMH	PPP1R12B
2.41848e-55	1.45522	0.222	0.063	8.76625e-51	GC_AMH	EML5
2.52484e-55	1.07188	0.382	0.142	9.15179e-51	GC_AMH	SFPQ
2.95128e-55	1.27176	0.295	0.097	1.06975e-50	GC_AMH	USO1
5.31293e-55	0.736955	0.572	0.259	1.92578e-50	GC_AMH	ACSM3
7.32866e-55	1.71867	0.161	0.037	2.65642e-50	GC_AMH	SEMA6D
1.77295e-54	1.07351	0.538	0.247	6.4264e-50	GC_AMH	GNAS
7.89933e-54	1.33033	0.207	0.056	2.86327e-49	GC_AMH	APOBEC3C
1.75161e-53	1.86716	0.102	0.017	6.34906e-49	GC_AMH	FAM111A
1.78161e-53	1.55464	0.195	0.051	6.45779e-49	GC_AMH	MGARP
2.30261e-53	0.661252	0.243	0.07	8.34627e-49	GC_AMH	HFM1
3.28052e-53	1.63615	0.146	0.032	1.18909e-48	GC_AMH	AMIGO2
3.61209e-53	1.40972	0.233	0.068	1.30927e-48	GC_AMH	UBXN8
5.91309e-53	0.793266	0.406	0.155	2.14332e-48	GC_AMH	FSTL1
6.31966e-53	0.486334	0.983	0.834	2.29069e-48	GC_AMH	B2M
8.61607e-53	1.40524	0.158	0.037	3.12307e-48	GC_AMH	C1orf115
8.62596e-53	0.808259	0.762	0.449	3.12665e-48	GC_AMH	SPARC
9.21031e-53	0.449376	0.995	0.952	3.33846e-48	GC_AMH	MT-CYB
1.39781e-52	1.58051	0.146	0.033	5.06662e-48	GC_AMH	ASTN2
2.06378e-52	1.98419	0.104	0.018	7.4806e-48	GC_AMH	EMX2
4.36313e-52	0.572972	0.234	0.067	1.5815e-47	GC_AMH	HLA-DPA1
6.14369e-52	1.39874	0.114	0.021	2.2269e-47	GC_AMH	SDC3
7.37868e-52	0.957643	0.309	0.104	2.67455e-47	GC_AMH	NBEAL1
8.1563e-52	1.18239	0.311	0.109	2.95641e-47	GC_AMH	KTN1
1.7674e-51	0.719144	0.244	0.073	6.40628e-47	GC_AMH	MAGI1
1.93063e-51	1.68118	0.149	0.034	6.99794e-47	GC_AMH	NECTIN2
2.558e-51	0.988547	0.508	0.231	9.27198e-47	GC_AMH	CFL1
3.2623e-51	1.34898	0.267	0.087	1.18249e-46	GC_AMH	NSG1
1.56904e-50	0.947708	0.221	0.064	5.6873e-46	GC_AMH	DHCR24
6.16891e-50	1.45296	0.171	0.044	2.23605e-45	GC_AMH	JCAD
8.61517e-50	1.93709	0.102	0.018	3.12274e-45	GC_AMH	LMNB2
2.75399e-49	1.49473	0.114	0.022	9.98239e-45	GC_AMH	NSD2
2.86541e-49	1.58143	0.11	0.021	1.03862e-44	GC_AMH	GNL3L
4.44817e-49	0.858248	0.509	0.233	1.61233e-44	GC_AMH	GASK1B
4.60603e-49	1.31783	0.197	0.055	1.66955e-44	GC_AMH	USP48
5.16109e-49	1.27392	0.265	0.087	1.87074e-44	GC_AMH	EIF4G1
9.69112e-49	1.11324	0.261	0.086	3.51274e-44	GC_AMH	ATXN1
9.74248e-49	1.8285	0.1	0.018	3.53136e-44	GC_AMH	BMP3
1.95397e-48	1.63371	0.102	0.019	7.08257e-44	GC_AMH	IL17RA
9.43881e-48	1.26128	0.195	0.055	3.42129e-43	GC_AMH	SORBS2
1.00113e-47	1.32367	0.273	0.093	3.6288e-43	GC_AMH	C6orf62
1.62407e-47	1.11591	0.27	0.092	5.88676e-43	GC_AMH	AFF4
4.17779e-47	1.31248	0.166	0.043	1.51432e-42	GC_AMH	MARVELD1
5.29275e-47	1.23064	0.185	0.051	1.91846e-42	GC_AMH	C2CD2
1.38742e-46	0.513579	0.326	0.117	5.02897e-42	GC_AMH	HLA-DRB1
1.55435e-46	1.35031	0.202	0.059	5.63406e-42	GC_AMH	LGR4
2.03132e-46	1.15591	0.134	0.03	7.36293e-42	GC_AMH	DCLK1
3.30637e-46	1.18214	0.251	0.083	1.19846e-41	GC_AMH	TCEA3
5.01278e-46	1.18141	0.251	0.083	1.81698e-41	GC_AMH	OIP5-AS1
1.02378e-45	0.832618	0.243	0.077	3.7109e-41	GC_AMH	AMBRA1
1.20319e-45	1.21274	0.275	0.096	4.36119e-41	GC_AMH	SMS
8.02059e-45	0.893583	0.216	0.065	2.90722e-40	GC_AMH	PXDN
1.57674e-44	0.92405	0.406	0.171	5.71521e-40	GC_AMH	PTTG1IP
1.68829e-44	1.79816	0.105	0.021	6.11954e-40	GC_AMH	TRUB1
2.06788e-44	0.763005	0.716	0.439	7.49543e-40	GC_AMH	HTRA1
3.07784e-44	0.994204	0.441	0.199	1.11562e-39	GC_AMH	ATP5F1A
4.83793e-44	1.04446	0.268	0.093	1.7536e-39	GC_AMH	KPNB1
5.37066e-44	1.42693	0.134	0.032	1.9467e-39	GC_AMH	TCAF1
5.65633e-44	1.56408	0.105	0.021	2.05025e-39	GC_AMH	TMEM132A
1.20343e-43	1.12947	0.309	0.117	4.36207e-39	GC_AMH	HMGN1
1.29963e-43	1.28602	0.144	0.036	4.71077e-39	GC_AMH	PFKFB3
1.64126e-43	1.20389	0.154	0.04	5.94907e-39	GC_AMH	NUP214
2.03052e-43	1.02186	0.263	0.091	7.36002e-39	GC_AMH	ATRNL1
2.23143e-43	0.773082	0.368	0.146	8.08826e-39	GC_AMH	PLEKHA7
2.30247e-43	1.55461	0.148	0.037	8.34575e-39	GC_AMH	PGD
2.34789e-43	1.00208	0.416	0.18	8.51038e-39	GC_AMH	ATP5F1B
1.00053e-42	1.54321	0.163	0.045	3.62663e-38	GC_AMH	PDE7B
1.49503e-42	0.976376	0.18	0.051	5.41904e-38	GC_AMH	CYP11A1
1.67759e-42	0.799228	0.586	0.311	6.08076e-38	GC_AMH	STMN1
2.06543e-42	1.43854	0.154	0.041	7.48655e-38	GC_AMH	ST3GAL3
2.42333e-42	1.15887	0.139	0.034	8.78384e-38	GC_AMH	NIPSNAP1
2.55891e-42	1.27346	0.144	0.036	9.27526e-38	GC_AMH	RAB5A
3.97129e-42	1.34474	0.165	0.045	1.43947e-37	GC_AMH	KLF12
4.2592e-42	1.23159	0.28	0.103	1.54383e-37	GC_AMH	HMGB2
6.50138e-42	1.10707	0.273	0.099	2.35655e-37	GC_AMH	TUBB4B
7.17513e-42	1.46532	0.148	0.038	2.60077e-37	GC_AMH	ZC3H7B
9.62624e-42	0.862894	0.343	0.138	3.48922e-37	GC_AMH	GATA4
1.0123e-41	1.4493	0.134	0.033	3.66929e-37	GC_AMH	ENTPD6
2.65087e-41	1.40026	0.166	0.046	9.60859e-37	GC_AMH	GNAI1
3.64005e-41	1.17504	0.173	0.049	1.31941e-36	GC_AMH	TRIB2
6.38257e-41	1.21859	0.214	0.069	2.31349e-36	GC_AMH	TTC8
7.05244e-41	1.07639	0.187	0.056	2.5563e-36	GC_AMH	ARF3
9.09272e-41	1.30156	0.138	0.035	3.29584e-36	GC_AMH	RANGAP1
2.40365e-40	1.53657	0.119	0.027	8.7125e-36	GC_AMH	JPT1
2.68174e-40	0.815311	0.472	0.22	9.72051e-36	GC_AMH	CALR
4.9833e-40	0.935683	0.205	0.065	1.8063e-35	GC_AMH	RHBDD2
5.49845e-40	1.17482	0.212	0.069	1.99302e-35	GC_AMH	CKAP4
7.53568e-40	0.759805	0.343	0.141	2.73146e-35	GC_AMH	PRRC2B
1.00311e-39	1.41203	0.18	0.054	3.63598e-35	GC_AMH	CYP51A1
1.16472e-39	0.766669	0.343	0.14	4.22175e-35	GC_AMH	SYNE2
1.23306e-39	1.15143	0.173	0.051	4.46946e-35	GC_AMH	FRMD4B
1.63502e-39	1.3183	0.124	0.03	5.92646e-35	GC_AMH	PTCH2
2.45051e-39	0.952743	0.166	0.047	8.88238e-35	GC_AMH	SYNPO
2.66554e-39	1.51494	0.11	0.025	9.6618e-35	GC_AMH	TMEM181
2.67698e-39	1.66112	0.124	0.03	9.70326e-35	GC_AMH	MIS18BP1
4.24119e-39	1.18437	0.158	0.044	1.53731e-34	GC_AMH	RNF19A
5.18464e-39	0.612018	0.411	0.179	1.87928e-34	GC_AMH	TXNRD1
9.52582e-39	1.6378	0.105	0.023	3.45282e-34	GC_AMH	ATP11A
2.3723e-38	0.829029	0.555	0.295	8.59886e-34	GC_AMH	CD99
2.64665e-38	1.11068	0.2	0.065	9.59332e-34	GC_AMH	DOCK10
3.60044e-38	0.64667	0.903	0.697	1.30505e-33	GC_AMH	HNRNPA1
4.65346e-38	1.17601	0.192	0.061	1.68674e-33	GC_AMH	NRIP1
6.76699e-38	1.04674	0.163	0.047	2.45283e-33	GC_AMH	LMBR1
7.40817e-38	0.4143	0.633	0.334	2.68524e-33	GC_AMH	COL1A1
1.08634e-37	0.683459	0.351	0.146	3.93766e-33	GC_AMH	GPX3
1.60423e-37	1.49579	0.122	0.03	5.81485e-33	GC_AMH	HMGCS1
2.11967e-37	0.816755	0.472	0.229	7.68318e-33	GC_AMH	HNRNPK
2.14033e-37	1.35089	0.17	0.051	7.75807e-33	GC_AMH	UROS
2.8298e-37	0.540132	0.951	0.784	1.02572e-32	GC_AMH	RPL23
3.0906e-37	0.523707	0.46	0.214	1.12025e-32	GC_AMH	LGALS3BP
3.21018e-37	1.19366	0.278	0.108	1.16359e-32	GC_AMH	CBX3
4.268e-37	1.20713	0.134	0.035	1.54702e-32	GC_AMH	RIMKLB
4.72557e-37	0.307392	0.998	0.99	1.71288e-32	GC_AMH	MT-ATP6
7.60664e-37	1.25333	0.17	0.052	2.75718e-32	GC_AMH	DAAM1
1.15372e-36	0.749074	0.372	0.164	4.1819e-32	GC_AMH	PPDPF
1.18115e-36	1.38318	0.104	0.023	4.2813e-32	GC_AMH	KLHL13
1.53984e-36	1.21561	0.153	0.044	5.58144e-32	GC_AMH	ANKRD6
1.59126e-36	1.16436	0.207	0.07	5.76784e-32	GC_AMH	TMPO
1.69489e-36	1.05385	0.207	0.069	6.14346e-32	GC_AMH	HACD3
1.95841e-36	1.16084	0.182	0.057	7.09865e-32	GC_AMH	CYFIP1
2.0512e-36	0.937429	0.192	0.062	7.43497e-32	GC_AMH	PLAT
2.33322e-36	0.735702	0.25	0.092	8.45721e-32	GC_AMH	MAML2
3.82453e-36	1.17033	0.166	0.05	1.38628e-31	GC_AMH	BCL2L2-PABPN1
4.96e-36	1.23204	0.11	0.026	1.79785e-31	GC_AMH	NOSTRIN
5.3129e-36	0.831045	0.598	0.346	1.92577e-31	GC_AMH	PPIA
7.06411e-36	0.929659	0.121	0.03	2.56053e-31	GC_AMH	HLA-DQB1
9.43942e-36	1.16506	0.214	0.074	3.42151e-31	GC_AMH	IDH1
1.28741e-35	1.19056	0.119	0.03	4.66647e-31	GC_AMH	AGPAT3
1.6776e-35	0.50151	0.489	0.239	6.0808e-31	GC_AMH	FOXO1
2.47298e-35	0.914267	0.285	0.115	8.96382e-31	GC_AMH	MED13L
3.51421e-35	0.400813	0.197	0.064	1.27379e-30	GC_AMH	HLA-DPB1
4.62412e-35	0.619709	0.463	0.223	1.67611e-30	GC_AMH	MYH9
7.34743e-35	1.20014	0.114	0.028	2.66322e-30	GC_AMH	HK1
7.79489e-35	1.02374	0.182	0.058	2.82542e-30	GC_AMH	LCMT1
1.12369e-34	1.25362	0.171	0.054	4.07305e-30	GC_AMH	FOSL2
2.08044e-34	0.984035	0.192	0.064	7.54099e-30	GC_AMH	PPHLN1
2.43104e-34	0.492438	0.671	0.386	8.8118e-30	GC_AMH	APOE
2.92163e-34	1.41663	0.11	0.027	1.059e-29	GC_AMH	SIKE1
3.10016e-34	1.19958	0.182	0.059	1.12371e-29	GC_AMH	C4orf48
3.31623e-34	0.813388	0.38	0.172	1.20203e-29	GC_AMH	SULF2
3.33354e-34	0.632939	0.791	0.549	1.20831e-29	GC_AMH	GAPDH
5.61133e-34	0.969173	0.384	0.183	2.03394e-29	GC_AMH	SET
5.88468e-34	1.16874	0.19	0.064	2.13302e-29	GC_AMH	SEPTIN10
8.90063e-34	1.16703	0.143	0.041	3.22621e-29	GC_AMH	FAM234A
9.45356e-34	0.686862	0.272	0.106	3.42663e-29	GC_AMH	IQGAP1
9.7962e-34	1.10942	0.144	0.042	3.55083e-29	GC_AMH	IREB2
1.11142e-33	1.08482	0.273	0.112	4.02855e-29	GC_AMH	NOTCH2
1.45078e-33	0.691696	0.735	0.47	5.25865e-29	GC_AMH	EEF1B2
1.58089e-33	1.12346	0.188	0.063	5.73025e-29	GC_AMH	GANAB
2.19912e-33	0.904283	0.329	0.145	7.97117e-29	GC_AMH	SNHG14
3.09854e-33	1.41893	0.168	0.054	1.12313e-28	GC_AMH	CHCHD10
3.58814e-33	1.12466	0.143	0.041	1.30059e-28	GC_AMH	IMMT
3.72193e-33	0.624642	0.576	0.308	1.34909e-28	GC_AMH	CHCHD3
4.85575e-33	1.04249	0.178	0.059	1.76006e-28	GC_AMH	CDH3
9.83146e-33	0.782623	0.329	0.143	3.56361e-28	GC_AMH	SRSF9
1.05016e-32	1.29919	0.124	0.034	3.8065e-28	GC_AMH	ACLY
1.06224e-32	0.864647	0.236	0.089	3.85029e-28	GC_AMH	ZFAND3
1.06884e-32	1.05424	0.273	0.113	3.87421e-28	GC_AMH	PDIA6
1.20218e-32	0.838971	0.323	0.141	4.35753e-28	GC_AMH	ATP1A1
1.44232e-32	1.00182	0.171	0.055	5.22799e-28	GC_AMH	PPP1R12C
1.67191e-32	1.00201	0.209	0.076	6.06016e-28	GC_AMH	PACS1
1.67581e-32	1.07661	0.115	0.03	6.07432e-28	GC_AMH	RAB11FIP5
1.74456e-32	1.0114	0.248	0.096	6.32352e-28	GC_AMH	DEK
1.83678e-32	0.934243	0.161	0.051	6.65779e-28	GC_AMH	ESR1
1.9676e-32	0.65803	0.463	0.234	7.13194e-28	GC_AMH	LY6E
2.40947e-32	0.998473	0.212	0.077	8.73361e-28	GC_AMH	SYNCRIP
2.61862e-32	0.917147	0.372	0.178	9.49172e-28	GC_AMH	TSHZ2
4.36446e-32	0.897808	0.243	0.093	1.58199e-27	GC_AMH	DDX24
4.57043e-32	1.29776	0.104	0.026	1.65664e-27	GC_AMH	OPHN1
6.97834e-32	1.26609	0.104	0.026	2.52944e-27	GC_AMH	ULK4
7.30193e-32	0.850578	0.229	0.086	2.64673e-27	GC_AMH	KIDINS220
7.59703e-32	0.737622	0.277	0.114	2.7537e-27	GC_AMH	MAML3
9.60804e-32	0.64105	0.28	0.114	3.48262e-27	GC_AMH	WSB1
1.3186e-31	0.744156	0.192	0.066	4.77952e-27	GC_AMH	SMAD3
1.38057e-31	1.31061	0.127	0.036	5.00417e-27	GC_AMH	COASY
1.6855e-31	1.02422	0.163	0.052	6.10943e-27	GC_AMH	GSDMD
1.77969e-31	0.989573	0.165	0.053	6.45084e-27	GC_AMH	TNIP1
2.66465e-31	0.884927	0.2	0.071	9.65855e-27	GC_AMH	CHL1
5.42546e-31	1.05191	0.151	0.047	1.96656e-26	GC_AMH	SRSF6
5.68307e-31	0.929796	0.233	0.089	2.05994e-26	GC_AMH	SNX18
6.47193e-31	1.46358	0.104	0.026	2.34588e-26	GC_AMH	EFHD2
6.99097e-31	0.884214	0.124	0.035	2.53402e-26	GC_AMH	PRICKLE1
7.03712e-31	0.89643	0.197	0.07	2.55074e-26	GC_AMH	RCN2
7.18298e-31	1.03517	0.19	0.067	2.60361e-26	GC_AMH	TUBA1C
8.51127e-31	0.66202	0.553	0.305	3.08508e-26	GC_AMH	HSP90B1
1.12835e-30	1.05629	0.183	0.063	4.08993e-26	GC_AMH	TIA1
1.2027e-30	1.14997	0.121	0.033	4.35943e-26	GC_AMH	NFATC2IP
1.71976e-30	0.838371	0.217	0.082	6.23361e-26	GC_AMH	VSTM4
1.78226e-30	0.358972	0.336	0.146	6.46015e-26	GC_AMH	HTRA3
3.80343e-30	1.18977	0.138	0.042	1.37863e-25	GC_AMH	PPP1R13B
8.51564e-30	0.877966	0.153	0.049	3.08666e-25	GC_AMH	ABO
9.15174e-30	0.948258	0.178	0.062	3.31723e-25	GC_AMH	CELF1
9.97294e-30	0.336529	0.248	0.097	3.61489e-25	GC_AMH	BGN
1.34812e-29	0.859187	0.238	0.094	4.88653e-25	GC_AMH	OSTC
1.62949e-29	1.15824	0.127	0.037	5.90642e-25	GC_AMH	CD44
2.78824e-29	1.13341	0.119	0.034	1.01065e-24	GC_AMH	ZNF43
3.00849e-29	0.915208	0.19	0.069	1.09049e-24	GC_AMH	ZNF431
4.24288e-29	1.09159	0.119	0.033	1.53792e-24	GC_AMH	SMARCD2
6.84454e-29	1.1785	0.178	0.063	2.48094e-24	GC_AMH	PRDX3
9.13773e-29	0.961426	0.143	0.045	3.31215e-24	GC_AMH	KANSL3
9.53784e-29	0.920598	0.263	0.112	3.45718e-24	GC_AMH	NRP1
1.41471e-28	1.10401	0.107	0.029	5.1279e-24	GC_AMH	DLEU2
1.4827e-28	0.985191	0.19	0.07	5.37433e-24	GC_AMH	TJP1
2.60628e-28	0.942039	0.153	0.05	9.44699e-24	GC_AMH	PCED1B
2.72162e-28	1.41071	0.107	0.029	9.86505e-24	GC_AMH	RHOU
4.05273e-28	1.07249	0.151	0.05	1.46899e-23	GC_AMH	PTPRF
4.51424e-28	0.813303	0.156	0.052	1.63628e-23	GC_AMH	ARSD
4.86857e-28	1.37357	0.105	0.029	1.76471e-23	GC_AMH	CHP1
5.28295e-28	0.966021	0.127	0.038	1.91491e-23	GC_AMH	HLA-F
7.24166e-28	1.1685	0.105	0.028	2.62489e-23	GC_AMH	ATP1B3
7.38483e-28	0.894683	0.194	0.072	2.67678e-23	GC_AMH	PWWP3A
7.41746e-28	0.884578	0.197	0.073	2.68861e-23	GC_AMH	HNRNPAB
8.21062e-28	0.72627	0.175	0.061	2.9761e-23	GC_AMH	SELENON
8.58824e-28	0.604329	0.677	0.433	3.11298e-23	GC_AMH	PCBP2
9.66251e-28	0.455776	0.89	0.678	3.50237e-23	GC_AMH	EEF2
1.14449e-27	1.01799	0.102	0.027	4.14842e-23	GC_AMH	ESR2
1.32033e-27	1.30423	0.117	0.034	4.78579e-23	GC_AMH	TCERG1
1.32854e-27	0.63788	0.374	0.181	4.81557e-23	GC_AMH	SEPTIN2
1.35255e-27	0.659994	0.211	0.081	4.90257e-23	GC_AMH	POR
1.36573e-27	0.994486	0.1	0.027	4.95037e-23	GC_AMH	ABCC1
1.81466e-27	0.987385	0.185	0.068	6.5776e-23	GC_AMH	ZNF83
2.21456e-27	1.19071	0.153	0.051	8.0271e-23	GC_AMH	SCAP
2.35282e-27	1.11847	0.129	0.04	8.52825e-23	GC_AMH	HTT
2.72577e-27	1.06163	0.122	0.037	9.88009e-23	GC_AMH	DPF3
3.07841e-27	1.27364	0.1	0.027	1.11583e-22	GC_AMH	DTX3L
3.32839e-27	0.908886	0.233	0.095	1.20644e-22	GC_AMH	PNRC2
3.66089e-27	1.07841	0.1	0.027	1.32696e-22	GC_AMH	MMP11
3.80502e-27	0.929884	0.1	0.027	1.3792e-22	GC_AMH	ITPKB
3.83702e-27	0.478867	0.311	0.14	1.39081e-22	GC_AMH	IGF1R
4.07416e-27	0.651393	0.333	0.157	1.47676e-22	GC_AMH	TSPAN3
4.88355e-27	1.12382	0.134	0.042	1.77014e-22	GC_AMH	CORO1C
6.15114e-27	0.856057	0.114	0.033	2.2296e-22	GC_AMH	GOT2
6.66919e-27	1.23853	0.117	0.035	2.41738e-22	GC_AMH	FDX1
6.89876e-27	1.2539	0.127	0.039	2.50059e-22	GC_AMH	RHOBTB1
8.16175e-27	0.9354	0.177	0.064	2.95839e-22	GC_AMH	STRAP
1.21983e-26	1.15692	0.127	0.039	4.42153e-22	GC_AMH	HSPA4
1.25553e-26	0.773662	0.211	0.083	4.55093e-22	GC_AMH	MSH6
1.4644e-26	1.12803	0.1	0.027	5.308e-22	GC_AMH	MRPL30
1.68103e-26	0.773361	0.319	0.152	6.09321e-22	GC_AMH	ENAH
1.71601e-26	0.962287	0.136	0.044	6.22002e-22	GC_AMH	ARPC1B
2.0928e-26	1.27835	0.105	0.03	7.58579e-22	GC_AMH	SCAI
2.36446e-26	1.10219	0.175	0.064	8.57048e-22	GC_AMH	TNPO1
2.69246e-26	0.805763	0.297	0.138	9.75935e-22	GC_AMH	MSI2
2.72393e-26	0.851343	0.233	0.097	9.87342e-22	GC_AMH	PDIA3
3.04262e-26	0.873924	0.244	0.105	1.10286e-21	GC_AMH	ARPC3
3.53979e-26	0.589172	0.122	0.037	1.28307e-21	GC_AMH	HLA-DMA
4.81056e-26	0.951358	0.129	0.041	1.74368e-21	GC_AMH	ANGPTL4
4.91226e-26	0.772983	0.345	0.172	1.78055e-21	GC_AMH	DST
4.92862e-26	0.816779	0.124	0.038	1.78648e-21	GC_AMH	CBFB
4.9506e-26	0.728893	0.319	0.15	1.79444e-21	GC_AMH	HSPA5
6.2034e-26	0.862694	0.19	0.073	2.24854e-21	GC_AMH	ERC1
6.36285e-26	0.755509	0.246	0.106	2.30634e-21	GC_AMH	AKAP9
7.13697e-26	0.973469	0.126	0.039	2.58694e-21	GC_AMH	DLG5
8.03865e-26	0.515794	0.275	0.122	2.91377e-21	GC_AMH	CUX1
9.20126e-26	0.938661	0.139	0.046	3.33518e-21	GC_AMH	SEL1L
1.01937e-25	0.462266	0.331	0.154	3.69492e-21	GC_AMH	IL6ST
1.03943e-25	0.640987	0.377	0.189	3.76764e-21	GC_AMH	CNN3
1.14209e-25	0.841237	0.17	0.062	4.13972e-21	GC_AMH	TRIM44
1.26438e-25	1.15996	0.154	0.054	4.58299e-21	GC_AMH	HERC2
1.49003e-25	0.559663	0.684	0.452	5.40093e-21	GC_AMH	PABPC1
1.82876e-25	0.702642	0.324	0.156	6.62872e-21	GC_AMH	HNRNPA0
1.92742e-25	1.04069	0.121	0.037	6.98634e-21	GC_AMH	OLA1
2.02853e-25	0.850358	0.183	0.069	7.3528e-21	GC_AMH	GGA2
2.44389e-25	0.635522	0.243	0.103	8.85838e-21	GC_AMH	RHOB
2.79125e-25	1.1434	0.114	0.034	1.01175e-20	GC_AMH	B4GALT5
3.07338e-25	1.10053	0.129	0.041	1.11401e-20	GC_AMH	YEATS2
3.2911e-25	1.0468	0.139	0.047	1.19292e-20	GC_AMH	SUGP2
3.59741e-25	0.865188	0.156	0.055	1.30395e-20	GC_AMH	GREB1L
4.13007e-25	1.16293	0.156	0.056	1.49703e-20	GC_AMH	VDAC1
5.15003e-25	1.37015	0.115	0.035	1.86673e-20	GC_AMH	TFDP1
6.76279e-25	1.05239	0.177	0.067	2.45131e-20	GC_AMH	MPC2
7.07051e-25	0.865207	0.139	0.047	2.56285e-20	GC_AMH	SLC30A9
7.87069e-25	0.594284	0.346	0.172	2.85289e-20	GC_AMH	SERPINH1
8.5138e-25	1.1833	0.107	0.032	3.086e-20	GC_AMH	MSMO1
9.45106e-25	1.29822	0.165	0.061	3.42572e-20	GC_AMH	PPP1R14B
1.1139e-24	0.820864	0.119	0.037	4.03754e-20	GC_AMH	GRAMD1B
1.13636e-24	0.969976	0.165	0.061	4.11898e-20	GC_AMH	CDK2AP1
1.15616e-24	0.669357	0.148	0.051	4.19072e-20	GC_AMH	SDK1
1.1621e-24	0.66674	0.158	0.056	4.21227e-20	GC_AMH	CPXM1
1.28065e-24	0.916468	0.234	0.101	4.64197e-20	GC_AMH	SLC25A5
1.33691e-24	0.956858	0.175	0.066	4.84591e-20	GC_AMH	RPL7L1
1.63707e-24	1.26697	0.112	0.034	5.93388e-20	GC_AMH	CEP192
1.64512e-24	0.68031	0.211	0.085	5.96306e-20	GC_AMH	CTNND1
1.71461e-24	0.570694	0.282	0.128	6.21494e-20	GC_AMH	HADHA
1.88283e-24	0.865532	0.136	0.045	6.8247e-20	GC_AMH	APMAP
1.94114e-24	1.1574	0.131	0.043	7.03605e-20	GC_AMH	REV3L
2.04955e-24	1.1777	0.121	0.038	7.42902e-20	GC_AMH	ZNF664
2.09991e-24	0.837144	0.16	0.058	7.61155e-20	GC_AMH	RNF213
2.6246e-24	1.16364	0.151	0.054	9.51337e-20	GC_AMH	VWC2
2.71412e-24	0.956263	0.165	0.061	9.83788e-20	GC_AMH	MAZ
3.48364e-24	1.31923	0.1	0.029	1.26272e-19	GC_AMH	MYO6
7.18558e-24	0.454553	0.299	0.14	2.60456e-19	GC_AMH	FNDC3B
7.78198e-24	1.23478	0.107	0.032	2.82073e-19	GC_AMH	TGFBR1
9.02519e-24	0.36514	0.946	0.831	3.27136e-19	GC_AMH	TMSB4X
9.36957e-24	0.730473	0.141	0.048	3.39619e-19	GC_AMH	STEAP1B
9.6925e-24	0.883255	0.124	0.04	3.51324e-19	GC_AMH	DNMT3A
1.08481e-23	0.841171	0.158	0.058	3.9321e-19	GC_AMH	G3BP2
1.16671e-23	0.664682	0.209	0.086	4.22898e-19	GC_AMH	KIF1B
1.52205e-23	0.905346	0.178	0.069	5.51696e-19	GC_AMH	TWSG1
1.71857e-23	0.91129	0.146	0.052	6.22928e-19	GC_AMH	FARP1
1.75113e-23	0.868238	0.177	0.068	6.3473e-19	GC_AMH	SRSF10
2.01175e-23	1.1753	0.129	0.044	7.292e-19	GC_AMH	PAICS
2.24369e-23	1.05348	0.114	0.036	8.13269e-19	GC_AMH	CPT1A
2.36215e-23	1.13505	0.122	0.04	8.56208e-19	GC_AMH	CSRNP3
2.81397e-23	0.558346	0.261	0.119	1.01998e-18	GC_AMH	PTK2
3.24579e-23	0.604991	0.343	0.173	1.1765e-18	GC_AMH	PLAAT3
3.60273e-23	0.787217	0.187	0.074	1.30588e-18	GC_AMH	FKBP9
3.79526e-23	0.925306	0.117	0.038	1.37567e-18	GC_AMH	NPC1
4.15103e-23	0.621585	0.226	0.097	1.50462e-18	GC_AMH	SCAF11
4.70793e-23	0.617591	0.436	0.246	1.70648e-18	GC_AMH	HMGB1
5.83615e-23	1.08847	0.102	0.03	2.11543e-18	GC_AMH	TCF3
6.14692e-23	0.583305	0.397	0.21	2.22807e-18	GC_AMH	FUS
6.90835e-23	0.622879	0.282	0.133	2.50407e-18	GC_AMH	CDC42
7.10073e-23	0.52664	0.19	0.076	2.5738e-18	GC_AMH	YLPM1
7.39938e-23	0.570382	0.436	0.241	2.68205e-18	GC_AMH	DDX5
8.66152e-23	0.766506	0.151	0.055	3.13954e-18	GC_AMH	ZFP91
9.66874e-23	0.905017	0.143	0.051	3.50463e-18	GC_AMH	CTBP1
1.26181e-22	1.09712	0.11	0.035	4.57368e-18	GC_AMH	PTP4A1
1.30975e-22	0.978721	0.104	0.032	4.74746e-18	GC_AMH	USP32
1.36409e-22	0.968295	0.131	0.045	4.94442e-18	GC_AMH	WNT5A
1.36581e-22	0.414406	0.747	0.479	4.95065e-18	GC_AMH	RBFOX2
1.43579e-22	0.782768	0.404	0.225	5.20431e-18	GC_AMH	HSPA8
1.60423e-22	0.55753	0.258	0.116	5.81485e-18	GC_AMH	FKBP1A
1.8164e-22	0.658712	0.216	0.092	6.58389e-18	GC_AMH	ADAR
1.99374e-22	0.966629	0.119	0.039	7.22672e-18	GC_AMH	PDHB
2.10764e-22	0.80873	0.16	0.06	7.63956e-18	GC_AMH	GOLM1
2.12706e-22	0.511961	0.265	0.121	7.70995e-18	GC_AMH	ILF3
2.62198e-22	0.926787	0.146	0.053	9.5039e-18	GC_AMH	STARD7
2.80285e-22	0.443204	0.421	0.228	1.01595e-17	GC_AMH	SLC38A2
3.89761e-22	0.951685	0.17	0.067	1.41277e-17	GC_AMH	KIF5B
4.3311e-22	0.8242	0.139	0.049	1.56989e-17	GC_AMH	MCM5
4.38477e-22	1.10911	0.126	0.043	1.58935e-17	GC_AMH	MCM3
4.49047e-22	0.664491	0.126	0.043	1.62766e-17	GC_AMH	ACACA
5.10094e-22	0.929092	0.131	0.046	1.84894e-17	GC_AMH	DCAF7
5.76634e-22	0.74581	0.233	0.104	2.09013e-17	GC_AMH	TMEM245
6.03825e-22	0.692229	0.144	0.052	2.18868e-17	GC_AMH	CYP20A1
6.70954e-22	0.690104	0.148	0.054	2.43201e-17	GC_AMH	DOCK5
7.39888e-22	0.984492	0.138	0.049	2.68187e-17	GC_AMH	TXNDC12
7.43568e-22	0.651984	0.372	0.2	2.69521e-17	GC_AMH	YAP1
8.00407e-22	0.454323	0.65	0.427	2.90123e-17	GC_AMH	CST3
8.44715e-22	0.731426	0.104	0.032	3.06184e-17	GC_AMH	PARP14
8.62825e-22	0.656104	0.19	0.078	3.12748e-17	GC_AMH	RRBP1
1.13599e-21	0.922667	0.104	0.032	4.11761e-17	GC_AMH	CD276
1.19467e-21	0.420708	0.637	0.408	4.33033e-17	GC_AMH	FHL2
1.20208e-21	0.861624	0.129	0.045	4.35719e-17	GC_AMH	SCUBE1
1.24048e-21	0.945492	0.102	0.031	4.49638e-17	GC_AMH	RALB
1.29015e-21	0.417483	0.256	0.117	4.67642e-17	GC_AMH	CCN2
1.56799e-21	0.78996	0.102	0.031	5.68348e-17	GC_AMH	SLC39A10
1.66335e-21	0.441892	0.211	0.089	6.02914e-17	GC_AMH	STOM
1.80125e-21	0.640251	0.222	0.098	6.52899e-17	GC_AMH	METAP2
2.06763e-21	1.16662	0.114	0.037	7.49455e-17	GC_AMH	TLE1
2.1558e-21	1.02381	0.126	0.044	7.81413e-17	GC_AMH	DCP2
2.26329e-21	0.481726	0.188	0.077	8.20375e-17	GC_AMH	SMARCC1
3.38156e-21	0.683109	0.148	0.055	1.22571e-16	GC_AMH	LAMA4
5.10708e-21	1.14065	0.107	0.035	1.85116e-16	GC_AMH	ARF6
5.19912e-21	0.794087	0.117	0.039	1.88453e-16	GC_AMH	ATP6V0A1
5.64056e-21	0.59999	0.182	0.074	2.04453e-16	GC_AMH	CAPZA1
6.93249e-21	0.880256	0.112	0.037	2.51282e-16	GC_AMH	CREBZF
7.40234e-21	0.745542	0.187	0.078	2.68313e-16	GC_AMH	CALU
7.64719e-21	0.613051	0.202	0.087	2.77188e-16	GC_AMH	MARK3
8.34645e-21	0.758221	0.131	0.047	3.02534e-16	GC_AMH	MAP7D1
9.89065e-21	0.530849	0.26	0.123	3.58506e-16	GC_AMH	ANK2
1.37989e-20	0.487896	0.316	0.158	5.0017e-16	GC_AMH	HNRNPH1
1.42969e-20	0.775274	0.212	0.094	5.18219e-16	GC_AMH	SMAD2
1.48488e-20	0.717654	0.182	0.075	5.38224e-16	GC_AMH	TAF1D
1.60904e-20	0.717211	0.168	0.068	5.83227e-16	GC_AMH	EIF2AK2
1.6363e-20	0.768488	0.166	0.067	5.93108e-16	GC_AMH	NOP56
1.68484e-20	0.899389	0.136	0.05	6.10704e-16	GC_AMH	SEPTIN11
1.82302e-20	0.460933	0.165	0.065	6.60788e-16	GC_AMH	TAPBP
2.0187e-20	0.847973	0.117	0.04	7.31718e-16	GC_AMH	GTF2A1
2.12991e-20	0.698055	0.156	0.061	7.72028e-16	GC_AMH	USP3
2.44538e-20	0.679941	0.217	0.097	8.86377e-16	GC_AMH	EIF5
2.89357e-20	0.424422	0.156	0.061	1.04883e-15	GC_AMH	ADAMTS16
3.36087e-20	1.03927	0.109	0.036	1.21821e-15	GC_AMH	ATRN
3.73455e-20	1.08901	0.122	0.043	1.35366e-15	GC_AMH	NCK2
5.30999e-20	0.710235	0.392	0.225	1.92471e-15	GC_AMH	SUMO2
5.42588e-20	0.560532	0.374	0.205	1.96672e-15	GC_AMH	HNRNPU
5.59903e-20	0.419857	0.204	0.088	2.02948e-15	GC_AMH	COL5A1
5.85012e-20	0.609804	0.25	0.119	2.12049e-15	GC_AMH	CAMTA1
5.91285e-20	0.699058	0.161	0.064	2.14323e-15	GC_AMH	MKRN1
6.0914e-20	1.00474	0.117	0.041	2.20795e-15	GC_AMH	IFI35
7.36803e-20	0.760154	0.131	0.047	2.67069e-15	GC_AMH	NIPSNAP2
8.2791e-20	0.898775	0.171	0.071	3.00092e-15	GC_AMH	CCT5
8.35252e-20	0.665068	0.144	0.055	3.02754e-15	GC_AMH	C20orf194
8.57328e-20	0.55497	0.183	0.077	3.10756e-15	GC_AMH	NAP1L4
9.10943e-20	1.07572	0.11	0.038	3.3019e-15	GC_AMH	TOP1
9.34747e-20	1.23965	0.141	0.054	3.38818e-15	GC_AMH	NDUFA7
9.80651e-20	0.995539	0.112	0.038	3.55457e-15	GC_AMH	MDFIC
1.0546e-19	0.737424	0.122	0.044	3.8226e-15	GC_AMH	SMARCA4
1.12105e-19	0.682425	0.129	0.047	4.06346e-15	GC_AMH	PRKD1
1.19601e-19	1.32429	0.117	0.041	4.33519e-15	GC_AMH	HIGD1A
1.25743e-19	0.461181	0.413	0.232	4.55781e-15	GC_AMH	TMBIM6
1.26653e-19	0.48016	0.231	0.107	4.5908e-15	GC_AMH	GPC6
1.61832e-19	0.640731	0.127	0.046	5.86592e-15	GC_AMH	RNF144A
1.76948e-19	0.540629	0.243	0.114	6.41383e-15	GC_AMH	DYNC1H1
1.86599e-19	0.738769	0.16	0.064	6.76364e-15	GC_AMH	CKAP5
2.02205e-19	0.858572	0.148	0.058	7.32933e-15	GC_AMH	ATP1B1
2.90194e-19	0.343175	0.243	0.113	1.05187e-14	GC_AMH	GRN
3.67574e-19	0.951418	0.121	0.043	1.33235e-14	GC_AMH	ACAA2
4.05207e-19	0.980916	0.115	0.041	1.46875e-14	GC_AMH	PPA1
4.16662e-19	0.609583	0.295	0.152	1.51027e-14	GC_AMH	RBM3
4.49001e-19	0.691984	0.185	0.08	1.6275e-14	GC_AMH	YWHAG
4.6133e-19	0.560562	0.207	0.094	1.67218e-14	GC_AMH	XPO1
4.83282e-19	0.834345	0.153	0.061	1.75175e-14	GC_AMH	C16orf72
5.00606e-19	0.579079	0.1	0.033	1.81455e-14	GC_AMH	CACUL1
5.19056e-19	0.500924	0.188	0.081	1.88142e-14	GC_AMH	CCNL2
5.27099e-19	0.708574	0.129	0.048	1.91058e-14	GC_AMH	CACNA2D1
5.51494e-19	1.17306	0.102	0.034	1.999e-14	GC_AMH	KCTD3
7.52625e-19	0.791233	0.231	0.109	2.72804e-14	GC_AMH	RAD21
8.41844e-19	0.743131	0.122	0.044	3.05143e-14	GC_AMH	UBR4
8.49368e-19	0.827277	0.182	0.079	3.0787e-14	GC_AMH	PGM1
8.98654e-19	0.455433	0.307	0.16	3.25735e-14	GC_AMH	PPFIBP1
8.99673e-19	0.763424	0.139	0.054	3.26105e-14	GC_AMH	NID2
9.014e-19	0.463434	0.336	0.177	3.2673e-14	GC_AMH	P4HB
9.0373e-19	0.779202	0.132	0.05	3.27575e-14	GC_AMH	FOXL2NB
1.23297e-18	0.805405	0.2	0.092	4.46913e-14	GC_AMH	APOA1
1.2781e-18	0.422338	0.229	0.107	4.63271e-14	GC_AMH	SPIN1
1.3066e-18	0.684225	0.197	0.088	4.73602e-14	GC_AMH	DAP
1.58993e-18	0.732393	0.141	0.055	5.76301e-14	GC_AMH	WDR26
1.69376e-18	0.940831	0.112	0.04	6.13936e-14	GC_AMH	SCAMP1
1.77884e-18	0.785834	0.268	0.138	6.44774e-14	GC_AMH	SRP9
1.81931e-18	0.360522	0.698	0.466	6.59447e-14	GC_AMH	SNHG29
1.95576e-18	0.780607	0.241	0.119	7.08906e-14	GC_AMH	PLIN3
1.96816e-18	1.25686	0.138	0.054	7.134e-14	GC_AMH	UBE2N
2.18669e-18	0.659026	0.143	0.056	7.92611e-14	GC_AMH	KDM6A
2.21124e-18	0.54259	0.175	0.075	8.01507e-14	GC_AMH	CACHD1
2.43814e-18	0.557474	0.161	0.067	8.83754e-14	GC_AMH	ATP2A2
2.54001e-18	0.468423	0.268	0.132	9.20679e-14	GC_AMH	ATF4
2.64293e-18	0.532424	0.234	0.112	9.57981e-14	GC_AMH	HSDL2
2.72732e-18	0.628025	0.397	0.228	9.88571e-14	GC_AMH	HNRNPA3
2.84159e-18	0.947707	0.144	0.058	1.02999e-13	GC_AMH	TMED9
2.93742e-18	0.765194	0.195	0.089	1.06473e-13	GC_AMH	RAB6A
3.01394e-18	0.601224	0.122	0.045	1.09246e-13	GC_AMH	ZMYM3
3.37466e-18	0.734677	0.119	0.043	1.22321e-13	GC_AMH	MED25
3.50475e-18	0.312827	0.457	0.27	1.27037e-13	GC_AMH	DDX17
3.95789e-18	0.490638	0.202	0.091	1.43462e-13	GC_AMH	FDFT1
4.12111e-18	0.523884	0.141	0.055	1.49378e-13	GC_AMH	SEC23A
4.24967e-18	0.260735	0.236	0.111	1.54038e-13	GC_AMH	WFS1
4.43359e-18	0.574996	0.236	0.114	1.60704e-13	GC_AMH	PAPOLA
4.81985e-18	0.978064	0.144	0.058	1.74705e-13	GC_AMH	NASP
5.58892e-18	0.590386	0.25	0.123	2.02582e-13	GC_AMH	ARGLU1
6.31284e-18	0.469201	0.294	0.152	2.28821e-13	GC_AMH	YWHAB
6.8785e-18	0.47185	0.301	0.158	2.49325e-13	GC_AMH	TPM4
7.76773e-18	0.581677	0.104	0.036	2.81557e-13	GC_AMH	GIT2
8.49683e-18	0.734798	0.166	0.071	3.07985e-13	GC_AMH	PRXL2A
9.53116e-18	0.947291	0.102	0.035	3.45476e-13	GC_AMH	PDHA1
1.07897e-17	0.816889	0.154	0.064	3.91095e-13	GC_AMH	RHEB
1.14636e-17	0.718585	0.119	0.044	4.15521e-13	GC_AMH	COMMD4
1.1804e-17	0.653057	0.228	0.111	4.27861e-13	GC_AMH	SMARCE1
1.23525e-17	0.851485	0.127	0.049	4.47742e-13	GC_AMH	LARP4B
1.29326e-17	0.498625	0.239	0.115	4.68768e-13	GC_AMH	TMED2
1.49365e-17	0.725585	0.117	0.043	5.41405e-13	GC_AMH	ZNF451
1.63317e-17	0.292748	0.323	0.17	5.91974e-13	GC_AMH	C11orf96
1.70621e-17	0.571841	0.175	0.077	6.18451e-13	GC_AMH	ST3GAL4
1.71025e-17	0.395382	0.202	0.092	6.19915e-13	GC_AMH	ITFG1
1.86745e-17	0.534807	0.234	0.113	6.76896e-13	GC_AMH	TUFM
2.12575e-17	0.692104	0.178	0.079	7.70522e-13	GC_AMH	ANKRD17
2.15687e-17	0.74936	0.131	0.051	7.81802e-13	GC_AMH	CFLAR
2.22733e-17	0.621611	0.119	0.044	8.07342e-13	GC_AMH	KPNA4
2.2293e-17	0.862324	0.1	0.035	8.08056e-13	GC_AMH	PDK3
2.30208e-17	1.03472	0.104	0.037	8.34434e-13	GC_AMH	CNOT6
2.80183e-17	0.724766	0.148	0.06	1.01558e-12	GC_AMH	ARL2BP
3.01726e-17	0.989067	0.126	0.049	1.09367e-12	GC_AMH	IMPACT
3.25271e-17	0.905596	0.105	0.038	1.17901e-12	GC_AMH	YES1
3.69984e-17	0.637419	0.1	0.035	1.34108e-12	GC_AMH	ACSS1
3.77992e-17	0.7125	0.114	0.042	1.37011e-12	GC_AMH	ZNF98
3.85905e-17	0.662716	0.115	0.043	1.39879e-12	GC_AMH	IFI44L
3.86561e-17	0.304224	0.363	0.199	1.40117e-12	GC_AMH	GNB1
3.93116e-17	0.552712	0.205	0.096	1.42493e-12	GC_AMH	SRSF2
4.52298e-17	0.62492	0.117	0.044	1.63945e-12	GC_AMH	ATPAF1
4.91116e-17	0.519025	0.261	0.132	1.78015e-12	GC_AMH	RAN
5.21274e-17	0.608312	0.146	0.06	1.88946e-12	GC_AMH	BTBD2
5.23373e-17	0.323581	0.35	0.19	1.89707e-12	GC_AMH	USP22
5.36743e-17	0.711353	0.136	0.055	1.94553e-12	GC_AMH	AR
5.64658e-17	0.697232	0.154	0.065	2.04671e-12	GC_AMH	C1orf43
6.08524e-17	0.539621	0.275	0.144	2.20572e-12	GC_AMH	TTC3
6.23725e-17	0.708988	0.154	0.066	2.26082e-12	GC_AMH	PVT1
6.85343e-17	0.620301	0.153	0.064	2.48416e-12	GC_AMH	STK24
6.98827e-17	0.691073	0.161	0.07	2.53304e-12	GC_AMH	SLC25A36
7.22316e-17	0.481869	0.112	0.041	2.61818e-12	GC_AMH	DEAF1
7.24135e-17	0.74789	0.119	0.045	2.62477e-12	GC_AMH	ELOVL5
8.27066e-17	1.11041	0.109	0.04	2.99786e-12	GC_AMH	VMA21
8.92205e-17	0.327609	0.263	0.133	3.23398e-12	GC_AMH	DDX3X
9.23667e-17	0.626279	0.224	0.11	3.34802e-12	GC_AMH	NME4
1.10768e-16	0.479609	0.168	0.074	4.015e-12	GC_AMH	ZMYM2
1.21489e-16	0.546467	0.156	0.066	4.40362e-12	GC_AMH	UBE3A
1.28172e-16	0.600804	0.185	0.085	4.64586e-12	GC_AMH	AK3
1.61558e-16	0.324142	0.854	0.691	5.85598e-12	GC_AMH	PTMA
1.77145e-16	1.11472	0.119	0.046	6.42096e-12	GC_AMH	SRSF1
1.80672e-16	0.298608	0.117	0.044	6.54881e-12	GC_AMH	COLGALT1
1.81608e-16	0.798204	0.112	0.042	6.58274e-12	GC_AMH	DAZAP1
2.08681e-16	0.657837	0.151	0.064	7.56406e-12	GC_AMH	LRRFIP2
2.08835e-16	0.74891	0.11	0.041	7.56963e-12	GC_AMH	RUNX1
2.12959e-16	0.819175	0.136	0.055	7.71913e-12	GC_AMH	DPP7
2.2001e-16	0.707888	0.138	0.056	7.9747e-12	GC_AMH	CS
2.21567e-16	0.50961	0.236	0.117	8.03113e-12	GC_AMH	VCP
2.31775e-16	0.706887	0.211	0.103	8.40116e-12	GC_AMH	WIPF3
2.38062e-16	0.496228	0.28	0.146	8.62905e-12	GC_AMH	SPRR2F
2.39854e-16	0.307915	0.917	0.743	8.69398e-12	GC_AMH	RPL38
2.58881e-16	0.35011	0.323	0.173	9.38365e-12	GC_AMH	XIST
2.80049e-16	1.11063	0.1	0.036	1.01509e-11	GC_AMH	DAP3
2.8793e-16	0.508061	0.1	0.036	1.04366e-11	GC_AMH	MMP14
2.96332e-16	0.773576	0.115	0.044	1.07411e-11	GC_AMH	CCDC92
3.45093e-16	0.525499	0.214	0.103	1.25086e-11	GC_AMH	SF3A1
3.86016e-16	0.387024	0.211	0.102	1.39919e-11	GC_AMH	CASC15
3.9225e-16	0.671843	0.153	0.066	1.42179e-11	GC_AMH	CTSA
4.31759e-16	0.641098	0.141	0.059	1.565e-11	GC_AMH	ATP6AP1
4.38081e-16	0.261246	0.251	0.124	1.58791e-11	GC_AMH	SCARB2
4.48462e-16	0.471643	0.202	0.095	1.62554e-11	GC_AMH	NFE2L1
4.75392e-16	0.43228	0.197	0.093	1.72315e-11	GC_AMH	ANKRD11
4.78054e-16	0.925765	0.105	0.039	1.7328e-11	GC_AMH	VBP1
4.98667e-16	0.879138	0.17	0.078	1.80752e-11	GC_AMH	ERBIN
5.35189e-16	0.581101	0.148	0.063	1.9399e-11	GC_AMH	RTN3
5.4731e-16	0.713049	0.105	0.039	1.98384e-11	GC_AMH	PSMB9
5.56359e-16	0.31457	0.224	0.109	2.01663e-11	GC_AMH	NID1
5.71273e-16	0.435567	0.516	0.333	2.07069e-11	GC_AMH	NUCKS1
6.36855e-16	0.790194	0.105	0.039	2.30841e-11	GC_AMH	ETF1
6.44034e-16	0.560038	0.156	0.068	2.33443e-11	GC_AMH	EPN1
6.85187e-16	0.694207	0.16	0.071	2.4836e-11	GC_AMH	FUBP1
8.84282e-16	1.11466	0.114	0.044	3.20526e-11	GC_AMH	TFG
9.95439e-16	0.642547	0.144	0.062	3.60817e-11	GC_AMH	CSNK2A1
1.00154e-15	0.765244	0.138	0.058	3.63029e-11	GC_AMH	GRSF1
1.02037e-15	0.323458	0.343	0.19	3.69853e-11	GC_AMH	UBE2D3
1.03875e-15	1.04944	0.112	0.043	3.76516e-11	GC_AMH	PPFIA1
1.04373e-15	0.850059	0.114	0.044	3.7832e-11	GC_AMH	DBN1
1.07021e-15	0.80738	0.115	0.045	3.87919e-11	GC_AMH	SEPHS1
1.14287e-15	0.911485	0.102	0.038	4.14258e-11	GC_AMH	AKT1
1.16525e-15	0.836274	0.154	0.069	4.22367e-11	GC_AMH	ARHGEF28
1.31496e-15	0.690568	0.109	0.041	4.76634e-11	GC_AMH	CEP170
1.37814e-15	0.892611	0.185	0.088	4.99534e-11	GC_AMH	BOD1
1.40351e-15	0.444991	0.333	0.188	5.08731e-11	GC_AMH	TMED10
1.57377e-15	0.525207	0.105	0.039	5.70443e-11	GC_AMH	TFRC
1.65712e-15	0.661892	0.134	0.056	6.00656e-11	GC_AMH	PRRT1
1.67033e-15	0.942483	0.124	0.05	6.05443e-11	GC_AMH	MRPL16
1.73314e-15	0.349686	0.195	0.092	6.28213e-11	GC_AMH	SAT1
1.80256e-15	0.467419	0.211	0.104	6.53376e-11	GC_AMH	AKAP13
1.86808e-15	0.768041	0.212	0.105	6.77123e-11	GC_AMH	ACTR2
1.86834e-15	0.990954	0.1	0.037	6.77219e-11	GC_AMH	CDC123
2.06108e-15	0.617322	0.263	0.142	7.47079e-11	GC_AMH	CCT3
2.20912e-15	0.492527	0.221	0.11	8.0074e-11	GC_AMH	ADNP
2.5881e-15	0.470014	0.195	0.093	9.38108e-11	GC_AMH	SSR1
2.77138e-15	0.647116	0.158	0.071	1.00454e-10	GC_AMH	LARP1
2.90465e-15	0.967719	0.104	0.039	1.05285e-10	GC_AMH	GALNT1
3.47283e-15	0.629098	0.131	0.054	1.2588e-10	GC_AMH	AP3S2
3.63718e-15	0.664256	0.117	0.046	1.31837e-10	GC_AMH	PSEN1
3.68713e-15	0.46907	0.188	0.088	1.33647e-10	GC_AMH	EMC10
3.71029e-15	0.506793	0.343	0.199	1.34487e-10	GC_AMH	HNRNPD
3.73426e-15	0.487715	0.18	0.084	1.35356e-10	GC_AMH	TMEM120A
3.85725e-15	0.90072	0.107	0.041	1.39814e-10	GC_AMH	MRPL42
3.95884e-15	0.373211	0.314	0.172	1.43496e-10	GC_AMH	SEC31A
4.14032e-15	0.668497	0.115	0.046	1.50074e-10	GC_AMH	KDM5A
4.26078e-15	0.517474	0.263	0.141	1.54441e-10	GC_AMH	MAGED1
4.27391e-15	0.950635	0.104	0.039	1.54917e-10	GC_AMH	PRPF19
4.55324e-15	0.29095	0.893	0.735	1.65041e-10	GC_AMH	RPS21
4.61863e-15	0.511913	0.148	0.064	1.67412e-10	GC_AMH	TNKS
5.00623e-15	0.592621	0.129	0.053	1.81461e-10	GC_AMH	MDM4
5.14577e-15	0.296884	0.348	0.197	1.86519e-10	GC_AMH	CTSB
5.16339e-15	0.311773	0.888	0.708	1.87158e-10	GC_AMH	ACTB
5.46589e-15	0.403869	0.212	0.105	1.98122e-10	GC_AMH	RAB2A
5.51392e-15	0.673902	0.212	0.107	1.99863e-10	GC_AMH	FXR1
5.72555e-15	0.581335	0.297	0.167	2.07534e-10	GC_AMH	PPP1CC
5.8186e-15	0.665932	0.112	0.044	2.10907e-10	GC_AMH	TXNDC15
5.89723e-15	0.516393	0.175	0.081	2.13757e-10	GC_AMH	SIMC1
6.01388e-15	0.663062	0.112	0.044	2.17985e-10	GC_AMH	ACO2
6.52061e-15	0.420115	0.158	0.071	2.36352e-10	GC_AMH	ANK3
6.8295e-15	0.443698	0.54	0.361	2.47549e-10	GC_AMH	ATP5F1E
6.82958e-15	0.530615	0.131	0.054	2.47552e-10	GC_AMH	DHX40
7.1382e-15	0.390607	0.238	0.122	2.58738e-10	GC_AMH	MTDH
7.72022e-15	0.509199	0.119	0.048	2.79835e-10	GC_AMH	PRRC2A
8.47404e-15	0.429725	0.124	0.051	3.07159e-10	GC_AMH	RPRD1A
8.64328e-15	0.524509	0.219	0.111	3.13293e-10	GC_AMH	ISG15
8.75117e-15	0.659015	0.102	0.039	3.17204e-10	GC_AMH	UBE4A
8.94162e-15	0.376963	0.326	0.184	3.24107e-10	GC_AMH	TPI1
9.63588e-15	0.607516	0.173	0.081	3.49272e-10	GC_AMH	LDHA
9.66337e-15	0.88382	0.151	0.068	3.50268e-10	GC_AMH	ACP1
9.66896e-15	0.50027	0.199	0.097	3.50471e-10	GC_AMH	NDUFA10
9.84718e-15	0.811703	0.138	0.06	3.56931e-10	GC_AMH	PRPF40A
1.01433e-14	0.668839	0.16	0.073	3.67665e-10	GC_AMH	SAR1A
1.0418e-14	0.390725	0.204	0.1	3.7762e-10	GC_AMH	SEC61A1
1.08363e-14	0.371016	0.146	0.064	3.92785e-10	GC_AMH	NPRL3
1.14593e-14	0.629817	0.151	0.068	4.15365e-10	GC_AMH	TRIM24
1.1561e-14	0.776854	0.153	0.069	4.1905e-10	GC_AMH	COX5A
1.16402e-14	0.889587	0.153	0.07	4.21921e-10	GC_AMH	GSPT1
1.269e-14	0.614465	0.119	0.048	4.59975e-10	GC_AMH	TTC37
1.43721e-14	0.527356	0.143	0.062	5.20945e-10	GC_AMH	CNPY3
1.47044e-14	0.666213	0.199	0.099	5.3299e-10	GC_AMH	PCMTD1
1.48174e-14	0.719805	0.115	0.046	5.37086e-10	GC_AMH	CCAR1
1.51053e-14	0.668281	0.102	0.039	5.47522e-10	GC_AMH	DNM1L
1.5326e-14	0.267087	0.278	0.151	5.55522e-10	GC_AMH	FBXL7
1.53719e-14	0.551506	0.231	0.12	5.57184e-10	GC_AMH	CITED2
1.54118e-14	0.338698	0.243	0.127	5.58633e-10	GC_AMH	PLS3
1.61381e-14	0.825403	0.1	0.038	5.84958e-10	GC_AMH	MANF
1.84793e-14	0.797168	0.1	0.038	6.6982e-10	GC_AMH	REST
1.92777e-14	0.681094	0.151	0.068	6.98759e-10	GC_AMH	HNRNPL
1.95232e-14	0.488108	0.134	0.057	7.07658e-10	GC_AMH	SREBF2
2.21159e-14	0.703243	0.129	0.055	8.01637e-10	GC_AMH	STT3A
2.34138e-14	0.74813	0.119	0.049	8.48679e-10	GC_AMH	ZNF655
2.46381e-14	0.62091	0.141	0.062	8.93056e-10	GC_AMH	CHTOP
2.80351e-14	0.802326	0.109	0.043	1.01619e-09	GC_AMH	KHSRP
2.99856e-14	0.457592	0.175	0.083	1.08689e-09	GC_AMH	BIRC6
3.08725e-14	0.596529	0.165	0.077	1.11904e-09	GC_AMH	PRRC2C
3.11971e-14	0.753614	0.115	0.047	1.1308e-09	GC_AMH	RYBP
3.70465e-14	0.595956	0.166	0.077	1.34282e-09	GC_AMH	MCM7
4.5477e-14	1.02013	0.136	0.06	1.6484e-09	GC_AMH	EIF4H
4.63255e-14	0.795858	0.158	0.073	1.67916e-09	GC_AMH	PA2G4
4.7537e-14	0.266309	0.132	0.057	1.72307e-09	GC_AMH	CMIP
4.94491e-14	0.347694	0.19	0.093	1.79238e-09	GC_AMH	MTA3
5.77117e-14	0.701545	0.107	0.043	2.09187e-09	GC_AMH	SPTLC2
5.87482e-14	0.472166	0.136	0.059	2.12945e-09	GC_AMH	MX1
5.88219e-14	0.50493	0.153	0.07	2.13212e-09	GC_AMH	PCSK5
6.14433e-14	0.577209	0.104	0.041	2.22713e-09	GC_AMH	CYTH3
6.9508e-14	0.419781	0.204	0.102	2.51946e-09	GC_AMH	HADHB
7.0191e-14	0.60372	0.161	0.075	2.54421e-09	GC_AMH	HDAC2
7.76607e-14	0.842264	0.127	0.055	2.81497e-09	GC_AMH	PYCR2
7.87617e-14	0.650566	0.173	0.084	2.85487e-09	GC_AMH	CAND1
8.58786e-14	0.753596	0.129	0.056	3.11284e-09	GC_AMH	DCTN4
8.76164e-14	0.324618	0.272	0.15	3.17583e-09	GC_AMH	EPB41L2
8.96415e-14	0.641439	0.1	0.039	3.24924e-09	GC_AMH	IDI1
9.414e-14	0.374781	0.343	0.201	3.41229e-09	GC_AMH	MICOS10
1.01649e-13	0.368446	0.177	0.085	3.68447e-09	GC_AMH	PIGT
1.09601e-13	0.609928	0.177	0.086	3.97272e-09	GC_AMH	NDUFB5
1.40879e-13	0.710555	0.158	0.074	5.10643e-09	GC_AMH	IFI27L1
1.55348e-13	0.506034	0.112	0.046	5.63089e-09	GC_AMH	VPS39
1.61136e-13	0.346385	0.199	0.1	5.84071e-09	GC_AMH	TBC1D4
1.67127e-13	0.456529	0.104	0.041	6.05784e-09	GC_AMH	NR2C2
1.71437e-13	0.522242	0.326	0.195	6.21409e-09	GC_AMH	ANP32B
1.74223e-13	0.722292	0.102	0.04	6.31504e-09	GC_AMH	ETNK1
1.77128e-13	0.747034	0.109	0.044	6.42036e-09	GC_AMH	PAQR8
1.79981e-13	0.352115	0.216	0.11	6.52377e-09	GC_AMH	ABCA8
2.16161e-13	0.557237	0.136	0.06	7.83518e-09	GC_AMH	GLS
2.27484e-13	0.306611	0.146	0.066	8.24561e-09	GC_AMH	STAT2
2.36247e-13	0.357973	0.521	0.339	8.56325e-09	GC_AMH	LAPTM4A
2.41988e-13	0.922662	0.115	0.049	8.77133e-09	GC_AMH	PPP4R2
2.43089e-13	0.52786	0.156	0.073	8.81123e-09	GC_AMH	ABI2
2.57634e-13	0.682483	0.132	0.059	9.33845e-09	GC_AMH	PPP1CA
2.67505e-13	0.411049	0.323	0.189	9.69626e-09	GC_AMH	HSPD1
2.70429e-13	0.52532	0.134	0.059	9.80224e-09	GC_AMH	ZKSCAN1
2.72453e-13	0.404408	0.148	0.068	9.87559e-09	GC_AMH	ATF7IP
2.73254e-13	0.389338	0.219	0.115	9.90462e-09	GC_AMH	CTTN
2.73584e-13	0.325533	0.141	0.063	9.91659e-09	GC_AMH	UBE2Z
2.75574e-13	0.318141	0.166	0.079	9.98874e-09	GC_AMH	PCNX1
3.04538e-13	0.505407	0.143	0.065	1.10386e-08	GC_AMH	XAF1
3.07884e-13	0.783185	0.114	0.048	1.11599e-08	GC_AMH	AKIRIN2
3.52029e-13	0.676777	0.141	0.065	1.276e-08	GC_AMH	DCAF6
3.57711e-13	0.438079	0.239	0.129	1.2966e-08	GC_AMH	ERH
3.64209e-13	0.64977	0.187	0.095	1.32015e-08	GC_AMH	PRDX4
3.91822e-13	0.275034	0.17	0.082	1.42024e-08	GC_AMH	RIN2
3.95483e-13	0.674246	0.151	0.07	1.43351e-08	GC_AMH	APH1A
4.18718e-13	0.696544	0.139	0.064	1.51773e-08	GC_AMH	RBM25
4.25275e-13	0.5466	0.141	0.064	1.5415e-08	GC_AMH	MLEC
4.51337e-13	0.263353	0.199	0.101	1.63596e-08	GC_AMH	CHD2
4.67623e-13	0.670768	0.205	0.107	1.69499e-08	GC_AMH	YBX3
4.97031e-13	0.251288	0.243	0.131	1.80159e-08	GC_AMH	PTBP1
4.99186e-13	0.450263	0.209	0.108	1.8094e-08	GC_AMH	GRINA
5.26625e-13	0.391646	0.177	0.086	1.90886e-08	GC_AMH	BEX4
5.32735e-13	0.406053	0.134	0.06	1.93101e-08	GC_AMH	DOCK9
5.55854e-13	0.432742	0.115	0.049	2.01481e-08	GC_AMH	ARFGEF1
5.80606e-13	0.492806	0.2	0.103	2.10452e-08	GC_AMH	DBI
5.99372e-13	0.452401	0.211	0.11	2.17254e-08	GC_AMH	RPN2
7.315e-13	0.272756	0.153	0.071	2.65147e-08	GC_AMH	RAP1B
7.75288e-13	0.323942	0.1	0.04	2.81019e-08	GC_AMH	ZDHHC20
8.64323e-13	0.311514	0.183	0.091	3.13291e-08	GC_AMH	PDZD2
8.87605e-13	0.41953	0.199	0.103	3.2173e-08	GC_AMH	WDR82
8.93242e-13	0.697806	0.117	0.05	3.23774e-08	GC_AMH	NCBP2
9.29906e-13	0.475199	0.17	0.083	3.37063e-08	GC_AMH	HDGF
9.3079e-13	0.39849	0.336	0.197	3.37383e-08	GC_AMH	COX6A1
9.44496e-13	0.385785	0.334	0.202	3.42351e-08	GC_AMH	MATR3
9.89299e-13	0.446876	0.178	0.089	3.58591e-08	GC_AMH	SEPTIN9
9.98001e-13	0.843446	0.102	0.042	3.61745e-08	GC_AMH	FEZ2
1.02461e-12	0.563532	0.105	0.043	3.71389e-08	GC_AMH	BMPR1B
1.07425e-12	0.423954	0.209	0.109	3.89385e-08	GC_AMH	SPPL3
1.15895e-12	0.534612	0.161	0.079	4.20084e-08	GC_AMH	UBXN4
1.19322e-12	0.443693	0.178	0.09	4.32508e-08	GC_AMH	UBE2H
1.20736e-12	0.489391	0.165	0.081	4.37634e-08	GC_AMH	MTPN
1.33514e-12	0.300845	0.294	0.169	4.83948e-08	GC_AMH	GDI2
1.41093e-12	0.453847	0.112	0.047	5.11421e-08	GC_AMH	GCN1
1.50112e-12	0.382425	0.368	0.226	5.44112e-08	GC_AMH	TCEAL9
1.58937e-12	0.626078	0.141	0.066	5.761e-08	GC_AMH	ACTR3
1.70243e-12	0.36306	0.222	0.119	6.1708e-08	GC_AMH	RNF7
1.74997e-12	0.84032	0.105	0.044	6.34312e-08	GC_AMH	RDH11
1.75584e-12	0.513277	0.127	0.057	6.3644e-08	GC_AMH	LSM4
1.75806e-12	0.279039	0.392	0.245	6.37243e-08	GC_AMH	NONO
1.81908e-12	0.774131	0.107	0.045	6.59362e-08	GC_AMH	PPT1
1.85108e-12	0.647986	0.104	0.043	6.70962e-08	GC_AMH	ACAA1
2.18651e-12	0.425554	0.149	0.071	7.92543e-08	GC_AMH	CLIP3
2.19965e-12	0.385249	0.175	0.087	7.97306e-08	GC_AMH	RBBP4
2.50319e-12	0.405207	0.171	0.085	9.07331e-08	GC_AMH	DSE
2.79493e-12	0.344819	0.154	0.074	1.01308e-07	GC_AMH	UBE2E1
3.0165e-12	0.656126	0.114	0.049	1.09339e-07	GC_AMH	ZFX
3.02979e-12	0.517699	0.144	0.069	1.09821e-07	GC_AMH	RABL6
3.17959e-12	0.574786	0.131	0.059	1.15251e-07	GC_AMH	CNOT7
3.18449e-12	0.320365	0.346	0.209	1.15428e-07	GC_AMH	KHDRBS1
3.189e-12	0.308034	0.231	0.126	1.15592e-07	GC_AMH	WWTR1
3.23379e-12	0.270843	0.109	0.046	1.17215e-07	GC_AMH	APOL6
3.41355e-12	0.625868	0.173	0.088	1.23731e-07	GC_AMH	ARPC1A
3.5301e-12	0.603696	0.114	0.049	1.27955e-07	GC_AMH	DBNL
3.64661e-12	0.743258	0.127	0.058	1.32179e-07	GC_AMH	ANP32A
3.71826e-12	0.539571	0.251	0.144	1.34776e-07	GC_AMH	SF3B1
3.72408e-12	0.490086	0.141	0.067	1.34987e-07	GC_AMH	EIF4G3
3.75718e-12	0.376563	0.394	0.252	1.36187e-07	GC_AMH	CSDE1
3.78985e-12	0.696501	0.107	0.045	1.37371e-07	GC_AMH	ZNF91
3.87409e-12	0.592035	0.141	0.066	1.40424e-07	GC_AMH	FBXL5
4.08505e-12	0.51655	0.166	0.083	1.48071e-07	GC_AMH	ZNF207
4.15813e-12	0.394026	0.1	0.041	1.5072e-07	GC_AMH	KCNMB2
4.30302e-12	0.335691	0.267	0.151	1.55972e-07	GC_AMH	PAM
4.62798e-12	0.326094	0.199	0.104	1.6775e-07	GC_AMH	TFDP2
4.85627e-12	0.561048	0.151	0.073	1.76025e-07	GC_AMH	TOMM22
5.01952e-12	0.355463	0.278	0.159	1.81942e-07	GC_AMH	SRSF3
5.07655e-12	0.357909	0.261	0.148	1.8401e-07	GC_AMH	RBM39
5.11449e-12	0.420297	0.153	0.074	1.85385e-07	GC_AMH	TXNL4A
5.26603e-12	0.686747	0.126	0.057	1.90878e-07	GC_AMH	NME1
5.39596e-12	0.430411	0.168	0.084	1.95587e-07	GC_AMH	EGFR
5.69463e-12	0.58253	0.148	0.072	2.06413e-07	GC_AMH	RSF1
5.71508e-12	0.328821	0.132	0.061	2.07155e-07	GC_AMH	ITSN1
5.93964e-12	0.603288	0.171	0.087	2.15294e-07	GC_AMH	GOLGB1
6.00669e-12	0.458746	0.171	0.086	2.17724e-07	GC_AMH	TRA2B
6.06319e-12	0.452283	0.228	0.127	2.19772e-07	GC_AMH	ATRX
6.37874e-12	0.255453	0.163	0.081	2.3121e-07	GC_AMH	FLNB
6.63811e-12	0.522997	0.161	0.08	2.40612e-07	GC_AMH	SSRP1
6.75233e-12	0.526128	0.127	0.058	2.44752e-07	GC_AMH	TPP1
6.77304e-12	0.644849	0.121	0.054	2.45503e-07	GC_AMH	C19orf48
6.91075e-12	0.576289	0.114	0.05	2.50494e-07	GC_AMH	IARS2
6.98724e-12	0.25768	0.124	0.056	2.53267e-07	GC_AMH	RABEP1
7.33195e-12	0.607432	0.138	0.066	2.65761e-07	GC_AMH	NUCB2
8.16252e-12	0.327323	0.197	0.103	2.95867e-07	GC_AMH	EIF3B
8.23365e-12	0.6375	0.11	0.048	2.98445e-07	GC_AMH	UST
8.66042e-12	0.52895	0.158	0.079	3.13914e-07	GC_AMH	COPB1
9.06331e-12	0.266834	0.847	0.697	3.28518e-07	GC_AMH	RPL4
9.41375e-12	0.446112	0.134	0.063	3.4122e-07	GC_AMH	FBXW5
1.10071e-11	0.714249	0.134	0.063	3.98973e-07	GC_AMH	TPM3
1.12108e-11	0.55829	0.126	0.057	4.06357e-07	GC_AMH	TIAL1
1.24846e-11	0.34003	0.182	0.093	4.52528e-07	GC_AMH	BCLAF1
1.28045e-11	0.5079	0.18	0.093	4.64123e-07	GC_AMH	PSMA4
1.28283e-11	0.410061	0.241	0.135	4.64988e-07	GC_AMH	IPO5
1.3233e-11	0.344013	0.171	0.087	4.79656e-07	GC_AMH	ANKRD10
1.32733e-11	0.505975	0.136	0.064	4.81117e-07	GC_AMH	PPP2CA
1.37591e-11	0.747953	0.151	0.075	4.98725e-07	GC_AMH	ALDH9A1
1.39764e-11	0.727399	0.1	0.042	5.06601e-07	GC_AMH	MFSD14A
1.41655e-11	0.810592	0.127	0.06	5.13458e-07	GC_AMH	TMEM14A
1.43127e-11	0.523305	0.195	0.104	5.18792e-07	GC_AMH	CAPRIN1
1.44552e-11	0.510657	0.117	0.053	5.23957e-07	GC_AMH	USP7
1.46578e-11	0.411044	0.173	0.089	5.31303e-07	GC_AMH	CNOT1
1.57402e-11	0.380881	0.287	0.169	5.70535e-07	GC_AMH	SERBP1
1.72603e-11	0.516036	0.178	0.092	6.25636e-07	GC_AMH	CREG1
1.72862e-11	0.441994	0.149	0.073	6.26572e-07	GC_AMH	PHF14
1.81751e-11	0.331948	0.115	0.051	6.58795e-07	GC_AMH	LCOR
2.01034e-11	0.582656	0.129	0.061	7.28686e-07	GC_AMH	SLTM
2.20905e-11	0.379665	0.178	0.093	8.00714e-07	GC_AMH	LTBP1
2.71754e-11	0.602243	0.127	0.059	9.85026e-07	GC_AMH	MAPK1IP1L
2.76825e-11	0.392944	0.163	0.083	1.00341e-06	GC_AMH	FCHSD2
2.91445e-11	0.275358	0.161	0.081	1.0564e-06	GC_AMH	EPS15
3.15921e-11	0.648322	0.119	0.055	1.14512e-06	GC_AMH	HSD17B4
3.20804e-11	0.339186	0.231	0.129	1.16282e-06	GC_AMH	HNRNPUL1
3.34146e-11	0.294954	0.326	0.198	1.21118e-06	GC_AMH	PSMA7
3.45734e-11	0.521092	0.258	0.152	1.25318e-06	GC_AMH	RTRAF
3.48535e-11	0.269693	0.168	0.086	1.26333e-06	GC_AMH	BRD4
3.54951e-11	0.555991	0.129	0.061	1.28659e-06	GC_AMH	ATP2C1
3.67222e-11	0.257311	0.153	0.074	1.33107e-06	GC_AMH	OOEP
3.71008e-11	0.320373	0.194	0.104	1.34479e-06	GC_AMH	ADGRL2
3.73849e-11	0.380067	0.377	0.242	1.35509e-06	GC_AMH	EIF3E
3.77032e-11	0.286321	0.131	0.062	1.36663e-06	GC_AMH	LRBA
3.77331e-11	0.554616	0.105	0.046	1.36771e-06	GC_AMH	NDUFS1
4.07524e-11	0.86169	0.11	0.05	1.47715e-06	GC_AMH	RAD50
4.47148e-11	0.647265	0.122	0.057	1.62078e-06	GC_AMH	MYC
4.54127e-11	0.729777	0.102	0.044	1.64607e-06	GC_AMH	XPO7
4.66442e-11	0.771165	0.104	0.045	1.69071e-06	GC_AMH	BECN1
4.6863e-11	0.546876	0.165	0.085	1.69864e-06	GC_AMH	S100A16
5.11685e-11	0.40639	0.1	0.043	1.8547e-06	GC_AMH	ADIPOR2
5.3571e-11	0.592983	0.119	0.055	1.94179e-06	GC_AMH	MPZL1
5.72196e-11	0.474593	0.126	0.059	2.07404e-06	GC_AMH	KCNMA1
6.09549e-11	0.411199	0.117	0.054	2.20943e-06	GC_AMH	VOPP1
6.14297e-11	0.324413	0.151	0.075	2.22664e-06	GC_AMH	NISCH
6.44535e-11	0.634384	0.119	0.055	2.33625e-06	GC_AMH	TMEM30A
7.07475e-11	0.524021	0.202	0.111	2.56439e-06	GC_AMH	SNHG16
7.16434e-11	0.592293	0.134	0.065	2.59686e-06	GC_AMH	SRP72
7.25561e-11	0.323475	0.129	0.061	2.62994e-06	GC_AMH	GALNT2
8.28771e-11	0.293509	0.119	0.055	3.00405e-06	GC_AMH	SIK2
8.59623e-11	0.254446	0.171	0.089	3.11588e-06	GC_AMH	CD46
9.14674e-11	0.609226	0.104	0.046	3.31542e-06	GC_AMH	PPIP5K2
9.56341e-11	0.769844	0.109	0.049	3.46645e-06	GC_AMH	LSM8
9.73056e-11	0.312282	0.124	0.058	3.52704e-06	GC_AMH	SLMAP
1.09971e-10	0.288045	0.126	0.059	3.98613e-06	GC_AMH	TBCD
1.11543e-10	0.369986	0.121	0.056	4.04308e-06	GC_AMH	HNRNPUL2
1.18207e-10	0.375279	0.126	0.059	4.28464e-06	GC_AMH	TAOK1
1.18649e-10	0.481747	0.148	0.074	4.30069e-06	GC_AMH	SS18
1.19915e-10	0.655637	0.109	0.049	4.34655e-06	GC_AMH	MAEA
1.25011e-10	0.364395	0.202	0.111	4.53126e-06	GC_AMH	LSM14A
1.37454e-10	0.388993	0.134	0.065	4.98229e-06	GC_AMH	NUDCD3
1.38586e-10	0.446744	0.131	0.063	5.02334e-06	GC_AMH	ZRANB1
1.39175e-10	0.555322	0.115	0.053	5.04469e-06	GC_AMH	UBP1
1.39914e-10	0.575752	0.136	0.067	5.07148e-06	GC_AMH	LASP1
1.40494e-10	0.531262	0.16	0.083	5.09249e-06	GC_AMH	BRD2
1.41132e-10	0.494239	0.107	0.048	5.11561e-06	GC_AMH	SMG1
1.41599e-10	0.384534	0.233	0.133	5.13253e-06	GC_AMH	EIF4EBP2
1.42803e-10	0.735698	0.107	0.048	5.17619e-06	GC_AMH	YTHDF2
1.47962e-10	0.479452	0.114	0.052	5.36316e-06	GC_AMH	MRPL14
1.53423e-10	0.666542	0.143	0.071	5.56113e-06	GC_AMH	ARPC5
1.56311e-10	0.45596	0.156	0.08	5.66582e-06	GC_AMH	NBR1
1.80171e-10	0.291326	0.144	0.072	6.53064e-06	GC_AMH	UBE2E2
1.83211e-10	0.302898	0.216	0.12	6.64083e-06	GC_AMH	SRSF5
2.00036e-10	0.298389	0.153	0.078	7.2507e-06	GC_AMH	PTPRD
2.00138e-10	0.291748	0.18	0.097	7.25439e-06	GC_AMH	MYH10
2.06195e-10	0.320678	0.105	0.047	7.47395e-06	GC_AMH	FLOT2
2.11661e-10	0.486947	0.138	0.068	7.67208e-06	GC_AMH	TUG1
2.13584e-10	0.42425	0.1	0.044	7.74178e-06	GC_AMH	RAB11FIP3
2.18066e-10	0.38495	0.171	0.091	7.90424e-06	GC_AMH	GPBP1
2.18416e-10	0.461334	0.129	0.063	7.91691e-06	GC_AMH	MT-ATP8
2.23468e-10	0.796641	0.11	0.051	8.10004e-06	GC_AMH	LZIC
2.2556e-10	0.385209	0.18	0.096	8.17589e-06	GC_AMH	ILF2
2.27094e-10	0.342965	0.166	0.087	8.23148e-06	GC_AMH	COPZ1
2.34388e-10	0.551323	0.141	0.07	8.49587e-06	GC_AMH	CDV3
2.47601e-10	0.606013	0.114	0.053	8.97481e-06	GC_AMH	COX17
2.51492e-10	0.466475	0.109	0.05	9.11583e-06	GC_AMH	ASB3
2.66924e-10	0.589073	0.104	0.047	9.6752e-06	GC_AMH	BRD7
2.72951e-10	0.398928	0.1	0.045	9.89366e-06	GC_AMH	DCAF10
2.93606e-10	0.374496	0.214	0.122	1.06423e-05	GC_AMH	ECH1
2.94579e-10	0.408946	0.124	0.059	1.06776e-05	GC_AMH	KLHDC3
2.96958e-10	0.728629	0.126	0.061	1.07638e-05	GC_AMH	SURF4
3.1698e-10	0.539517	0.243	0.145	1.14896e-05	GC_AMH	CCNG1
3.19613e-10	0.527672	0.195	0.109	1.1585e-05	GC_AMH	MRPS6
3.23096e-10	0.574789	0.119	0.057	1.17113e-05	GC_AMH	CSNK1D
3.47997e-10	0.565926	0.141	0.071	1.26138e-05	GC_AMH	FAM120A
3.50838e-10	0.379863	0.209	0.117	1.27168e-05	GC_AMH	CTDSP2
3.66393e-10	0.261956	0.514	0.356	1.32807e-05	GC_AMH	S100A10
4.02462e-10	0.252871	0.114	0.053	1.4588e-05	GC_AMH	TNKS2
4.16648e-10	0.598507	0.104	0.047	1.51022e-05	GC_AMH	CTR9
4.16917e-10	0.474718	0.119	0.057	1.5112e-05	GC_AMH	LRRFIP1
4.23036e-10	0.465272	0.199	0.112	1.53338e-05	GC_AMH	TOP2B
4.42069e-10	0.547691	0.107	0.049	1.60237e-05	GC_AMH	FAM32A
4.56092e-10	0.325388	0.17	0.091	1.6532e-05	GC_AMH	CLIC4
4.59271e-10	0.335	0.165	0.087	1.66472e-05	GC_AMH	UBA2
4.68356e-10	0.524856	0.112	0.053	1.69765e-05	GC_AMH	NSD1
4.73456e-10	0.253669	0.255	0.15	1.71614e-05	GC_AMH	SF1
4.74408e-10	0.566033	0.138	0.069	1.71959e-05	GC_AMH	UBE2E3
5.42e-10	0.448803	0.127	0.062	1.96459e-05	GC_AMH	RGS5
5.53357e-10	0.373222	0.204	0.115	2.00575e-05	GC_AMH	TXNL1
5.75475e-10	0.299497	0.117	0.056	2.08592e-05	GC_AMH	ERGIC1
5.875e-10	0.261628	0.221	0.125	2.12951e-05	GC_AMH	PLPP3
5.91198e-10	0.618735	0.177	0.097	2.14292e-05	GC_AMH	LSM5
6.43945e-10	0.413191	0.1	0.045	2.33411e-05	GC_AMH	DNAJC10
6.6927e-10	0.517218	0.124	0.06	2.4259e-05	GC_AMH	COPB2
6.79838e-10	0.371094	0.19	0.107	2.46421e-05	GC_AMH	RAB1A
7.11916e-10	0.514272	0.144	0.074	2.58048e-05	GC_AMH	SIGLEC11
7.23718e-10	0.293177	0.277	0.167	2.62326e-05	GC_AMH	NFE2L2
7.74898e-10	0.730608	0.104	0.048	2.80877e-05	GC_AMH	RGS10
8.12003e-10	0.531192	0.144	0.075	2.94327e-05	GC_AMH	PSMD2
8.15668e-10	0.37301	0.132	0.066	2.95655e-05	GC_AMH	PACS2
9.17911e-10	0.293054	0.131	0.065	3.32715e-05	GC_AMH	AUP1
9.46217e-10	0.270675	0.115	0.055	3.42975e-05	GC_AMH	PLBD2
9.47772e-10	0.629117	0.126	0.062	3.43539e-05	GC_AMH	CCT2
9.70136e-10	0.492433	0.146	0.076	3.51645e-05	GC_AMH	PLSCR1
9.84707e-10	0.403355	0.131	0.065	3.56927e-05	GC_AMH	RAF1
1.02288e-09	0.458632	0.126	0.062	3.70765e-05	GC_AMH	TARDBP
1.04827e-09	0.592594	0.109	0.052	3.79965e-05	GC_AMH	VPS41
1.23769e-09	0.303	0.153	0.08	4.48627e-05	GC_AMH	DYRK1A
1.24985e-09	0.276587	0.148	0.077	4.53035e-05	GC_AMH	YY1
1.26239e-09	0.580396	0.102	0.047	4.57577e-05	GC_AMH	SENP7
1.34226e-09	0.522082	0.144	0.074	4.86528e-05	GC_AMH	ZNF428
1.35368e-09	0.601436	0.163	0.089	4.9067e-05	GC_AMH	PSMA6
1.35853e-09	0.453266	0.143	0.074	4.92428e-05	GC_AMH	DYNC1LI2
1.36221e-09	0.280358	0.117	0.057	4.93762e-05	GC_AMH	DIP2B
1.36983e-09	0.493018	0.126	0.062	4.96524e-05	GC_AMH	REPIN1
1.6335e-09	0.505194	0.134	0.069	5.92095e-05	GC_AMH	NKTR
1.67455e-09	0.434538	0.138	0.071	6.06974e-05	GC_AMH	SMARCA5
1.69867e-09	0.666497	0.114	0.055	6.15715e-05	GC_AMH	GLT8D1
1.86794e-09	0.280103	0.328	0.209	6.77074e-05	GC_AMH	FBL
1.92596e-09	0.550601	0.131	0.066	6.98101e-05	GC_AMH	MOB1A
1.93223e-09	0.351331	0.154	0.081	7.00376e-05	GC_AMH	SRSF7
2.02037e-09	0.506116	0.115	0.056	7.32323e-05	GC_AMH	SH3GLB1
2.03751e-09	0.738559	0.124	0.062	7.38537e-05	GC_AMH	MIR4458HG
2.05261e-09	0.412238	0.1	0.046	7.44011e-05	GC_AMH	ZFP90
2.08337e-09	0.588489	0.105	0.05	7.5516e-05	GC_AMH	TMEM106C
2.10208e-09	0.252462	0.513	0.359	7.6194e-05	GC_AMH	PPIB
2.41639e-09	0.422556	0.107	0.051	8.75869e-05	GC_AMH	MAN1B1
2.54483e-09	0.453252	0.17	0.094	9.22425e-05	GC_AMH	ZC3H11A
2.62508e-09	0.413571	0.109	0.052	9.51513e-05	GC_AMH	TSPAN14
2.66084e-09	0.390224	0.18	0.1	9.64476e-05	GC_AMH	OSBPL9
2.69852e-09	0.695921	0.127	0.065	9.78134e-05	GC_AMH	PDIA4
2.72279e-09	0.47373	0.11	0.053	9.86931e-05	GC_AMH	ANKIB1
2.7757e-09	0.603182	0.122	0.061	0.000100611	GC_AMH	HDDC2
2.80589e-09	0.345103	0.1	0.046	0.000101705	GC_AMH	STAU2
2.82493e-09	0.72137	0.122	0.061	0.000102395	GC_AMH	MON2
2.8443e-09	0.543234	0.151	0.081	0.000103097	GC_AMH	RPL22L1
2.98171e-09	0.345471	0.284	0.18	0.000108078	GC_AMH	NDUFB9
3.03458e-09	0.467026	0.19	0.109	0.000109994	GC_AMH	EIF1AX
3.14082e-09	0.521804	0.107	0.051	0.000113845	GC_AMH	CLPTM1
3.16729e-09	0.365901	0.11	0.053	0.000114805	GC_AMH	USP10
3.33184e-09	0.255028	0.115	0.056	0.000120769	GC_AMH	SPG7
3.41046e-09	0.432019	0.151	0.08	0.000123619	GC_AMH	ATP6AP2
3.53627e-09	0.292261	0.166	0.092	0.000128179	GC_AMH	TRIM56
3.55285e-09	0.299913	0.148	0.078	0.00012878	GC_AMH	YIPF3
3.78599e-09	0.502406	0.136	0.07	0.000137231	GC_AMH	SDHA
3.84448e-09	0.267567	0.122	0.061	0.000139351	GC_AMH	EGLN1
3.87232e-09	0.460199	0.1	0.047	0.00014036	GC_AMH	MRPL3
3.87542e-09	0.403207	0.136	0.07	0.000140472	GC_AMH	ZMYM4
4.02758e-09	0.33498	0.154	0.083	0.000145988	GC_AMH	CHD3
4.31621e-09	0.355493	0.1	0.047	0.00015645	GC_AMH	ORMDL1
4.58286e-09	0.409992	0.124	0.063	0.000166115	GC_AMH	KCND2
4.59182e-09	0.709931	0.127	0.065	0.00016644	GC_AMH	SUMO1
4.60179e-09	0.320831	0.161	0.087	0.000166801	GC_AMH	TMED4
4.75809e-09	0.275531	0.199	0.113	0.000172466	GC_AMH	WDR1
5.15751e-09	0.506172	0.127	0.065	0.000186944	GC_AMH	UBAP2L
5.49907e-09	0.37544	0.138	0.072	0.000199325	GC_AMH	AIG1
5.52104e-09	0.502613	0.102	0.049	0.000200121	GC_AMH	POLDIP2
5.55111e-09	0.648109	0.138	0.073	0.000201211	GC_AMH	CCT6A
5.59389e-09	0.352296	0.248	0.15	0.000202762	GC_AMH	ERP29
5.69276e-09	0.448548	0.117	0.058	0.000206346	GC_AMH	TSN
5.88113e-09	0.36522	0.188	0.106	0.000213173	GC_AMH	CCDC50
7.13787e-09	0.342438	0.146	0.078	0.000258726	GC_AMH	ACAP2
7.19643e-09	0.351767	0.136	0.071	0.000260849	GC_AMH	PLEKHJ1
7.23823e-09	0.386866	0.115	0.058	0.000262364	GC_AMH	TAF15
7.63134e-09	0.504007	0.134	0.071	0.000276613	GC_AMH	KLHL24
7.72838e-09	0.362062	0.19	0.109	0.000280131	GC_AMH	TRAM1
7.77111e-09	0.731218	0.104	0.051	0.000281679	GC_AMH	HSD17B12
7.92796e-09	0.443684	0.129	0.067	0.000287365	GC_AMH	EIF5B
8.59242e-09	0.530762	0.126	0.065	0.000311449	GC_AMH	SP3
8.85579e-09	0.35265	0.114	0.056	0.000320996	GC_AMH	CDC42SE2
9.09838e-09	0.323837	0.104	0.05	0.000329789	GC_AMH	ADAM10
9.56505e-09	0.395601	0.138	0.072	0.000346704	GC_AMH	IPO7
1.01956e-08	0.539625	0.202	0.121	0.00036956	GC_AMH	ATP5F1C
1.02337e-08	0.497093	0.127	0.066	0.000370939	GC_AMH	CIAO1
1.03574e-08	0.453032	0.134	0.071	0.000375424	GC_AMH	CSNK1E
1.09769e-08	0.678037	0.102	0.049	0.000397878	GC_AMH	GTF3A
1.14086e-08	0.335944	0.112	0.055	0.000413527	GC_AMH	AGAP3
1.24635e-08	0.264371	0.589	0.435	0.000451763	GC_AMH	CALM2
1.27019e-08	0.418639	0.326	0.218	0.000460404	GC_AMH	TBCA
1.28549e-08	0.38189	0.112	0.056	0.000465953	GC_AMH	PAK2
1.29811e-08	0.345965	0.129	0.067	0.000470527	GC_AMH	RAB18
1.30951e-08	0.391779	0.151	0.082	0.00047466	GC_AMH	NDUFV2
1.40254e-08	0.299659	0.109	0.053	0.000508377	GC_AMH	DCBLD2
1.60015e-08	0.345559	0.107	0.053	0.000580005	GC_AMH	CYB5B
1.64215e-08	0.355277	0.331	0.218	0.00059523	GC_AMH	YBX1
1.64357e-08	0.334936	0.107	0.052	0.000595744	GC_AMH	ME3
1.6621e-08	0.54772	0.144	0.078	0.000602463	GC_AMH	CPSF6
1.70492e-08	0.297825	0.282	0.18	0.000617983	GC_AMH	ID3
1.74923e-08	0.358436	0.234	0.142	0.000634043	GC_AMH	TM9SF3
1.78856e-08	0.356805	0.143	0.077	0.000648299	GC_AMH	UBR5
1.89218e-08	0.310292	0.126	0.065	0.000685857	GC_AMH	DENR
2.00428e-08	0.443623	0.146	0.08	0.000726491	GC_AMH	TPR
2.01993e-08	0.471305	0.136	0.073	0.000732163	GC_AMH	EIF5A
2.06417e-08	0.681573	0.102	0.05	0.000748201	GC_AMH	SCFD1
2.09702e-08	0.551503	0.151	0.084	0.000760105	GC_AMH	KDM1A
2.10289e-08	0.575415	0.25	0.16	0.000762233	GC_AMH	NDUFB1
2.22953e-08	0.317054	0.16	0.089	0.000808138	GC_AMH	TEAD1
2.24279e-08	0.346347	0.138	0.074	0.000812943	GC_AMH	PRKDC
2.24387e-08	0.300681	0.11	0.055	0.000813334	GC_AMH	LAMP5
2.34037e-08	0.283005	0.182	0.105	0.000848315	GC_AMH	RYK
2.36336e-08	0.403721	0.258	0.165	0.000856648	GC_AMH	YWHAQ
2.44877e-08	0.489467	0.178	0.103	0.000887606	GC_AMH	PDCD5
2.47672e-08	0.303835	0.11	0.055	0.000897738	GC_AMH	TASOR
2.51614e-08	0.482075	0.136	0.073	0.000912025	GC_AMH	TOR1AIP2
2.5975e-08	0.453577	0.183	0.107	0.000941516	GC_AMH	HNRNPR
2.68712e-08	0.436341	0.126	0.066	0.000974001	GC_AMH	PSMB8
2.72613e-08	0.345663	0.209	0.126	0.000988141	GC_AMH	DDX39B
2.92216e-08	0.472733	0.105	0.052	0.0010592	GC_AMH	SNF8
3.11213e-08	0.467568	0.104	0.051	0.00112805	GC_AMH	EXT2
3.1817e-08	0.466494	0.134	0.072	0.00115327	GC_AMH	AAMP
3.3857e-08	0.255411	0.107	0.053	0.00122721	GC_AMH	UBE4B
3.41067e-08	0.52232	0.132	0.072	0.00123627	GC_AMH	DNAJC19
3.46796e-08	0.505897	0.114	0.058	0.00125703	GC_AMH	USP33
3.52987e-08	0.25937	0.134	0.072	0.00127947	GC_AMH	KANSL1
3.54499e-08	0.303585	0.11	0.055	0.00128495	GC_AMH	ZNF33A
3.58882e-08	0.373206	0.122	0.064	0.00130084	GC_AMH	RBBP6
3.76863e-08	0.72904	0.11	0.056	0.00136602	GC_AMH	TMEM106B
4.14495e-08	0.326705	0.168	0.096	0.00150242	GC_AMH	LMAN2
4.30047e-08	0.596177	0.102	0.051	0.00155879	GC_AMH	HNRNPLL
4.30359e-08	0.542369	0.134	0.072	0.00155992	GC_AMH	CMBL
4.55121e-08	0.302289	0.1	0.049	0.00164968	GC_AMH	IRF2BPL
4.62705e-08	0.458403	0.134	0.073	0.00167717	GC_AMH	ZNF292
5.66604e-08	0.431722	0.1	0.05	0.00205377	GC_AMH	CENPB
5.72879e-08	0.42034	0.144	0.08	0.00207651	GC_AMH	USP9X
6.17196e-08	0.302074	0.109	0.055	0.00223715	GC_AMH	TMOD3
6.20396e-08	0.459216	0.107	0.054	0.00224875	GC_AMH	MAN1A1
6.62379e-08	0.395746	0.109	0.055	0.00240093	GC_AMH	MAPK1
6.82195e-08	0.631409	0.109	0.056	0.00247275	GC_AMH	SEC13
6.86777e-08	0.506144	0.132	0.072	0.00248936	GC_AMH	DNPH1
6.87318e-08	0.426361	0.166	0.096	0.00249132	GC_AMH	MBTPS1
7.24633e-08	0.281728	0.275	0.176	0.00262658	GC_AMH	SELENOH
7.92059e-08	0.318982	0.109	0.055	0.00287098	GC_AMH	HDGFL3
8.25235e-08	0.275887	0.156	0.088	0.00299123	GC_AMH	FGD5-AS1
8.26231e-08	0.430453	0.109	0.056	0.00299484	GC_AMH	RIF1
8.5337e-08	0.474977	0.183	0.108	0.00309321	GC_AMH	TSPYL1
8.73681e-08	0.281929	0.114	0.059	0.00316683	GC_AMH	TLK1
9.09061e-08	0.298371	0.287	0.188	0.00329507	GC_AMH	CTNNA1
9.73587e-08	0.325266	0.104	0.052	0.00352896	GC_AMH	MRPS5
1.01059e-07	0.313415	0.144	0.08	0.00366308	GC_AMH	NDUFS2
1.03886e-07	0.273798	0.139	0.077	0.00376554	GC_AMH	DDOST
1.05779e-07	0.613604	0.1	0.05	0.00383416	GC_AMH	URM1
1.06739e-07	0.294847	0.183	0.108	0.00386897	GC_AMH	ARPP19
1.07833e-07	0.313568	0.129	0.07	0.00390864	GC_AMH	VDAC3
1.17157e-07	0.344728	0.114	0.06	0.00424658	GC_AMH	UBQLN1
1.24157e-07	0.551613	0.166	0.099	0.00450033	GC_AMH	CCT8
1.31009e-07	0.322901	0.117	0.062	0.00474867	GC_AMH	PPIG
1.34996e-07	0.355106	0.121	0.064	0.00489318	GC_AMH	HMG20B
[truncated: 4,217 more rows]

## Sheet: snRNA-seq of EDC
p_val	avg_log2FC	pct.1	pct.2	p_val_adj	cluster	gene
0	3.19527	0.695	0.145	0	EDC_VWF	NOSTRIN
0	2.28758	0.814	0.4	0	EDC_VWF	DNM3
0	2.61309	0.595	0.198	0	EDC_VWF	RP1
0	3.06957	0.481	0.102	0	EDC_VWF	SPC25
0	2.06118	0.644	0.266	0	EDC_VWF	ADGRL2
0	3.47368	0.444	0.07	0	EDC_VWF	NEURL1B
0	2.21191	0.661	0.295	0	EDC_VWF	RUNDC3B
0	2.18605	0.715	0.357	0	EDC_VWF	ABCB1
0	1.86801	0.745	0.389	0	EDC_VWF	CACHD1
0	1.67514	0.824	0.48	0	EDC_VWF	ANO2
0	2.17703	0.66	0.319	0	EDC_VWF	NCOA7
0	1.69781	0.894	0.596	0	EDC_VWF	VWF
0	1.61208	0.838	0.552	0	EDC_VWF	RASAL2
0	1.58238	0.79	0.512	0	EDC_VWF	PBX1
0	1.68186	0.899	0.642	0	EDC_VWF	MIR99AHG
0	1.67304	0.845	0.593	0	EDC_VWF	PKP4
0	1.53291	0.88	0.652	0	EDC_VWF	LIFR
1.24913e-307	1.3799	0.829	0.594	5.41736e-303	EDC_VWF	ST6GAL1
2.20055e-298	1.49324	0.796	0.542	9.54358e-294	EDC_VWF	PITPNC1
2.43764e-290	3.75343	0.382	0.057	1.05718e-285	EDC_VWF	CPVL
6.17771e-280	1.53452	0.757	0.519	2.67921e-275	EDC_VWF	ARHGEF3
3.78561e-277	3.69346	0.368	0.054	1.64178e-272	EDC_VWF	HLF
1.22471e-272	3.26813	0.418	0.099	5.31145e-268	EDC_VWF	LINC02360
1.45733e-269	2.0792	0.547	0.21	6.3203e-265	EDC_VWF	PCED1B
5.21119e-269	1.52058	0.762	0.539	2.26004e-264	EDC_VWF	SYNE1
5.96588e-268	3.58472	0.433	0.125	2.58734e-263	EDC_VWF	AC005699.1
6.67158e-267	3.59842	0.359	0.053	2.8934e-262	EDC_VWF	ADGRG6
2.23204e-263	4.57994	0.326	0.034	9.68013e-259	EDC_VWF	CA4
1.34176e-254	3.47216	0.365	0.064	5.81908e-250	EDC_VWF	DCC
3.76899e-245	1.83547	0.568	0.264	1.63457e-240	EDC_VWF	CDH11
3.17046e-242	2.76005	0.429	0.13	1.375e-237	EDC_VWF	AL138828.1
9.08213e-239	2.2995	0.462	0.156	3.93883e-234	EDC_VWF	TPD52L1
4.10494e-224	2.87798	0.356	0.075	1.78027e-219	EDC_VWF	TIAM1
9.54368e-223	1.07325	0.688	0.373	4.139e-218	EDC_VWF	PDE7B
1.25931e-214	1.58612	0.631	0.387	5.4615e-210	EDC_VWF	ACSM3
3.15694e-214	1.43874	0.618	0.326	1.36913e-209	EDC_VWF	WT1
5.77332e-209	2.2244	0.428	0.14	2.50383e-204	EDC_VWF	HDAC9
2.7354e-208	0.812332	0.885	0.749	1.18632e-203	EDC_VWF	ADAMTS9-AS2
2.04469e-204	4.57639	0.256	0.021	8.86761e-200	EDC_VWF	LEF1
1.00756e-201	1.36495	0.625	0.343	4.36967e-197	EDC_VWF	NRP1
3.54898e-197	2.55939	0.39	0.124	1.53916e-192	EDC_VWF	FBXO31
4.07722e-185	1.92608	0.489	0.218	1.76825e-180	EDC_VWF	ZNF385D
1.28823e-178	2.37368	0.38	0.13	5.58691e-174	EDC_VWF	ROR2
9.20602e-177	1.25115	0.65	0.398	3.99256e-172	EDC_VWF	NUAK1
8.35243e-162	2.35505	0.326	0.093	3.62237e-157	EDC_VWF	PRTG
8.75358e-161	1.16723	0.646	0.432	3.79634e-156	EDC_VWF	CELF2
1.08216e-159	2.67395	0.31	0.086	4.69324e-155	EDC_VWF	SLC1A1
6.89186e-159	1.04793	0.771	0.559	2.98893e-154	EDC_VWF	FKBP5
2.14034e-158	1.19137	0.676	0.492	9.28242e-154	EDC_VWF	BNC2
1.65181e-156	1.54711	0.521	0.275	7.16373e-152	EDC_VWF	PCAT1
6.07557e-155	1.88033	0.522	0.297	2.63491e-150	EDC_VWF	EGLN1
3.12583e-154	1.37595	0.559	0.325	1.35564e-149	EDC_VWF	NR5A2
9.14176e-153	1.56255	0.562	0.35	3.96469e-148	EDC_VWF	ITGA6
1.17383e-152	1.11773	0.735	0.561	5.09078e-148	EDC_VWF	FMNL2
4.23886e-151	1.66503	0.53	0.31	1.83835e-146	EDC_VWF	LINC01117
9.07365e-147	1.15517	0.66	0.448	3.93515e-142	EDC_VWF	TGFBR3
7.9267e-145	0.600725	0.94	0.701	3.43773e-140	EDC_VWF	SPARCL1
1.61756e-143	0.552017	0.935	0.865	7.01518e-139	EDC_VWF	AKT3
1.61525e-142	1.38828	0.566	0.342	7.00518e-138	EDC_VWF	OSBPL1A
3.90594e-138	1.85143	0.368	0.145	1.69397e-133	EDC_VWF	ABCG2
7.93728e-137	0.886076	0.779	0.646	3.44232e-132	EDC_VWF	FLI1
1.73795e-134	1.43704	0.47	0.243	7.53731e-130	EDC_VWF	ZNF462
2.30741e-133	0.660434	0.868	0.75	1.0007e-128	EDC_VWF	ZBTB16
2.31299e-130	1.65519	0.43	0.21	1.00312e-125	EDC_VWF	TMCC3
8.1082e-130	0.784636	0.77	0.594	3.51645e-125	EDC_VWF	DPYD
4.46756e-129	0.902033	0.724	0.553	1.93754e-124	EDC_VWF	CCND3
2.75119e-127	0.917086	0.669	0.433	1.19316e-122	EDC_VWF	FLT1
2.09679e-126	2.12282	0.314	0.113	9.09356e-122	EDC_VWF	DPF3
5.00754e-126	1.36602	0.51	0.302	2.17172e-121	EDC_VWF	KAZN
6.47469e-126	2.95923	0.262	0.076	2.80801e-121	EDC_VWF	SPOCK1
3.47947e-125	1.14063	0.701	0.553	1.50901e-120	EDC_VWF	EPB41L4A
1.28227e-123	1.06922	0.663	0.502	5.56109e-119	EDC_VWF	TBC1D4
2.09545e-118	0.927811	0.666	0.509	9.08774e-114	EDC_VWF	DENND1A
5.33942e-117	0.740884	0.753	0.539	2.31566e-112	EDC_VWF	MYRIP
2.68136e-115	0.746051	0.794	0.68	1.16288e-110	EDC_VWF	NCOA1
1.22021e-114	0.689614	0.825	0.691	5.29192e-110	EDC_VWF	CADPS2
1.55544e-114	2.34689	0.296	0.109	6.74579e-110	EDC_VWF	ADAMTSL1
1.79831e-113	1.25976	0.45	0.237	7.79909e-109	EDC_VWF	SH3RF3
1.71933e-112	1.28397	0.498	0.301	7.45656e-108	EDC_VWF	FBXO21
6.42078e-112	1.83934	0.337	0.144	2.78463e-107	EDC_VWF	ZNRF3
4.10467e-111	2.37138	0.264	0.085	1.78015e-106	EDC_VWF	PCDH17
5.35625e-109	0.969638	0.601	0.39	2.32295e-104	EDC_VWF	CCDC178
2.27438e-102	1.25725	0.48	0.297	9.86377e-98	EDC_VWF	OSMR
5.37282e-101	1.48392	0.402	0.217	2.33014e-96	EDC_VWF	KCTD3
1.50609e-100	1.20722	0.487	0.299	6.53177e-96	EDC_VWF	TMTC2
7.50154e-99	1.80035	0.312	0.135	3.25334e-94	EDC_VWF	FMO2
8.14302e-98	0.718694	0.743	0.579	3.53154e-93	EDC_VWF	EBF1
1.61493e-94	0.890655	0.594	0.418	7.00378e-90	EDC_VWF	SFMBT2
3.44013e-93	1.23677	0.489	0.324	1.49195e-88	EDC_VWF	EHD4
5.98791e-92	1.15565	0.517	0.36	2.5969e-87	EDC_VWF	GREB1
1.61718e-89	1.00208	0.658	0.525	7.01355e-85	EDC_VWF	HIPK3
6.20835e-89	1.29998	0.368	0.191	2.6925e-84	EDC_VWF	ECHDC2
1.46857e-85	1.85446	0.256	0.099	6.36902e-81	EDC_VWF	FAM13C
2.85132e-85	1.04027	0.501	0.334	1.23659e-80	EDC_VWF	ENAH
1.76219e-84	0.488879	0.858	0.749	7.64242e-80	EDC_VWF	AFF1
3.48248e-84	1.7098	0.284	0.125	1.51032e-79	EDC_VWF	ACSM1
6.42591e-84	1.02837	0.507	0.343	2.78685e-79	EDC_VWF	CD34
1.03584e-83	1.63193	0.288	0.127	4.49232e-79	EDC_VWF	NHS
8.06203e-83	1.37974	0.36	0.187	3.49642e-78	EDC_VWF	PDE10A
1.57097e-81	1.03811	0.524	0.376	6.81315e-77	EDC_VWF	RBMS2
2.74029e-81	1.43186	0.307	0.144	1.18844e-76	EDC_VWF	RXFP1
6.58572e-80	1.11061	0.439	0.274	2.85616e-75	EDC_VWF	CTNNAL1
2.49536e-79	1.25794	0.366	0.2	1.08221e-74	EDC_VWF	AASS
3.64167e-77	1.65507	0.276	0.125	1.57935e-72	EDC_VWF	BAALC-AS1
2.16557e-76	0.631712	0.637	0.444	9.39187e-72	EDC_VWF	DACH1
9.85718e-73	1.81933	0.274	0.125	4.27496e-68	EDC_VWF	SLC2A3
1.02163e-72	1.25064	0.397	0.242	4.4307e-68	EDC_VWF	PDGFC
1.06853e-72	1.06056	0.502	0.362	4.6341e-68	EDC_VWF	GPCPD1
1.64039e-72	0.94759	0.598	0.481	7.11422e-68	EDC_VWF	FAM171A1
3.59297e-72	1.48128	0.287	0.139	1.55823e-67	EDC_VWF	ROBO1
1.97982e-71	0.924244	0.487	0.332	8.58629e-67	EDC_VWF	GULP1
1.86972e-70	1.83862	0.308	0.164	8.10879e-66	EDC_VWF	CCN2
2.0195e-70	1.11734	0.364	0.204	8.75837e-66	EDC_VWF	SCARB1
2.52832e-70	0.799528	0.63	0.532	1.09651e-65	EDC_VWF	PIAS1
6.76855e-69	0.94283	0.475	0.328	2.93545e-64	EDC_VWF	PVT1
9.42261e-69	1.26046	0.272	0.125	4.08649e-64	EDC_VWF	BMP6
2.39654e-67	1.00138	0.515	0.379	1.03936e-62	EDC_VWF	KIAA1328
5.64029e-67	0.859321	0.558	0.421	2.44614e-62	EDC_VWF	RNF115
7.47787e-67	1.67883	0.253	0.117	3.24308e-62	EDC_VWF	PIGC
1.05605e-66	0.689716	0.684	0.575	4.57999e-62	EDC_VWF	NR3C2
1.3215e-65	1.25348	0.384	0.242	5.73123e-61	EDC_VWF	ITPKB
4.14815e-65	0.689182	0.682	0.575	1.79901e-60	EDC_VWF	GPHN
1.98608e-64	0.802531	0.537	0.406	8.61344e-60	EDC_VWF	PLEKHA5
3.83757e-64	0.87702	0.525	0.386	1.66432e-59	EDC_VWF	CALCOCO2
1.37726e-63	1.10379	0.43	0.296	5.97303e-59	EDC_VWF	GSE1
2.98792e-63	1.28225	0.362	0.219	1.29583e-58	EDC_VWF	FRMD3
2.5457e-62	0.823336	0.499	0.345	1.10405e-57	EDC_VWF	MGAT4A
4.54156e-62	0.806415	0.594	0.48	1.96963e-57	EDC_VWF	MYO5C
7.09941e-62	1.42644	0.301	0.163	3.07895e-57	EDC_VWF	LDLRAD3
4.01733e-61	1.48489	0.259	0.127	1.74228e-56	EDC_VWF	CTTNBP2
8.08017e-61	0.908537	0.423	0.28	3.50429e-56	EDC_VWF	SPARC
4.01974e-59	0.70775	0.62	0.513	1.74332e-54	EDC_VWF	CFLAR
5.83964e-59	1.13507	0.359	0.219	2.53259e-54	EDC_VWF	DCLK2
1.17261e-58	0.597421	0.699	0.594	5.08549e-54	EDC_VWF	PRSS23
2.85606e-58	1.90108	0.273	0.147	1.23864e-53	EDC_VWF	IVNS1ABP
1.45411e-57	0.889956	0.472	0.345	6.30632e-53	EDC_VWF	LINC00513
6.41948e-57	0.320176	0.958	0.912	2.78407e-52	EDC_VWF	PTPRM
9.00668e-57	0.98472	0.301	0.162	3.90611e-52	EDC_VWF	P3H2
2.52211e-55	0.671703	0.645	0.539	1.09382e-50	EDC_VWF	REV3L
3.75698e-55	0.955156	0.421	0.286	1.62936e-50	EDC_VWF	ST3GAL1
5.74255e-55	1.18355	0.36	0.226	2.49049e-50	EDC_VWF	EIF1B-AS1
8.16269e-54	1.39446	0.286	0.163	3.54008e-49	EDC_VWF	ITM2A
3.3748e-53	0.308286	0.953	0.94	1.46362e-48	EDC_VWF	FTX
1.46598e-52	1.14628	0.297	0.167	6.35781e-48	EDC_VWF	DPYD-AS1
1.47704e-52	0.932686	0.399	0.265	6.40577e-48	EDC_VWF	SLCO2B1
4.0261e-52	1.01633	0.364	0.231	1.74608e-47	EDC_VWF	CYYR1-AS1
1.59887e-51	1.62178	0.265	0.149	6.93415e-47	EDC_VWF	MAP1LC3B
2.03899e-51	0.683382	0.71	0.637	8.84291e-47	EDC_VWF	INSR
2.14288e-50	0.671245	0.567	0.457	9.29347e-46	EDC_VWF	WWP1
2.96168e-50	1.29508	0.274	0.155	1.28445e-45	EDC_VWF	AC004594.1
1.54935e-49	0.945099	0.487	0.375	6.71939e-45	EDC_VWF	DYSF
2.1622e-49	1.37693	0.313	0.195	9.37724e-45	EDC_VWF	PLCXD3
2.16789e-49	1.07998	0.31	0.185	9.40192e-45	EDC_VWF	ZNF366
2.77843e-49	0.913933	0.458	0.344	1.20498e-44	EDC_VWF	ENG
5.6624e-49	0.898915	0.437	0.31	2.45573e-44	EDC_VWF	ESR2
1.16035e-48	1.30772	0.275	0.159	5.03232e-44	EDC_VWF	MCF2L
2.36857e-48	0.518415	0.695	0.628	1.02723e-43	EDC_VWF	JAK1
2.5788e-48	1.08938	0.366	0.246	1.1184e-43	EDC_VWF	ANXA4
5.49837e-48	0.813793	0.393	0.262	2.38459e-43	EDC_VWF	EGFR
9.63129e-48	0.931315	0.331	0.206	4.17699e-43	EDC_VWF	ZSWIM5
9.95444e-48	0.977568	0.34	0.22	4.31714e-43	EDC_VWF	ARHGAP10
1.88433e-47	0.676498	0.577	0.488	8.17217e-43	EDC_VWF	ESYT2
7.13999e-47	1.00223	0.386	0.27	3.09654e-42	EDC_VWF	RPRD1A
2.99347e-46	0.579634	0.617	0.529	1.29824e-41	EDC_VWF	CUX1
1.7402e-45	1.08084	0.278	0.16	7.54705e-41	EDC_VWF	WT1-AS
6.04207e-45	0.457723	0.629	0.503	2.62039e-40	EDC_VWF	ENTPD1-AS1
7.6004e-45	0.601451	0.559	0.458	3.29622e-40	EDC_VWF	SNHG14
9.08882e-45	1.07523	0.33	0.216	3.94173e-40	EDC_VWF	AP1S2
4.70488e-44	1.03456	0.285	0.167	2.04046e-39	EDC_VWF	PTGIS
6.11295e-43	0.877847	0.403	0.293	2.65113e-38	EDC_VWF	MAP3K5
8.58872e-42	1.12405	0.344	0.242	3.72484e-37	EDC_VWF	THUMPD1
1.25307e-41	1.07564	0.266	0.157	5.43443e-37	EDC_VWF	EML1
3.45368e-41	0.474679	0.692	0.635	1.49783e-36	EDC_VWF	PNISR
8.01714e-40	0.927372	0.384	0.278	3.47695e-35	EDC_VWF	C2CD2
9.40039e-40	0.416918	0.8	0.759	4.07685e-35	EDC_VWF	PICALM
1.00596e-39	1.30902	0.294	0.193	4.36273e-35	EDC_VWF	CCBE1
1.51208e-39	0.446348	0.716	0.64	6.55773e-35	EDC_VWF	EXT1
6.26624e-39	0.486398	0.554	0.426	2.71761e-34	EDC_VWF	XAF1
2.62133e-38	0.880393	0.371	0.26	1.13684e-33	EDC_VWF	TNS3
2.86178e-37	1.25561	0.257	0.16	1.24113e-32	EDC_VWF	AC068587.4
2.89831e-37	0.7307	0.468	0.368	1.25697e-32	EDC_VWF	ZHX3
5.4332e-37	0.727888	0.498	0.401	2.35633e-32	EDC_VWF	RAPH1
1.39616e-36	0.802837	0.384	0.274	6.055e-32	EDC_VWF	RAPGEF4
2.12257e-36	0.746358	0.396	0.289	9.20536e-32	EDC_VWF	FAM13A
2.97545e-36	0.657709	0.484	0.39	1.29042e-31	EDC_VWF	SSBP3
3.16228e-36	1.00265	0.279	0.173	1.37145e-31	EDC_VWF	AR
3.99353e-36	0.884022	0.343	0.237	1.73195e-31	EDC_VWF	CLEC1A
1.44731e-35	1.02267	0.337	0.241	6.27686e-31	EDC_VWF	CACNB2
1.45267e-35	0.337445	0.865	0.817	6.30007e-31	EDC_VWF	PLCB4
9.60765e-35	1.05741	0.278	0.181	4.16674e-30	EDC_VWF	FAM189A2
3.66142e-34	0.645868	0.474	0.371	1.58792e-29	EDC_VWF	OSBPL10
6.52254e-34	0.902044	0.295	0.198	2.82876e-29	EDC_VWF	RHOBTB3
6.7874e-34	0.97005	0.281	0.18	2.94363e-29	EDC_VWF	ZNF608
9.96306e-34	0.869005	0.365	0.267	4.32088e-29	EDC_VWF	EPB41
1.01575e-33	0.635269	0.376	0.264	4.40519e-29	EDC_VWF	SHROOM4
1.13037e-33	1.12196	0.254	0.161	4.90231e-29	EDC_VWF	PRCP
1.64684e-33	0.755661	0.387	0.287	7.1422e-29	EDC_VWF	LHFPL2
5.35201e-33	0.498499	0.621	0.517	2.32111e-28	EDC_VWF	LEPR
2.19192e-32	0.477025	0.656	0.589	9.50613e-28	EDC_VWF	LMBR1
9.89248e-32	0.305148	0.854	0.832	4.29027e-27	EDC_VWF	STAG1
2.56873e-31	0.402614	0.763	0.705	1.11403e-26	EDC_VWF	IMMP2L
4.18438e-31	0.905883	0.273	0.179	1.81472e-26	EDC_VWF	RALGPS2
6.29355e-31	0.900515	0.303	0.21	2.72945e-26	EDC_VWF	MAK
7.9838e-31	0.875601	0.288	0.193	3.46249e-26	EDC_VWF	GLI3
9.06461e-31	0.397627	0.737	0.71	3.93123e-26	EDC_VWF	RORA
1.76185e-30	0.712804	0.354	0.251	7.64098e-26	EDC_VWF	NLRP1
1.77083e-30	0.638785	0.4	0.303	7.67989e-26	EDC_VWF	ANKUB1
3.48e-30	0.755514	0.332	0.234	1.50924e-25	EDC_VWF	PCBP1-AS1
7.14922e-30	0.634289	0.555	0.485	3.10055e-25	EDC_VWF	FNBP1L
8.19083e-30	0.699548	0.428	0.337	3.55228e-25	EDC_VWF	CNN3
1.51762e-29	0.416639	0.73	0.688	6.58175e-25	EDC_VWF	SPIDR
1.98286e-29	1.05909	0.275	0.189	8.59946e-25	EDC_VWF	CTNNA3
2.17884e-29	0.899374	0.317	0.226	9.4494e-25	EDC_VWF	HACE1
3.93487e-29	0.865102	0.297	0.206	1.70651e-24	EDC_VWF	PRICKLE2
5.14446e-29	0.976047	0.333	0.244	2.2311e-24	EDC_VWF	CYTH1
8.48148e-29	0.562477	0.515	0.438	3.67833e-24	EDC_VWF	ZNF704
1.62282e-28	0.731829	0.348	0.253	7.03802e-24	EDC_VWF	RFTN2
3.31212e-28	0.790475	0.432	0.352	1.43643e-23	EDC_VWF	SH3BP5
4.63063e-28	0.59108	0.4	0.303	2.00826e-23	EDC_VWF	MFSD4B
4.91062e-28	0.39034	0.52	0.426	2.12969e-23	EDC_VWF	AC007319.1
5.43878e-28	0.981219	0.261	0.176	2.35874e-23	EDC_VWF	C17orf67
7.23375e-28	0.78304	0.402	0.318	3.1372e-23	EDC_VWF	PPP2R5A
7.55394e-28	0.767767	0.381	0.294	3.27607e-23	EDC_VWF	RGL1
1.47847e-27	0.976239	0.287	0.205	6.41198e-23	EDC_VWF	AFF3
1.68021e-27	0.453053	0.543	0.442	7.28692e-23	EDC_VWF	MRTFB
3.73303e-27	0.457855	0.735	0.707	1.61898e-22	EDC_VWF	LHFPL6
6.69768e-27	0.378677	0.793	0.753	2.90472e-22	EDC_VWF	PRKCH
8.81251e-27	0.544275	0.549	0.484	3.8219e-22	EDC_VWF	DIP2B
4.1827e-26	0.530896	0.552	0.493	1.814e-21	EDC_VWF	PIK3C2A
4.70867e-26	0.347362	0.844	0.793	2.0421e-21	EDC_VWF	IGFBP7
9.65713e-26	0.64289	0.418	0.33	4.1882e-21	EDC_VWF	SLCO3A1
3.43653e-25	1.07911	0.374	0.301	1.49039e-20	EDC_VWF	KCNIP4
3.59888e-25	0.65252	0.365	0.283	1.5608e-20	EDC_VWF	RESF1
7.28003e-25	0.400963	0.696	0.671	3.15728e-20	EDC_VWF	JPX
7.58102e-25	0.8206	0.372	0.291	3.28781e-20	EDC_VWF	ARHGAP18
1.09258e-24	1.04085	0.282	0.208	4.73842e-20	EDC_VWF	TENM4
1.38669e-24	0.407061	0.645	0.614	6.01394e-20	EDC_VWF	LUC7L3
1.45225e-24	1.11457	0.268	0.192	6.29828e-20	EDC_VWF	MTMR10
1.88855e-24	0.865139	0.284	0.202	8.19046e-20	EDC_VWF	SORBS1
2.14635e-24	0.81069	0.283	0.201	9.30852e-20	EDC_VWF	TRPC1
4.57817e-24	0.97369	0.261	0.185	1.98551e-19	EDC_VWF	SYNPO2
7.81103e-24	0.43981	0.675	0.638	3.38757e-19	EDC_VWF	FYN
8.27568e-24	0.303884	0.778	0.758	3.58908e-19	EDC_VWF	FOXO1
8.44251e-24	0.694574	0.309	0.226	3.66143e-19	EDC_VWF	GOLGA8A
1.19352e-23	0.750968	0.368	0.291	5.17616e-19	EDC_VWF	KCNQ1OT1
1.50162e-23	0.485214	0.478	0.383	6.5124e-19	EDC_VWF	EEPD1
2.0149e-23	0.648796	0.363	0.28	8.73842e-19	EDC_VWF	FNIP1
2.14334e-23	0.514639	0.464	0.385	9.29545e-19	EDC_VWF	SIK2
3.48977e-23	1.02196	0.25	0.174	1.51348e-18	EDC_VWF	KCND2
4.0331e-23	0.64202	0.324	0.239	1.74911e-18	EDC_VWF	SPATA13
4.19417e-23	0.309322	0.811	0.797	1.81897e-18	EDC_VWF	MED13L
5.40894e-23	0.60316	0.457	0.378	2.34581e-18	EDC_VWF	GNA14
6.38935e-23	0.706093	0.373	0.299	2.771e-18	EDC_VWF	MTM1
7.94612e-23	0.606411	0.438	0.369	3.44615e-18	EDC_VWF	TBCD
1.44944e-22	0.420904	0.6	0.539	6.28609e-18	EDC_VWF	MPDZ
4.36629e-22	0.43445	0.404	0.309	1.89362e-17	EDC_VWF	LINC02147
6.39135e-22	0.263059	0.557	0.441	2.77187e-17	EDC_VWF	EPHA4
9.86165e-22	0.290765	0.815	0.778	4.2769e-17	EDC_VWF	MEF2C
1.07427e-21	0.436861	0.579	0.526	4.659e-17	EDC_VWF	MYO9A
1.48732e-21	0.530534	0.796	0.781	6.45034e-17	EDC_VWF	DOCK4
1.57693e-21	0.258372	0.466	0.363	6.839e-17	EDC_VWF	RIPOR2
3.02907e-21	0.417293	0.615	0.567	1.31368e-16	EDC_VWF	CBLB
3.27581e-21	0.338741	0.598	0.533	1.42069e-16	EDC_VWF	SNED1
3.3659e-21	0.275806	0.595	0.487	1.45976e-16	EDC_VWF	CYYR1
3.37101e-21	0.421786	0.618	0.582	1.46197e-16	EDC_VWF	FOXO3
5.22331e-21	0.516669	0.461	0.391	2.2653e-16	EDC_VWF	STARD9
7.08181e-21	0.9513	0.255	0.186	3.07131e-16	EDC_VWF	GPC6
9.3494e-21	0.702213	0.433	0.377	4.05474e-16	EDC_VWF	FGFR1
1.23838e-20	0.5687	0.417	0.346	5.37073e-16	EDC_VWF	ME3
1.41466e-20	0.679686	0.258	0.184	6.13526e-16	EDC_VWF	MIR100HG
2.66829e-20	0.367295	0.611	0.572	1.15721e-15	EDC_VWF	GPBP1
3.90462e-20	0.657891	0.37	0.302	1.6934e-15	EDC_VWF	HGSNAT
4.30804e-20	0.545147	0.44	0.37	1.86836e-15	EDC_VWF	ANKHD1
4.78636e-20	0.607651	0.444	0.385	2.0758e-15	EDC_VWF	CARD8
5.7944e-20	0.68534	0.384	0.32	2.51298e-15	EDC_VWF	SLF2
6.37825e-20	0.656862	0.476	0.42	2.76618e-15	EDC_VWF	LYST
7.82461e-20	0.735374	0.27	0.196	3.39346e-15	EDC_VWF	SOD2
8.04035e-20	1.00369	0.252	0.182	3.48702e-15	EDC_VWF	AL589693.1
1.43254e-18	0.536458	0.512	0.458	6.2128e-14	EDC_VWF	IFI16
1.51035e-18	0.517418	0.409	0.339	6.55025e-14	EDC_VWF	HIPK2
2.69908e-18	0.322096	0.694	0.661	1.17056e-13	EDC_VWF	PAN3
3.18178e-18	0.616648	0.402	0.347	1.3799e-13	EDC_VWF	PXN
3.64953e-18	0.323362	0.604	0.549	1.58276e-13	EDC_VWF	MCC
3.90029e-18	0.418167	0.47	0.396	1.69152e-13	EDC_VWF	PKD2
5.29313e-18	0.73952	0.31	0.242	2.29558e-13	EDC_VWF	GNA14-AS1
7.41195e-18	0.484588	0.5	0.448	3.21449e-13	EDC_VWF	SRSF5
1.46247e-17	0.587487	0.292	0.218	6.34257e-13	EDC_VWF	NRG2
2.12867e-17	0.694806	0.258	0.191	9.23183e-13	EDC_VWF	GABBR1
2.14286e-17	0.510579	0.501	0.452	9.29336e-13	EDC_VWF	NLK
2.48235e-17	0.586471	0.352	0.286	1.07657e-12	EDC_VWF	ATL2
2.82553e-17	0.626172	0.358	0.296	1.2254e-12	EDC_VWF	STT3B
4.20911e-17	0.456998	0.539	0.498	1.82545e-12	EDC_VWF	CAMTA1
5.43218e-17	0.626986	0.322	0.255	2.35588e-12	EDC_VWF	DLEU1
5.99081e-17	0.734699	0.35	0.285	2.59815e-12	EDC_VWF	HSPD1
7.85e-17	0.706754	0.307	0.244	3.40447e-12	EDC_VWF	ALDH7A1
8.13363e-17	0.559504	0.354	0.286	3.52747e-12	EDC_VWF	SPATS2L
9.38854e-17	0.532716	0.373	0.306	4.07171e-12	EDC_VWF	SPRED2
1.3603e-16	0.540404	0.369	0.306	5.89947e-12	EDC_VWF	ZFYVE9
1.4738e-16	0.670388	0.285	0.221	6.39173e-12	EDC_VWF	CCDC18-AS1
1.82482e-16	0.348215	0.584	0.541	7.91405e-12	EDC_VWF	SVIL
3.13898e-16	0.62794	0.36	0.297	1.36135e-11	EDC_VWF	TPST1
3.71485e-16	0.687103	0.256	0.191	1.61109e-11	EDC_VWF	IL3RA
3.78319e-16	0.557887	0.341	0.277	1.64073e-11	EDC_VWF	PER1
3.79039e-16	0.74115	0.334	0.277	1.64386e-11	EDC_VWF	C7
3.79804e-16	0.660798	0.281	0.218	1.64717e-11	EDC_VWF	ZNF565
7.69557e-16	0.724095	0.258	0.195	3.33749e-11	EDC_VWF	AP000787.1
1.17117e-15	0.590686	0.35	0.289	5.07924e-11	EDC_VWF	PATJ
1.57278e-15	0.396738	0.542	0.501	6.821e-11	EDC_VWF	TUT4
1.76661e-15	0.669351	0.265	0.203	7.6616e-11	EDC_VWF	LRP5
2.61347e-15	0.681808	0.253	0.191	1.13344e-10	EDC_VWF	PHLPP1
3.08282e-15	0.558854	0.353	0.292	1.33699e-10	EDC_VWF	TMEM14B
5.76701e-15	0.651323	0.283	0.221	2.50109e-10	EDC_VWF	TRIM2
6.58189e-15	0.471635	0.396	0.335	2.8545e-10	EDC_VWF	NCALD
6.70524e-15	0.590302	0.294	0.232	2.90799e-10	EDC_VWF	NOP58
7.52781e-15	0.546331	0.322	0.261	3.26473e-10	EDC_VWF	TPT1-AS1
7.78679e-15	0.293373	0.629	0.568	3.37705e-10	EDC_VWF	SEC14L1
7.85888e-15	0.305248	0.469	0.388	3.40832e-10	EDC_VWF	MYOF
8.28074e-15	0.805796	0.263	0.206	3.59128e-10	EDC_VWF	ETS2
1.16762e-14	0.470828	0.46	0.414	5.06385e-10	EDC_VWF	CPQ
1.43343e-14	0.607904	0.276	0.216	6.21666e-10	EDC_VWF	SLC25A27
1.56888e-14	0.305431	0.666	0.642	6.80409e-10	EDC_VWF	CDKAL1
1.76576e-14	0.443208	0.431	0.376	7.65794e-10	EDC_VWF	TMEM135
1.85648e-14	0.356872	0.549	0.504	8.05135e-10	EDC_VWF	ATXN1
2.29358e-14	0.294003	0.658	0.633	9.94701e-10	EDC_VWF	RAD51B
2.36901e-14	0.733033	0.295	0.241	1.02742e-09	EDC_VWF	WDR60
2.73422e-14	0.562303	0.37	0.318	1.1858e-09	EDC_VWF	PBX3
2.77269e-14	0.474009	0.309	0.247	1.20249e-09	EDC_VWF	CDKL1
2.97525e-14	0.539168	0.358	0.3	1.29034e-09	EDC_VWF	FGD6
5.46652e-14	0.323394	0.577	0.535	2.37078e-09	EDC_VWF	PRKN
8.47735e-14	0.573668	0.321	0.261	3.67654e-09	EDC_VWF	SPIRE1
9.33374e-14	0.342221	0.509	0.461	4.04795e-09	EDC_VWF	KANSL1L
9.45391e-14	0.271618	0.707	0.669	4.10007e-09	EDC_VWF	DLEU2
1.23978e-13	0.311548	0.625	0.597	5.37679e-09	EDC_VWF	CLASP1
1.33122e-13	0.595117	0.251	0.193	5.77337e-09	EDC_VWF	HOMER2
1.4023e-13	0.306857	0.652	0.642	6.08162e-09	EDC_VWF	STK3
1.60934e-13	0.573466	0.287	0.23	6.97954e-09	EDC_VWF	IFT88
1.63354e-13	0.666468	0.346	0.3	7.08451e-09	EDC_VWF	PDZRN3
1.87234e-13	0.571118	0.301	0.244	8.12017e-09	EDC_VWF	ZNF160
3.0277e-13	0.539193	0.368	0.317	1.31308e-08	EDC_VWF	CRLF3
4.68958e-13	0.356063	0.577	0.557	2.03383e-08	EDC_VWF	ANKRD11
4.90212e-13	0.556529	0.277	0.22	2.126e-08	EDC_VWF	NSUN6
5.70454e-13	0.315397	0.717	0.682	2.474e-08	EDC_VWF	LRCH1
6.60878e-13	0.525936	0.302	0.243	2.86616e-08	EDC_VWF	BAZ1A
7.02851e-13	0.388188	0.453	0.406	3.04819e-08	EDC_VWF	TCF25
7.0693e-13	0.317588	0.63	0.617	3.06589e-08	EDC_VWF	MARK3
7.35753e-13	0.505881	0.349	0.29	3.19089e-08	EDC_VWF	DISC1
1.01193e-12	0.429652	0.775	0.79	4.38864e-08	EDC_VWF	ABLIM1
1.55061e-12	0.530961	0.29	0.236	6.72485e-08	EDC_VWF	COL1A2
1.91751e-12	0.359983	0.43	0.365	8.31605e-08	EDC_VWF	DIPK2B
2.29149e-12	0.632062	0.266	0.212	9.93798e-08	EDC_VWF	STXBP1
2.51784e-12	0.570963	0.344	0.294	1.09196e-07	EDC_VWF	WDFY1
2.67406e-12	0.424227	0.498	0.456	1.15972e-07	EDC_VWF	ATP11A
2.85874e-12	0.428481	0.374	0.32	1.23981e-07	EDC_VWF	RABGEF1
3.35539e-12	0.347006	0.381	0.32	1.4552e-07	EDC_VWF	LINC-PINT
4.02909e-12	0.265486	0.688	0.684	1.74737e-07	EDC_VWF	RBM39
4.60235e-12	0.566003	0.286	0.234	1.99599e-07	EDC_VWF	FANCL
4.96662e-12	0.65525	0.274	0.223	2.15397e-07	EDC_VWF	AC008014.1
5.5398e-12	0.424749	0.46	0.417	2.40256e-07	EDC_VWF	FRY
6.19382e-12	0.31809	0.774	0.765	2.6862e-07	EDC_VWF	CALCRL
7.21047e-12	0.308263	0.633	0.611	3.12711e-07	EDC_VWF	RIN2
8.02182e-12	0.378469	0.484	0.446	3.47898e-07	EDC_VWF	R3HDM2
1.03059e-11	0.379032	0.465	0.429	4.46957e-07	EDC_VWF	SRSF7
1.05359e-11	0.629645	0.25	0.198	4.56931e-07	EDC_VWF	DOCK7
1.70001e-11	0.518291	0.303	0.253	7.37277e-07	EDC_VWF	SLC23A2
1.99663e-11	0.315276	0.62	0.597	8.65919e-07	EDC_VWF	ELF2
2.6649e-11	0.395103	0.502	0.457	1.15574e-06	EDC_VWF	PRKD1
3.28579e-11	0.354394	0.519	0.475	1.42502e-06	EDC_VWF	DGKH
3.64183e-11	0.462266	0.421	0.375	1.57943e-06	EDC_VWF	VPS13A
3.67983e-11	0.409741	0.374	0.321	1.5959e-06	EDC_VWF	PLSCR1
3.71763e-11	0.268986	0.68	0.669	1.6123e-06	EDC_VWF	ASH1L
5.04025e-11	0.425693	0.38	0.332	2.1859e-06	EDC_VWF	RNF169
5.71861e-11	0.77642	0.324	0.274	2.48011e-06	EDC_VWF	P4HA1
6.7057e-11	0.463703	0.385	0.339	2.9082e-06	EDC_VWF	TRIM13
6.82837e-11	0.267405	0.671	0.666	2.9614e-06	EDC_VWF	PPP6R3
6.89302e-11	0.410494	0.431	0.391	2.98943e-06	EDC_VWF	MPHOSPH8
7.57409e-11	0.498914	0.352	0.303	3.28481e-06	EDC_VWF	CYP20A1
7.9661e-11	0.33143	0.552	0.514	3.45482e-06	EDC_VWF	JARID2
1.0583e-10	0.291648	0.421	0.357	4.58973e-06	EDC_VWF	MAP2
1.11111e-10	0.557275	0.25	0.199	4.81876e-06	EDC_VWF	MBOAT2
1.35653e-10	0.463034	0.423	0.381	5.88315e-06	EDC_VWF	ABL1
1.4624e-10	0.529341	0.283	0.235	6.34227e-06	EDC_VWF	GOLGA8B
1.69444e-10	0.43715	0.455	0.414	7.3486e-06	EDC_VWF	GRK5
2.15436e-10	0.266714	0.649	0.597	9.34323e-06	EDC_VWF	ADGRL4
2.17253e-10	0.354976	0.533	0.509	9.42202e-06	EDC_VWF	POGZ
2.70642e-10	0.433971	0.416	0.381	1.17375e-05	EDC_VWF	UBE4B
2.79708e-10	0.54161	0.302	0.252	1.21306e-05	EDC_VWF	MYO10
2.89541e-10	0.440769	0.445	0.41	1.25571e-05	EDC_VWF	NEMF
3.12269e-10	0.519522	0.266	0.218	1.35428e-05	EDC_VWF	POLR2J3
3.35222e-10	0.49333	0.353	0.306	1.45383e-05	EDC_VWF	TAF1
3.62857e-10	0.464189	0.254	0.203	1.57368e-05	EDC_VWF	ZC3H6
3.63606e-10	0.270344	0.665	0.645	1.57692e-05	EDC_VWF	RDX
4.61829e-10	0.412366	0.447	0.406	2.00291e-05	EDC_VWF	NFATC3
4.63215e-10	0.43985	0.352	0.306	2.00892e-05	EDC_VWF	ARMCX4
4.80493e-10	0.293934	0.51	0.476	2.08385e-05	EDC_VWF	CHD2
4.90188e-10	0.506291	0.255	0.208	2.1259e-05	EDC_VWF	EMID1
4.9073e-10	0.458443	0.311	0.26	2.12825e-05	EDC_VWF	AFAP1L2
4.97363e-10	0.52563	0.269	0.222	2.15701e-05	EDC_VWF	MLLT6
5.07888e-10	0.537519	0.269	0.221	2.20266e-05	EDC_VWF	KANTR
6.64742e-10	0.494577	0.271	0.226	2.88292e-05	EDC_VWF	SIMC1
7.83573e-10	0.397762	0.397	0.349	3.39828e-05	EDC_VWF	COA1
9.23688e-10	0.508933	0.257	0.209	4.00594e-05	EDC_VWF	DNAH14
1.33127e-09	0.337835	0.598	0.583	5.77358e-05	EDC_VWF	SMCHD1
2.227e-09	0.579118	0.258	0.216	9.6583e-05	EDC_VWF	TRIQK
2.6948e-09	0.330691	0.576	0.56	0.000116871	EDC_VWF	TAF15
3.41929e-09	0.529108	0.292	0.254	0.000148291	EDC_VWF	SYTL4
3.60285e-09	0.426915	0.355	0.312	0.000156252	EDC_VWF	TAF1D
4.7328e-09	0.368305	0.453	0.418	0.000205257	EDC_VWF	MCU
5.29045e-09	0.327288	0.351	0.303	0.000229441	EDC_VWF	DYNC2H1
5.99192e-09	0.457761	0.348	0.306	0.000259864	EDC_VWF	TAF3
7.28351e-09	0.397988	0.422	0.387	0.000315879	EDC_VWF	AHI1
8.73438e-09	0.448495	0.315	0.272	0.000378801	EDC_VWF	CYBRD1
1.28028e-08	0.271221	0.571	0.548	0.000555246	EDC_VWF	LRBA
1.33199e-08	0.385323	0.431	0.401	0.000577671	EDC_VWF	STIM2
1.39602e-08	0.501278	0.262	0.219	0.000605441	EDC_VWF	ACSL4
1.42672e-08	0.434052	0.366	0.328	0.000618754	EDC_VWF	XRRA1
1.43343e-08	0.430506	0.353	0.315	0.000621664	EDC_VWF	GALNT2
1.54331e-08	0.52085	0.313	0.27	0.000669316	EDC_VWF	HMCN1
1.58341e-08	0.282367	0.563	0.534	0.000686708	EDC_VWF	GSN
2.19616e-08	0.415078	0.398	0.361	0.000952454	EDC_VWF	NSRP1
2.20189e-08	0.680525	0.285	0.248	0.000954936	EDC_VWF	LINC00472
2.4556e-08	0.431664	0.281	0.237	0.00106497	EDC_VWF	N4BP2L1
2.53428e-08	0.395289	0.39	0.358	0.00109909	EDC_VWF	PPP1R12B
3.54801e-08	0.378571	0.322	0.28	0.00153874	EDC_VWF	ARMH4
4.21911e-08	0.435577	0.386	0.355	0.00182979	EDC_VWF	CTDSPL2
5.00245e-08	0.51957	0.4	0.384	0.00216951	EDC_VWF	DENND5B
5.8185e-08	0.502321	0.274	0.234	0.00252342	EDC_VWF	BMERB1
6.52369e-08	0.356378	0.466	0.444	0.00282926	EDC_VWF	TMEM245
6.58381e-08	0.330592	0.519	0.497	0.00285533	EDC_VWF	PDS5B
7.75236e-08	0.358424	0.435	0.409	0.00336212	EDC_VWF	MICU1
7.80333e-08	0.439827	0.336	0.301	0.00338423	EDC_VWF	HDAC7
7.92389e-08	0.258473	0.54	0.52	0.00343651	EDC_VWF	MSI2
9.88918e-08	0.332352	0.462	0.435	0.00428884	EDC_VWF	MAPK8
1.02631e-07	0.395317	0.396	0.366	0.00445101	EDC_VWF	HNRNPR
1.07279e-07	0.492856	0.253	0.214	0.00465259	EDC_VWF	MTERF4
1.15388e-07	0.393267	0.346	0.309	0.00500426	EDC_VWF	NCOR2
1.32939e-07	0.306936	0.544	0.532	0.00576543	EDC_VWF	HERC2
1.33941e-07	0.50222	0.282	0.246	0.00580888	EDC_VWF	HSDL2
1.34836e-07	0.426133	0.365	0.327	0.00584772	EDC_VWF	TTLL5
1.3931e-07	0.302416	0.501	0.475	0.00604172	EDC_VWF	KIF13A
1.4539e-07	0.41309	0.308	0.271	0.00630541	EDC_VWF	KDM4B
1.56069e-07	0.32392	0.472	0.451	0.00676854	EDC_VWF	GIGYF2
1.60838e-07	0.448188	0.279	0.239	0.00697536	EDC_VWF	ADCY9
1.6846e-07	0.530777	0.292	0.26	0.00730592	EDC_VWF	FHL2
1.72303e-07	0.384451	0.294	0.254	0.00747263	EDC_VWF	HIVEP1
2.0567e-07	0.296282	0.592	0.583	0.00891969	EDC_VWF	ZCCHC7
2.31925e-07	0.303615	0.523	0.507	0.0100584	EDC_VWF	UBR2
2.45878e-07	0.446545	0.292	0.255	0.0106635	EDC_VWF	TPM1
2.72198e-07	0.36672	0.268	0.228	0.011805	EDC_VWF	SNHG29
2.74003e-07	0.500199	0.291	0.256	0.0118832	EDC_VWF	AAMDC
2.76456e-07	0.50667	0.315	0.282	0.0119896	EDC_VWF	ATR
3.12909e-07	0.446757	0.308	0.27	0.0135705	EDC_VWF	IGF2R
3.29766e-07	0.443499	0.336	0.304	0.0143016	EDC_VWF	TRA2B
3.40234e-07	0.360202	0.414	0.388	0.0147556	EDC_VWF	SECISBP2
3.51465e-07	0.454835	0.325	0.29	0.0152427	EDC_VWF	MSRA
4.14861e-07	0.372548	0.381	0.349	0.0179921	EDC_VWF	ATM
4.69482e-07	0.312895	0.457	0.433	0.020361	EDC_VWF	CD2AP
5.40653e-07	0.48121	0.305	0.27	0.0234476	EDC_VWF	RASSF3
5.5553e-07	0.304254	0.491	0.459	0.0240928	EDC_VWF	WDPCP
6.80072e-07	0.500855	0.264	0.229	0.029494	EDC_VWF	HSD17B11
7.45521e-07	0.417279	0.33	0.298	0.0323325	EDC_VWF	TRIM56
7.49054e-07	0.483161	0.33	0.301	0.0324857	EDC_VWF	ST13
7.95043e-07	0.344215	0.259	0.22	0.0344802	EDC_VWF	NR4A1
8.92588e-07	0.427483	0.256	0.22	0.0387106	EDC_VWF	MYO15B
9.9563e-07	0.388145	0.354	0.322	0.0431795	EDC_VWF	DGKE
9.96257e-07	0.288303	0.526	0.506	0.0432067	EDC_VWF	TSPAN9
1.06616e-06	0.319289	0.447	0.423	0.0462381	EDC_VWF	ECE1
1.13367e-06	0.366399	0.39	0.366	0.049166	EDC_VWF	ENSA
1.14683e-06	0.417241	0.251	0.215	0.049737	EDC_VWF	CD302
0	4.82765	0.807	0.105	0	EDC_CLDN5	VEGFC
0	3.65789	0.659	0.12	0	EDC_CLDN5	RNF144B
0	2.84184	0.832	0.294	0	EDC_CLDN5	ENPP2
0	2.39312	0.769	0.289	0	EDC_CLDN5	COBLL1
0	2.42935	0.741	0.265	0	EDC_CLDN5	EFNB2
0	6.56071	0.451	0.011	0	EDC_CLDN5	GJA5
0	2.39112	0.647	0.212	0	EDC_CLDN5	SRGN
0	2.60421	0.706	0.271	0	EDC_CLDN5	THSD4
0	3.07644	0.537	0.104	0	EDC_CLDN5	NOS1AP
0	2.3242	0.795	0.365	0	EDC_CLDN5	CLDN5
0	2.71473	0.906	0.481	0	EDC_CLDN5	THSD7A
0	2.71728	0.583	0.173	0	EDC_CLDN5	CLEC14A
0	1.76371	0.723	0.322	0	EDC_CLDN5	GFOD1
0	1.92128	0.627	0.232	0	EDC_CLDN5	LPCAT2
0	4.26487	0.434	0.04	0	EDC_CLDN5	GUCY1A1
0	2.06631	0.825	0.435	0	EDC_CLDN5	ITPR2
0	5.41288	0.383	0.013	0	EDC_CLDN5	TSPAN2
0	6.4528	0.373	0.011	0	EDC_CLDN5	SH3RF2
0	2.87951	0.494	0.135	0	EDC_CLDN5	PDE3A
0	3.56082	0.415	0.059	0	EDC_CLDN5	NPR3
0	4.69701	0.403	0.05	0	EDC_CLDN5	IGFBP3
0	3.6351	0.412	0.07	0	EDC_CLDN5	FBLN5
0	1.92823	0.805	0.464	0	EDC_CLDN5	PDZD2
0	2.7068	0.462	0.123	0	EDC_CLDN5	ROR1
0	2.70142	0.42	0.084	0	EDC_CLDN5	ICAM2
0	1.99124	0.782	0.45	0	EDC_CLDN5	PDCD4
0	4.79491	0.347	0.022	0	EDC_CLDN5	LINC00639
0	5.57463	0.33	0.009	0	EDC_CLDN5	SEMA3G
0	4.37177	0.341	0.025	0	EDC_CLDN5	SULT1B1
0	3.59873	0.335	0.027	0	EDC_CLDN5	STC1
0	3.23387	0.367	0.068	0	EDC_CLDN5	FGF2
0	4.47581	0.317	0.02	0	EDC_CLDN5	FBLN2
0	4.40375	0.306	0.025	0	EDC_CLDN5	PRDM16
0	4.78931	0.295	0.024	0	EDC_CLDN5	AC093801.1
0	1.756	0.957	0.701	0	EDC_CLDN5	MECOM
0	2.07169	0.878	0.622	0	EDC_CLDN5	NAV3
0	4.63091	0.25	0.013	0	EDC_CLDN5	GJA4
0	1.32562	0.89	0.665	0	EDC_CLDN5	CDC42BPA
0	1.33136	0.919	0.745	0	EDC_CLDN5	PTPRB
0	2.90842	0.99	0.876	0	EDC_CLDN5	ARL15
4.67646e-304	2.33015	0.528	0.173	2.02814e-299	EDC_CLDN5	LRIG1
1.41556e-302	1.38042	0.886	0.607	6.13914e-298	EDC_CLDN5	A2M
2.60456e-294	1.83206	0.729	0.361	1.12957e-289	EDC_CLDN5	MCTP1
2.50661e-289	1.97466	0.589	0.222	1.08709e-284	EDC_CLDN5	PIK3C2B
6.50295e-289	1.88698	0.438	0.103	2.82027e-284	EDC_CLDN5	BTNL9
1.46379e-273	1.41634	0.502	0.145	6.34833e-269	EDC_CLDN5	SGIP1
1.51915e-273	2.12408	0.581	0.233	6.58839e-269	EDC_CLDN5	JAG1
7.56406e-269	1.79473	0.638	0.293	3.28046e-264	EDC_CLDN5	IFNGR1
2.43e-267	1.83952	0.616	0.26	1.05387e-262	EDC_CLDN5	SELENOW
3.38942e-260	2.45545	0.445	0.133	1.46996e-255	EDC_CLDN5	USP54
2.92229e-253	2.36616	0.447	0.135	1.26737e-248	EDC_CLDN5	RNASE1
7.71804e-248	1.92733	0.478	0.156	3.34724e-243	EDC_CLDN5	CGNL1
1.74242e-243	1.96647	0.588	0.255	7.55668e-239	EDC_CLDN5	TM4SF1
8.00699e-241	1.66553	0.636	0.305	3.47255e-236	EDC_CLDN5	CTTNBP2NL
6.51205e-233	1.69616	0.534	0.201	2.82421e-228	EDC_CLDN5	FILIP1
6.30374e-220	0.980629	0.907	0.763	2.73387e-215	EDC_CLDN5	ELMO1
5.22258e-219	1.71223	0.658	0.352	2.26498e-214	EDC_CLDN5	FBN1
1.16653e-216	1.43049	0.735	0.438	5.05913e-212	EDC_CLDN5	FUT8
1.91447e-214	2.52453	0.267	0.047	8.30287e-210	EDC_CLDN5	HMCN2
4.42831e-213	0.99933	0.71	0.361	1.92051e-208	EDC_CLDN5	PLCG2
7.00644e-213	1.06489	0.85	0.59	3.03862e-208	EDC_CLDN5	EPAS1
1.97269e-212	2.1138	0.392	0.115	8.55534e-208	EDC_CLDN5	CD93
2.00962e-208	1.8247	0.409	0.124	8.71552e-204	EDC_CLDN5	CD9
3.75798e-206	2.11807	0.393	0.123	1.6298e-201	EDC_CLDN5	PRKX
2.46947e-204	2.17506	0.35	0.094	1.07098e-199	EDC_CLDN5	DLL4
1.52231e-201	2.20654	0.368	0.109	6.60209e-197	EDC_CLDN5	SYNJ2
6.60192e-201	1.45674	0.643	0.343	2.86319e-196	EDC_CLDN5	LIMA1
2.99393e-200	3.47973	0.306	0.077	1.29844e-195	EDC_CLDN5	SULF1
9.74124e-199	1.80095	0.615	0.302	4.22468e-194	EDC_CLDN5	PCSK5
4.39874e-197	1.82003	0.494	0.196	1.90769e-192	EDC_CLDN5	PIK3R3
5.5465e-197	2.02075	0.411	0.136	2.40546e-192	EDC_CLDN5	RAMP2
4.85871e-193	3.11181	0.255	0.051	2.10718e-188	EDC_CLDN5	CXCL12
3.08106e-188	1.22301	0.788	0.538	1.33623e-183	EDC_CLDN5	MAST4
4.40542e-188	2.57172	0.267	0.058	1.91059e-183	EDC_CLDN5	AC004889.1
5.57906e-187	1.88318	0.435	0.162	2.41958e-182	EDC_CLDN5	CYTH3
1.46926e-186	1.06776	0.887	0.747	6.37204e-182	EDC_CLDN5	ARGLU1
1.20062e-185	1.88218	0.433	0.16	5.20697e-181	EDC_CLDN5	ADAMTS6
2.20407e-184	1.2476	0.653	0.338	9.55882e-180	EDC_CLDN5	NOTCH4
1.78493e-183	2.10875	0.32	0.086	7.74107e-179	EDC_CLDN5	TM6SF1
8.45617e-183	2.18481	0.329	0.092	3.66735e-178	EDC_CLDN5	TOX2
7.42174e-182	1.78874	0.375	0.117	3.21873e-177	EDC_CLDN5	TGM2
1.1153e-181	1.59524	0.58	0.286	4.83693e-177	EDC_CLDN5	MLLT3
6.61696e-177	1.25867	0.768	0.566	2.86971e-172	EDC_CLDN5	MAP4
8.42399e-177	0.878245	0.829	0.596	3.6534e-172	EDC_CLDN5	ARHGAP26
6.47556e-174	1.48294	0.522	0.23	2.80839e-169	EDC_CLDN5	PODXL
5.07362e-173	1.70127	0.349	0.108	2.20038e-168	EDC_CLDN5	CDH13
2.40781e-172	1.29908	0.652	0.361	1.04424e-167	EDC_CLDN5	SAMD12
3.73642e-168	0.949195	0.854	0.597	1.62045e-163	EDC_CLDN5	ABCC4
6.94852e-168	1.72183	0.407	0.148	3.0135e-163	EDC_CLDN5	MMRN2
5.79243e-167	1.99479	0.417	0.164	2.51212e-162	EDC_CLDN5	CCSER1
4.8608e-160	2.28853	0.272	0.07	2.10808e-155	EDC_CLDN5	BMX
6.02357e-160	2.29661	0.278	0.074	2.61236e-155	EDC_CLDN5	ANKRD29
5.20442e-156	1.99428	0.353	0.121	2.25711e-151	EDC_CLDN5	RND3
2.08773e-155	1.39626	0.635	0.37	9.05429e-151	EDC_CLDN5	CAV1
4.18789e-153	1.26074	0.581	0.303	1.81625e-148	EDC_CLDN5	CFH
5.93733e-153	1.37531	0.673	0.403	2.57496e-148	EDC_CLDN5	SOX5
1.14255e-152	1.58392	0.654	0.409	4.95513e-148	EDC_CLDN5	FN1
4.83103e-144	1.34816	0.542	0.272	2.09517e-139	EDC_CLDN5	KCNN3
4.06527e-143	1.87541	0.354	0.128	1.76307e-138	EDC_CLDN5	ID1
5.55271e-143	1.85064	0.317	0.104	2.40816e-138	EDC_CLDN5	PPA1
1.5492e-142	1.89468	0.371	0.142	6.71871e-138	EDC_CLDN5	RHOB
5.87445e-140	0.952221	0.831	0.666	2.54769e-135	EDC_CLDN5	PREX2
2.04662e-139	0.934413	0.929	0.86	8.87598e-135	EDC_CLDN5	B2M
8.24508e-139	2.10966	0.345	0.126	3.57581e-134	EDC_CLDN5	DEPP1
3.30015e-138	1.0236	0.733	0.497	1.43124e-133	EDC_CLDN5	PDLIM5
4.93404e-137	1.02238	0.697	0.432	2.13984e-132	EDC_CLDN5	FGD4
1.25216e-134	1.15825	0.757	0.564	5.43049e-130	EDC_CLDN5	HLA-B
8.06827e-134	1.18254	0.682	0.445	3.49913e-129	EDC_CLDN5	HLA-C
8.4176e-133	0.943771	0.868	0.727	3.65063e-128	EDC_CLDN5	EXOC6
1.27606e-132	0.870132	0.713	0.43	5.53415e-128	EDC_CLDN5	PALMD
1.60161e-132	1.78882	0.341	0.126	6.94604e-128	EDC_CLDN5	LAP3
1.86918e-130	2.10114	0.626	0.416	8.10646e-126	EDC_CLDN5	PLPP1
3.00483e-130	1.01388	0.735	0.51	1.30317e-125	EDC_CLDN5	GMDS
1.47184e-129	1.105	0.617	0.361	6.38324e-125	EDC_CLDN5	STOM
2.81945e-129	1.23783	0.567	0.323	1.22277e-124	EDC_CLDN5	SERPINB6
2.07627e-127	1.21585	0.576	0.329	9.00458e-123	EDC_CLDN5	KLF12
4.20609e-127	1.44638	0.422	0.187	1.82414e-122	EDC_CLDN5	DHRS3
3.38888e-126	0.966204	0.652	0.389	1.46972e-121	EDC_CLDN5	RASGRF2
4.55607e-126	1.51944	0.357	0.137	1.97592e-121	EDC_CLDN5	GPIHBP1
6.21632e-126	1.89106	0.51	0.28	2.69595e-121	EDC_CLDN5	SRP14
4.02987e-125	0.926342	0.821	0.652	1.74771e-120	EDC_CLDN5	MEIS2
1.25606e-124	1.14638	0.878	0.76	5.44739e-120	EDC_CLDN5	VIM
6.39525e-124	1.98016	0.393	0.18	2.77356e-119	EDC_CLDN5	KCTD12
3.87744e-123	1.17733	0.661	0.428	1.68161e-118	EDC_CLDN5	SETBP1
4.01235e-122	0.837252	0.813	0.632	1.74012e-117	EDC_CLDN5	APBB2
1.48862e-121	1.23962	0.567	0.322	6.45598e-117	EDC_CLDN5	BST2
2.99926e-120	0.71792	0.867	0.671	1.30075e-115	EDC_CLDN5	PTPRG
5.03172e-119	1.71971	0.364	0.153	2.18221e-114	EDC_CLDN5	ELN
2.94763e-118	0.840586	0.78	0.59	1.27836e-113	EDC_CLDN5	FLNB
1.28115e-116	1.37418	0.471	0.24	5.55622e-112	EDC_CLDN5	ATP8A1
1.51756e-114	0.679124	0.883	0.749	6.58151e-110	EDC_CLDN5	SYNE2
1.13462e-113	1.14476	0.556	0.323	4.92073e-109	EDC_CLDN5	NEDD9
3.04293e-113	0.910037	0.715	0.491	1.31969e-108	EDC_CLDN5	RAPGEF5
5.20982e-113	0.941382	0.743	0.553	2.25945e-108	EDC_CLDN5	HLA-E
1.68076e-110	0.962771	0.629	0.391	7.28929e-106	EDC_CLDN5	MYO1E
7.0396e-109	1.63161	0.288	0.106	3.053e-104	EDC_CLDN5	VASH1
7.93638e-108	0.890732	0.671	0.437	3.44193e-103	EDC_CLDN5	PECAM1
1.31324e-107	0.8543	0.711	0.486	5.69539e-103	EDC_CLDN5	ADIPOR2
3.00409e-106	1.18658	0.408	0.193	1.30284e-101	EDC_CLDN5	NUDT4
1.66809e-105	1.21655	0.492	0.269	7.23433e-101	EDC_CLDN5	CDK14
1.7386e-105	1.12747	0.54	0.315	7.54012e-101	EDC_CLDN5	FAM135A
1.31219e-104	1.34288	0.332	0.134	5.69084e-100	EDC_CLDN5	ESAM
8.72046e-103	1.63743	0.296	0.116	3.78197e-98	EDC_CLDN5	LAMA3
3.90091e-100	1.16304	0.407	0.193	1.69179e-95	EDC_CLDN5	SLC5A4
3.03964e-98	1.67656	0.279	0.106	1.31826e-93	EDC_CLDN5	TAGLN2
3.46462e-98	1.67533	0.314	0.134	1.50257e-93	EDC_CLDN5	CCDC3
5.38227e-98	1.04018	0.52	0.301	2.33424e-93	EDC_CLDN5	NPTN
1.87717e-97	1.4098	0.365	0.172	8.1411e-93	EDC_CLDN5	MAP4K3-DT
2.3638e-97	0.981065	0.575	0.349	1.02516e-92	EDC_CLDN5	MSRB3
2.74264e-97	1.65226	0.288	0.113	1.18946e-92	EDC_CLDN5	RELL1
8.4943e-97	1.34749	0.515	0.299	3.68389e-92	EDC_CLDN5	IFI27
8.59484e-97	1.70399	0.32	0.137	3.7275e-92	EDC_CLDN5	ID3
2.38284e-96	1.30657	0.436	0.232	1.03341e-91	EDC_CLDN5	TBC1D1
8.61609e-96	1.25563	0.383	0.18	3.73671e-91	EDC_CLDN5	TSPAN7
4.35545e-94	1.17871	0.702	0.512	1.88892e-89	EDC_CLDN5	TMSB10
1.05084e-93	1.02548	0.475	0.254	4.55738e-89	EDC_CLDN5	HLA-DRB1
1.72126e-93	0.846228	0.671	0.465	7.46493e-89	EDC_CLDN5	MAP4K3
6.62533e-93	1.48044	0.376	0.182	2.87334e-88	EDC_CLDN5	SIPA1L2
6.74326e-93	1.31327	0.394	0.198	2.92449e-88	EDC_CLDN5	WLS
8.45519e-93	1.90604	0.26	0.101	3.66693e-88	EDC_CLDN5	RCAN2
3.04131e-92	0.8647	0.723	0.545	1.31898e-87	EDC_CLDN5	HLA-A
5.26266e-91	1.26003	0.35	0.161	2.28236e-86	EDC_CLDN5	RALB
1.40103e-90	0.560114	0.903	0.802	6.07612e-86	EDC_CLDN5	TACC1
2.18136e-89	1.37368	0.276	0.107	9.46036e-85	EDC_CLDN5	PKN3
2.23187e-89	0.957544	0.601	0.404	9.67938e-85	EDC_CLDN5	ADGRF5
5.1856e-89	1.02517	0.49	0.278	2.24895e-84	EDC_CLDN5	PHACTR1
7.8654e-89	0.551126	0.906	0.845	3.41115e-84	EDC_CLDN5	TTC28
2.55555e-87	1.3434	0.445	0.25	1.10831e-82	EDC_CLDN5	PDGFD
2.6277e-87	1.46207	0.587	0.394	1.13961e-82	EDC_CLDN5	MGP
6.65015e-87	0.910774	0.62	0.425	2.8841e-82	EDC_CLDN5	RAPGEF1
7.21049e-87	1.79702	0.283	0.122	3.12712e-82	EDC_CLDN5	PAPSS2
1.51804e-86	1.21223	0.383	0.189	6.58357e-82	EDC_CLDN5	NPDC1
4.01551e-86	1.2849	0.423	0.23	1.74149e-81	EDC_CLDN5	ATP1A1
1.15373e-84	0.488561	0.678	0.452	5.00359e-80	EDC_CLDN5	ST6GALNAC3
9.37024e-84	1.6033	0.333	0.159	4.06378e-79	EDC_CLDN5	ALCAM
1.66373e-83	1.3257	0.32	0.144	7.21542e-79	EDC_CLDN5	CCDC85B
2.13e-83	1.12958	0.489	0.29	9.23762e-79	EDC_CLDN5	CALM1
3.44144e-82	1.11857	0.513	0.321	1.49252e-77	EDC_CLDN5	PRELID2
3.07029e-81	1.114	0.479	0.287	1.33155e-76	EDC_CLDN5	TMEM131L
7.6991e-81	1.68528	0.259	0.107	3.33902e-76	EDC_CLDN5	PCNX2
1.47261e-80	1.49847	0.298	0.134	6.38656e-76	EDC_CLDN5	WNT2B
2.70529e-80	0.823442	0.599	0.387	1.17326e-75	EDC_CLDN5	ENTPD1
3.10629e-80	0.909035	0.57	0.368	1.34717e-75	EDC_CLDN5	SWAP70
3.55841e-80	0.637935	0.807	0.672	1.54324e-75	EDC_CLDN5	ERC1
1.07391e-79	1.40637	0.282	0.122	4.65743e-75	EDC_CLDN5	SOX13
3.91408e-79	1.02864	0.374	0.186	1.6975e-74	EDC_CLDN5	RGS3
1.80534e-78	0.717032	0.676	0.467	7.82959e-74	EDC_CLDN5	SORBS2
2.3165e-78	1.15795	0.455	0.268	1.00464e-73	EDC_CLDN5	RPS6KA5
4.36915e-78	1.15074	0.268	0.108	1.89486e-73	EDC_CLDN5	SORT1
1.0437e-77	1.16947	0.565	0.38	4.52641e-73	EDC_CLDN5	FAT4
1.98695e-77	0.962831	0.424	0.231	8.61722e-73	EDC_CLDN5	JAM2
4.03016e-77	0.949727	0.464	0.267	1.74784e-72	EDC_CLDN5	GIPC2
5.73663e-77	1.36081	0.298	0.134	2.48792e-72	EDC_CLDN5	CDC42EP3
1.44746e-76	0.976731	0.394	0.202	6.27749e-72	EDC_CLDN5	BCAM
2.10915e-76	2.338	0.308	0.156	9.14717e-72	EDC_CLDN5	PCDH11X
1.89495e-75	1.23329	0.262	0.109	8.2182e-71	EDC_CLDN5	MET
1.51012e-74	0.743553	0.616	0.411	6.54923e-70	EDC_CLDN5	PLD1
2.01936e-74	0.688863	0.673	0.471	8.75774e-70	EDC_CLDN5	EPHA4
1.11014e-73	1.40759	0.289	0.13	4.81458e-69	EDC_CLDN5	AC025569.1
2.25662e-73	0.994544	0.498	0.304	9.78674e-69	EDC_CLDN5	TACR1
2.89564e-73	1.43362	0.286	0.133	1.25581e-68	EDC_CLDN5	NOVA1
5.94453e-73	0.944143	0.51	0.315	2.57808e-68	EDC_CLDN5	IFI44L
6.31005e-73	0.805178	0.543	0.342	2.73661e-68	EDC_CLDN5	GCNT2
3.7721e-72	0.959414	0.524	0.34	1.63592e-67	EDC_CLDN5	CD81
1.08504e-71	0.842033	0.553	0.351	4.70571e-67	EDC_CLDN5	CD74
9.19327e-71	1.00988	0.412	0.231	3.98703e-66	EDC_CLDN5	CYB5R3
2.48581e-70	1.12751	0.393	0.217	1.07807e-65	EDC_CLDN5	PLCL1
4.37709e-70	1.26481	0.319	0.159	1.8983e-65	EDC_CLDN5	GAS6
1.85637e-68	1.30207	0.28	0.128	8.05088e-64	EDC_CLDN5	CRIP2
4.1405e-68	0.644443	0.806	0.663	1.79569e-63	EDC_CLDN5	TIMP3
5.23042e-68	0.845342	0.49	0.297	2.26838e-63	EDC_CLDN5	SNHG7
6.9347e-68	0.839714	0.525	0.336	3.00751e-63	EDC_CLDN5	HEG1
2.21061e-66	1.36262	0.283	0.134	9.58719e-62	EDC_CLDN5	IFI6
3.35723e-66	0.89272	0.471	0.284	1.456e-61	EDC_CLDN5	NAV1
5.48128e-65	1.25733	0.265	0.12	2.37718e-60	EDC_CLDN5	ADAM15
1.65249e-64	1.1948	0.321	0.165	7.16668e-60	EDC_CLDN5	AC074286.1
1.7235e-64	0.443515	0.951	0.932	7.47463e-60	EDC_CLDN5	UTRN
4.72623e-64	0.765289	0.55	0.371	2.04972e-59	EDC_CLDN5	CTDSPL
1.63526e-63	0.886372	0.507	0.335	7.09195e-59	EDC_CLDN5	LRP6
1.97769e-63	0.820272	0.533	0.356	8.57706e-59	EDC_CLDN5	HDGFL3
2.13621e-63	1.28397	0.329	0.173	9.26454e-59	EDC_CLDN5	DDIT4
2.18182e-63	0.735889	0.635	0.467	9.46233e-59	EDC_CLDN5	TSC22D1
3.22879e-63	1.11495	0.293	0.142	1.40029e-58	EDC_CLDN5	NPAS2
6.38697e-63	1.05874	0.304	0.15	2.76997e-58	EDC_CLDN5	CCDC88C
1.06215e-62	0.974714	0.389	0.219	4.60646e-58	EDC_CLDN5	IFITM2
2.84786e-62	0.725817	0.546	0.352	1.23509e-57	EDC_CLDN5	SLC5A4-AS1
1.59516e-61	0.592232	0.698	0.516	6.91805e-57	EDC_CLDN5	CYYR1
2.58144e-61	0.741454	0.557	0.383	1.11954e-56	EDC_CLDN5	CNOT6L
5.03157e-61	0.953036	0.54	0.371	2.18214e-56	EDC_CLDN5	IFITM3
2.02889e-60	1.11849	0.285	0.137	8.79908e-56	EDC_CLDN5	IL33
5.67815e-60	1.20741	0.31	0.16	2.46256e-55	EDC_CLDN5	AL139807.1
6.757e-59	0.610506	0.89	0.814	2.93044e-54	EDC_CLDN5	MBNL1
7.68006e-59	0.792158	0.366	0.202	3.33077e-54	EDC_CLDN5	MIR4435-2HG
1.11707e-58	1.19748	0.267	0.128	4.84461e-54	EDC_CLDN5	AC023590.1
1.11922e-58	0.637797	0.667	0.506	4.85396e-54	EDC_CLDN5	PTPN14
1.19522e-58	1.09844	0.345	0.191	5.18355e-54	EDC_CLDN5	CRYBG3
1.40784e-58	0.528212	0.792	0.68	6.10567e-54	EDC_CLDN5	FRYL
3.34436e-58	0.725945	0.582	0.419	1.45042e-53	EDC_CLDN5	ITSN2
3.49408e-58	0.806681	0.559	0.395	1.51535e-53	EDC_CLDN5	CARMIL1
6.15535e-58	1.07749	0.286	0.141	2.66951e-53	EDC_CLDN5	EFNA1
6.56559e-58	0.856068	0.532	0.359	2.84743e-53	EDC_CLDN5	PPP1CB
1.03004e-57	1.249	0.269	0.132	4.4672e-53	EDC_CLDN5	LMO4
1.8539e-57	1.00936	0.336	0.18	8.04017e-53	EDC_CLDN5	CCDC85A
3.60309e-57	0.854282	0.405	0.241	1.56262e-52	EDC_CLDN5	SHE
1.46898e-56	0.68224	0.593	0.426	6.37084e-52	EDC_CLDN5	NASP
1.95778e-56	0.938076	0.411	0.248	8.49071e-52	EDC_CLDN5	AGTPBP1
3.63008e-56	1.34062	0.251	0.121	1.57433e-51	EDC_CLDN5	SPECC1
2.44381e-55	0.55552	0.757	0.622	1.05986e-50	EDC_CLDN5	WSB1
1.08294e-54	1.13314	0.26	0.126	4.69662e-50	EDC_CLDN5	GIMAP4
3.69316e-54	0.592939	0.698	0.56	1.60169e-49	EDC_CLDN5	GNAS
5.06236e-54	0.360715	0.759	0.597	2.19549e-49	EDC_CLDN5	MT-ND4
1.3437e-53	1.4121	0.263	0.135	5.82751e-49	EDC_CLDN5	ARHGAP24
3.74735e-53	0.597867	0.579	0.401	1.62519e-48	EDC_CLDN5	MYOF
4.49851e-53	0.999021	0.336	0.188	1.95096e-48	EDC_CLDN5	GATA6
4.97283e-53	0.790734	0.501	0.34	2.15667e-48	EDC_CLDN5	H3F3B
6.80824e-53	0.633611	0.633	0.48	2.95267e-48	EDC_CLDN5	ACACB
1.15683e-51	1.39794	0.392	0.25	5.01705e-47	EDC_CLDN5	SYT1
1.68129e-51	0.709769	0.566	0.39	7.2916e-47	EDC_CLDN5	RIPOR2
7.6205e-51	0.863131	0.498	0.346	3.30493e-46	EDC_CLDN5	KLF2
1.27569e-50	0.976216	0.286	0.149	5.53255e-46	EDC_CLDN5	NOTCH1
1.3444e-50	1.06461	0.364	0.221	5.83052e-46	EDC_CLDN5	HERPUD1
2.82624e-50	1.15298	0.254	0.128	1.22571e-45	EDC_CLDN5	POMP
7.15024e-50	0.34315	0.941	0.829	3.10099e-45	EDC_CLDN5	SPARCL1
9.78225e-50	0.840918	0.365	0.213	4.24246e-45	EDC_CLDN5	TOX
9.97631e-50	1.07296	0.343	0.204	4.32663e-45	EDC_CLDN5	ARRDC3
1.45162e-49	1.18789	0.259	0.134	6.29552e-45	EDC_CLDN5	MTHFD2L
3.13173e-49	0.682406	0.498	0.332	1.3582e-44	EDC_CLDN5	VOPP1
4.30441e-49	0.972243	0.347	0.207	1.86678e-44	EDC_CLDN5	FGGY
7.0794e-49	0.586402	0.78	0.678	3.07027e-44	EDC_CLDN5	RFX3
7.88346e-49	0.643192	0.416	0.259	3.41898e-44	EDC_CLDN5	CHSY3
1.09589e-48	0.273505	0.826	0.723	4.75276e-44	EDC_CLDN5	MT-ATP6
1.29831e-48	0.994983	0.28	0.147	5.63064e-44	EDC_CLDN5	ATOH8
1.49707e-48	0.929446	0.339	0.197	6.49265e-44	EDC_CLDN5	RANBP17
1.78601e-48	0.688481	0.595	0.456	7.74576e-44	EDC_CLDN5	TLK1
4.51133e-48	0.829914	0.373	0.225	1.95652e-43	EDC_CLDN5	BCAP29
4.67423e-48	0.77068	0.401	0.246	2.02717e-43	EDC_CLDN5	HSD17B12
5.4608e-48	1.10872	0.256	0.132	2.3683e-43	EDC_CLDN5	DAP
7.93202e-48	0.539776	0.565	0.401	3.44004e-43	EDC_CLDN5	KIAA1217
1.74434e-47	0.656842	0.615	0.481	7.56502e-43	EDC_CLDN5	RABGAP1
3.4539e-47	0.465818	0.724	0.573	1.49792e-42	EDC_CLDN5	SEC14L1
3.67519e-47	0.811885	0.369	0.223	1.59389e-42	EDC_CLDN5	SOX6
5.77463e-46	1.36735	0.268	0.142	2.5044e-41	EDC_CLDN5	MT2A
1.93759e-45	0.375761	0.756	0.595	8.40315e-41	EDC_CLDN5	ADGRL4
2.26436e-45	0.265547	0.819	0.718	9.8203e-41	EDC_CLDN5	MT-CO2
3.06582e-45	0.936899	0.286	0.157	1.32962e-40	EDC_CLDN5	EFCAB14
2.25046e-44	0.615238	0.55	0.397	9.76003e-40	EDC_CLDN5	AHCTF1
6.88802e-44	0.989111	0.277	0.153	2.98727e-39	EDC_CLDN5	IFNAR2
8.00807e-44	0.437758	0.832	0.731	3.47302e-39	EDC_CLDN5	LPP
9.24498e-44	0.655849	0.776	0.68	4.00945e-39	EDC_CLDN5	TXNIP
2.36322e-43	0.607667	0.675	0.549	1.0249e-38	EDC_CLDN5	PCMTD1
2.6613e-43	0.847308	0.397	0.256	1.15418e-38	EDC_CLDN5	DDX60L
3.11678e-43	0.599314	0.41	0.259	1.35172e-38	EDC_CLDN5	HLA-DRA
7.65492e-43	0.87621	0.282	0.156	3.31986e-38	EDC_CLDN5	MXD4
2.04997e-42	1.03412	0.268	0.15	8.89049e-38	EDC_CLDN5	PPM1H
6.33545e-42	1.00059	0.259	0.14	2.74762e-37	EDC_CLDN5	GIMAP7
1.15493e-41	1.0257	0.354	0.226	5.00881e-37	EDC_CLDN5	LGR4
1.26035e-41	0.610711	0.518	0.369	5.46603e-37	EDC_CLDN5	ANKRD28
2.06972e-41	0.764048	0.576	0.439	8.97615e-37	EDC_CLDN5	ACTB
3.67064e-41	0.737325	0.293	0.163	1.59192e-36	EDC_CLDN5	TNFRSF1B
4.57308e-41	0.789786	0.419	0.285	1.9833e-36	EDC_CLDN5	KIF13B
5.34438e-41	0.450973	0.757	0.652	2.31781e-36	EDC_CLDN5	LRRFIP1
1.01684e-40	0.741443	0.4	0.263	4.40992e-36	EDC_CLDN5	PTTG1IP
1.21408e-40	1.05969	0.281	0.163	5.26535e-36	EDC_CLDN5	ITPRID2
1.67634e-40	0.621207	0.526	0.381	7.27012e-36	EDC_CLDN5	KIAA0355
3.82761e-40	0.484528	0.477	0.334	1.65999e-35	EDC_CLDN5	CLIC4
4.94199e-40	0.796818	0.37	0.24	2.14329e-35	EDC_CLDN5	SH3RF1
9.86114e-40	0.87402	0.259	0.142	4.27668e-35	EDC_CLDN5	SLC44A2
1.36617e-39	0.697682	0.382	0.248	5.92495e-35	EDC_CLDN5	JAZF1
1.78616e-39	0.683516	0.374	0.236	7.74638e-35	EDC_CLDN5	CHN1
2.61755e-39	0.554011	0.43	0.283	1.13521e-34	EDC_CLDN5	CAVIN2
3.73433e-39	0.756525	0.377	0.241	1.61954e-34	EDC_CLDN5	STK38L
4.27702e-39	0.850203	0.367	0.238	1.8549e-34	EDC_CLDN5	SCML1
6.39797e-39	0.488434	0.746	0.624	2.77474e-34	EDC_CLDN5	EXOC6B
1.87858e-38	0.645818	0.682	0.568	8.1472e-34	EDC_CLDN5	GRB10
2.15958e-38	0.970751	0.253	0.141	9.36587e-34	EDC_CLDN5	C15orf41
3.13953e-38	0.284996	0.65	0.484	1.36158e-33	EDC_CLDN5	MT-ND1
5.89838e-38	0.410279	0.511	0.366	2.55807e-33	EDC_CLDN5	ADAMTS9
8.19274e-38	0.976148	0.284	0.17	3.55311e-33	EDC_CLDN5	TLN2
8.57742e-38	0.549174	0.512	0.366	3.71994e-33	EDC_CLDN5	MAP2
9.84577e-38	0.762416	0.378	0.247	4.27001e-33	EDC_CLDN5	GNAI2
1.55339e-37	0.79886	0.279	0.159	6.73688e-33	EDC_CLDN5	CD151
2.20623e-37	0.548629	0.529	0.382	9.56821e-33	EDC_CLDN5	TIE1
2.64975e-37	0.462926	0.704	0.579	1.14917e-32	EDC_CLDN5	CSNK1A1
3.01293e-37	0.753785	0.318	0.192	1.30668e-32	EDC_CLDN5	STK10
8.1339e-37	0.792279	0.335	0.211	3.52759e-32	EDC_CLDN5	JCAD
8.1665e-37	0.889376	0.252	0.141	3.54173e-32	EDC_CLDN5	RFX3-AS1
1.9313e-36	0.881237	0.301	0.183	8.37587e-32	EDC_CLDN5	PGAP1
2.0744e-36	0.783956	0.339	0.216	8.99645e-32	EDC_CLDN5	AFTPH
5.58648e-36	1.06272	0.319	0.205	2.4228e-31	EDC_CLDN5	ATP13A3
7.44978e-36	0.461859	0.532	0.387	3.2309e-31	EDC_CLDN5	TEK
2.14928e-35	0.866445	0.266	0.154	9.32122e-31	EDC_CLDN5	BSG
1.89519e-34	0.866308	0.29	0.177	8.21925e-30	EDC_CLDN5	PRDX1
2.28706e-34	0.804042	0.368	0.245	9.91876e-30	EDC_CLDN5	DEPTOR
5.53437e-34	0.739514	0.325	0.204	2.4002e-29	EDC_CLDN5	DENND3
9.44925e-34	0.537358	0.479	0.342	4.09805e-29	EDC_CLDN5	F8
9.57397e-34	0.781877	0.366	0.245	4.15213e-29	EDC_CLDN5	CAVIN1
1.03089e-33	0.938119	0.286	0.177	4.47086e-29	EDC_CLDN5	MERTK
1.25828e-33	0.456364	0.594	0.476	5.45705e-29	EDC_CLDN5	TMTC1
1.51892e-33	0.570583	0.514	0.385	6.58741e-29	EDC_CLDN5	CAPZA2
2.96888e-33	0.696524	0.394	0.271	1.28757e-28	EDC_CLDN5	TMBIM6
6.40433e-33	0.725652	0.329	0.21	2.77749e-28	EDC_CLDN5	ITGA5
7.89114e-33	0.582674	0.414	0.281	3.42231e-28	EDC_CLDN5	CDH5
1.83077e-32	0.563832	0.471	0.336	7.93986e-28	EDC_CLDN5	CD63
3.84266e-32	0.493773	0.338	0.209	1.66652e-27	EDC_CLDN5	MMP28
5.25645e-32	0.567851	0.512	0.394	2.27967e-27	EDC_CLDN5	CDR2
5.59156e-32	0.465151	0.71	0.616	2.425e-27	EDC_CLDN5	ITM2B
8.01152e-32	0.435707	0.652	0.512	3.47452e-27	EDC_CLDN5	EGFL7
1.64739e-31	0.671956	0.364	0.243	7.14456e-27	EDC_CLDN5	FMNL3
1.72705e-31	0.685833	0.304	0.188	7.49002e-27	EDC_CLDN5	SH3BP4
3.04811e-31	0.376633	0.658	0.523	1.32194e-26	EDC_CLDN5	GSN
8.31253e-31	0.487261	0.535	0.409	3.60506e-26	EDC_CLDN5	CD46
9.02381e-31	0.642462	0.355	0.235	3.91354e-26	EDC_CLDN5	SULF2
1.26531e-30	0.347172	0.873	0.828	5.48752e-26	EDC_CLDN5	RBMS3
5.43927e-30	0.420779	0.756	0.636	2.35896e-25	EDC_CLDN5	IGF1R
5.47911e-30	0.852087	0.282	0.177	2.37624e-25	EDC_CLDN5	FOXN2
7.46378e-30	0.334917	0.686	0.534	3.23697e-25	EDC_CLDN5	DACH1
1.06741e-29	0.446041	0.395	0.263	4.62927e-25	EDC_CLDN5	AFAP1L2
1.16209e-29	0.648931	0.447	0.324	5.03986e-25	EDC_CLDN5	RPSA
1.62648e-29	0.455893	0.513	0.387	7.05388e-25	EDC_CLDN5	FNBP1
1.93972e-29	0.696732	0.346	0.235	8.41237e-25	EDC_CLDN5	NAV2
2.04184e-29	0.664941	0.328	0.213	8.85527e-25	EDC_CLDN5	CC2D2B
4.99296e-29	0.611601	0.296	0.184	2.16539e-24	EDC_CLDN5	ECSCR
6.17334e-29	0.869349	0.282	0.18	2.67732e-24	EDC_CLDN5	TUSC3
6.62036e-29	0.563114	0.489	0.366	2.87118e-24	EDC_CLDN5	DPYSL3
6.89999e-29	0.570175	0.522	0.406	2.99246e-24	EDC_CLDN5	TLE1
6.99405e-29	0.600083	0.43	0.31	3.03325e-24	EDC_CLDN5	MAGI3
8.47892e-29	0.807018	0.254	0.155	3.67722e-24	EDC_CLDN5	VPS37B
1.04e-28	0.410928	0.827	0.752	4.51038e-24	EDC_CLDN5	RPL13
2.9713e-28	0.843478	0.295	0.193	1.28862e-23	EDC_CLDN5	FKBP1A
4.9519e-28	0.347352	0.648	0.513	2.14759e-23	EDC_CLDN5	DST
6.12922e-28	0.634266	0.298	0.19	2.65818e-23	EDC_CLDN5	PLK2
6.23571e-28	0.26743	0.902	0.832	2.70436e-23	EDC_CLDN5	PLCB4
9.6735e-28	0.620669	0.39	0.277	4.1953e-23	EDC_CLDN5	EMP2
1.3261e-27	0.773682	0.271	0.172	5.75117e-23	EDC_CLDN5	LAPTM4B
1.33603e-27	0.310505	0.811	0.73	5.79421e-23	EDC_CLDN5	PLCB1
2.63918e-27	0.7657	0.342	0.238	1.14459e-22	EDC_CLDN5	DDX60
3.80564e-27	0.255705	0.648	0.514	1.65047e-22	EDC_CLDN5	DIAPH2
5.03312e-27	0.526623	0.479	0.362	2.18282e-22	EDC_CLDN5	PARP14
5.13888e-27	0.3853	0.597	0.481	2.22868e-22	EDC_CLDN5	MRTFB
7.57999e-27	0.658527	0.301	0.196	3.28737e-22	EDC_CLDN5	AZIN1
7.84405e-27	0.363943	0.662	0.543	3.40189e-22	EDC_CLDN5	AFDN
9.60056e-27	0.438929	0.428	0.307	4.16367e-22	EDC_CLDN5	ATP2B4
1.19798e-26	0.265508	0.684	0.555	5.19551e-22	EDC_CLDN5	LEPR
2.7841e-26	0.579257	0.641	0.554	1.20744e-21	EDC_CLDN5	PTMA
3.1685e-26	0.61544	0.325	0.218	1.37415e-21	EDC_CLDN5	ATP6V0E1
4.53553e-26	0.435138	0.769	0.67	1.96701e-21	EDC_CLDN5	RPLP1
1.16007e-25	0.303502	0.871	0.82	5.0311e-21	EDC_CLDN5	GNAQ
1.40438e-25	0.532004	0.464	0.353	6.09068e-21	EDC_CLDN5	RNF19A
1.58443e-25	0.421662	0.821	0.751	6.8715e-21	EDC_CLDN5	EEF1A1
5.89249e-25	0.573874	0.553	0.446	2.55552e-20	EDC_CLDN5	RPL37A
6.64338e-25	0.456959	0.615	0.506	2.88117e-20	EDC_CLDN5	UACA
9.08303e-25	0.764438	0.259	0.167	3.93922e-20	EDC_CLDN5	LAMP1
1.42909e-24	0.394223	0.44	0.315	6.19783e-20	EDC_CLDN5	DGKE
1.59081e-24	0.614501	0.332	0.229	6.89919e-20	EDC_CLDN5	PTAR1
1.84952e-24	0.340722	0.672	0.561	8.0212e-20	EDC_CLDN5	TEAD1
2.07274e-24	0.543691	0.323	0.218	8.98927e-20	EDC_CLDN5	BTBD3
2.53023e-24	0.544469	0.404	0.298	1.09733e-19	EDC_CLDN5	ULK4
2.59814e-24	0.292088	0.741	0.65	1.12679e-19	EDC_CLDN5	BMPR2
3.31737e-24	0.547184	0.31	0.208	1.43871e-19	EDC_CLDN5	CAMK1D
4.15706e-24	0.572711	0.407	0.301	1.80288e-19	EDC_CLDN5	PSAP
6.15252e-24	0.414905	0.583	0.476	2.66829e-19	EDC_CLDN5	SENP7
8.13749e-24	0.541446	0.311	0.208	3.52915e-19	EDC_CLDN5	ARAP3
9.54846e-24	0.561415	0.296	0.195	4.14107e-19	EDC_CLDN5	TNS2
1.26131e-23	0.743793	0.362	0.265	5.47019e-19	EDC_CLDN5	SH3PXD2B
1.3044e-23	0.386369	0.594	0.49	5.65706e-19	EDC_CLDN5	PHACTR4
1.40374e-23	0.667294	0.321	0.222	6.08789e-19	EDC_CLDN5	IPO9
2.13806e-23	0.551217	0.509	0.403	9.27254e-19	EDC_CLDN5	FAU
2.40348e-23	0.334557	0.714	0.614	1.04237e-18	EDC_CLDN5	EMCN
2.4148e-23	0.552991	0.458	0.352	1.04728e-18	EDC_CLDN5	CHIC2
2.48768e-23	0.571356	0.394	0.29	1.07888e-18	EDC_CLDN5	PELI1
2.97149e-23	0.396606	0.689	0.607	1.28871e-18	EDC_CLDN5	CMIP
3.32929e-23	0.824753	0.306	0.216	1.44388e-18	EDC_CLDN5	RFTN1
3.81973e-23	0.618461	0.283	0.186	1.65658e-18	EDC_CLDN5	LMO2
4.07331e-23	0.447382	0.357	0.247	1.76655e-18	EDC_CLDN5	TNFSF10
4.50997e-23	1.34415	0.289	0.202	1.95593e-18	EDC_CLDN5	ADAMTS1
1.00124e-22	0.684496	0.29	0.197	4.34227e-18	EDC_CLDN5	MYL12B
1.04021e-22	0.630147	0.362	0.265	4.51131e-18	EDC_CLDN5	PLXNA2
2.26105e-22	0.306817	0.753	0.671	9.80594e-18	EDC_CLDN5	ARHGAP31
3.1989e-22	0.535901	0.365	0.266	1.38733e-17	EDC_CLDN5	PIK3CB
3.3745e-22	0.784034	0.252	0.166	1.46349e-17	EDC_CLDN5	RFC3
3.53374e-22	0.497962	0.583	0.482	1.53255e-17	EDC_CLDN5	RPL19
5.71329e-22	0.421864	0.558	0.459	2.4778e-17	EDC_CLDN5	PPP2R2A
6.2112e-22	0.611655	0.25	0.161	2.69373e-17	EDC_CLDN5	DAD1
6.8522e-22	0.534759	0.53	0.423	2.97173e-17	EDC_CLDN5	RPS13
7.24915e-22	0.458096	0.577	0.478	3.14388e-17	EDC_CLDN5	ITGB1
8.13062e-22	0.542222	0.362	0.263	3.52617e-17	EDC_CLDN5	EXOC2
8.8148e-22	0.321114	0.534	0.418	3.82289e-17	EDC_CLDN5	EEPD1
1.1767e-21	0.468779	0.536	0.439	5.10323e-17	EDC_CLDN5	ACTN4
1.35751e-21	0.597598	0.314	0.218	5.88737e-17	EDC_CLDN5	MVB12B
2.02276e-21	0.382724	0.589	0.49	8.77249e-17	EDC_CLDN5	PTPN12
2.04803e-21	0.486156	0.563	0.463	8.88209e-17	EDC_CLDN5	ACTG1
2.60005e-21	0.474232	0.359	0.255	1.12762e-16	EDC_CLDN5	IFI44
2.79437e-21	0.524376	0.269	0.177	1.21189e-16	EDC_CLDN5	C5orf56
4.26977e-21	0.496408	0.575	0.485	1.85176e-16	EDC_CLDN5	AAK1
4.45489e-21	0.519351	0.642	0.566	1.93204e-16	EDC_CLDN5	RPL28
6.47922e-21	0.503428	0.442	0.341	2.80997e-16	EDC_CLDN5	C1orf21
6.57267e-21	0.654385	0.277	0.189	2.8505e-16	EDC_CLDN5	BTBD1
6.84819e-21	0.363859	0.662	0.579	2.96999e-16	EDC_CLDN5	TCF7L1
7.20887e-21	0.511006	0.294	0.2	3.12642e-16	EDC_CLDN5	PLXND1
9.71155e-21	0.744574	0.299	0.212	4.2118e-16	EDC_CLDN5	H3F3A
1.33023e-20	0.261098	0.891	0.856	5.76908e-16	EDC_CLDN5	DOCK9
1.36327e-20	0.498146	0.401	0.302	5.91238e-16	EDC_CLDN5	DPP8
1.61109e-20	0.610889	0.298	0.205	6.98713e-16	EDC_CLDN5	SOCS2
1.86619e-20	0.452029	0.651	0.566	8.09348e-16	EDC_CLDN5	WDFY3
2.31061e-20	0.375544	0.443	0.331	1.00209e-15	EDC_CLDN5	INPP5D
2.33147e-20	0.361244	0.629	0.524	1.01114e-15	EDC_CLDN5	RPL8
2.48064e-20	0.317113	0.636	0.503	1.07583e-15	EDC_CLDN5	MSI2
2.53455e-20	0.463877	0.561	0.468	1.09921e-15	EDC_CLDN5	RICTOR
4.06742e-20	0.480956	0.505	0.404	1.764e-15	EDC_CLDN5	CHSY1
4.25945e-20	0.493453	0.589	0.5	1.84728e-15	EDC_CLDN5	WNK1
4.6263e-20	0.365571	0.436	0.333	2.00638e-15	EDC_CLDN5	APLP2
5.44068e-20	0.43256	0.455	0.351	2.35957e-15	EDC_CLDN5	C20orf194
5.83217e-20	0.621685	0.269	0.182	2.52935e-15	EDC_CLDN5	AF117829.1
5.93655e-20	0.598161	0.355	0.261	2.57462e-15	EDC_CLDN5	TSC22D3
9.45186e-20	0.299194	0.512	0.401	4.09918e-15	EDC_CLDN5	KIAA1671
9.48312e-20	0.503748	0.314	0.218	4.11273e-15	EDC_CLDN5	BTG2
1.09733e-19	0.498667	0.43	0.327	4.759e-15	EDC_CLDN5	ITPR1
1.1532e-19	0.438049	0.45	0.349	5.00132e-15	EDC_CLDN5	ZBTB38
1.37668e-19	0.500349	0.272	0.184	5.97052e-15	EDC_CLDN5	EIF2AK4
1.56915e-19	0.581932	0.268	0.18	6.80524e-15	EDC_CLDN5	ABLIM3
1.65557e-19	0.402708	0.478	0.375	7.18002e-15	EDC_CLDN5	ABR
1.8918e-19	0.560005	0.286	0.197	8.20453e-15	EDC_CLDN5	HS6ST1
1.92724e-19	0.584977	0.305	0.218	8.35826e-15	EDC_CLDN5	COL18A1
1.92961e-19	0.634834	0.261	0.179	8.36853e-15	EDC_CLDN5	TM7SF3
2.7559e-19	0.524211	0.405	0.312	1.19521e-14	EDC_CLDN5	CALM2
2.93333e-19	0.510782	0.373	0.279	1.27216e-14	EDC_CLDN5	CEP68
2.96737e-19	0.492544	0.299	0.208	1.28692e-14	EDC_CLDN5	PARP9
3.17545e-19	0.556375	0.274	0.187	1.37716e-14	EDC_CLDN5	UBE2J1
3.39575e-19	0.53428	0.391	0.298	1.4727e-14	EDC_CLDN5	FNIP2
3.77921e-19	0.532251	0.346	0.255	1.63901e-14	EDC_CLDN5	ZDHHC21
3.84293e-19	0.551398	0.423	0.331	1.66664e-14	EDC_CLDN5	CSPP1
3.99786e-19	0.361827	0.602	0.502	1.73383e-14	EDC_CLDN5	SP100
4.01037e-19	0.55631	0.311	0.224	1.73926e-14	EDC_CLDN5	ACER3
4.53544e-19	0.356149	0.671	0.584	1.96697e-14	EDC_CLDN5	CDK17
4.85101e-19	0.502053	0.504	0.405	2.10384e-14	EDC_CLDN5	RPLP2
5.0174e-19	0.343458	0.806	0.755	2.17599e-14	EDC_CLDN5	RPL10
5.12759e-19	0.395178	0.76	0.687	2.22379e-14	EDC_CLDN5	RPL41
6.42374e-19	0.281276	0.8	0.728	2.78591e-14	EDC_CLDN5	LIMCH1
8.52313e-19	0.321134	0.683	0.6	3.6964e-14	EDC_CLDN5	RAPGEF2
1.17436e-18	0.456089	0.314	0.22	5.09307e-14	EDC_CLDN5	LIMS2
1.49882e-18	0.400454	0.432	0.333	6.50024e-14	EDC_CLDN5	FAR1
1.87564e-18	0.454831	0.451	0.354	8.13447e-14	EDC_CLDN5	SEPTIN7
2.63333e-18	0.492456	0.323	0.234	1.14205e-13	EDC_CLDN5	CAV2
2.65638e-18	0.455808	0.563	0.467	1.15205e-13	EDC_CLDN5	RPL9
4.4918e-18	0.55051	0.297	0.212	1.94805e-13	EDC_CLDN5	RAB21
6.25518e-18	0.610213	0.294	0.21	2.71281e-13	EDC_CLDN5	YWHAB
6.33693e-18	0.59603	0.252	0.171	2.74826e-13	EDC_CLDN5	DDX58
7.49696e-18	0.450627	0.468	0.376	3.25136e-13	EDC_CLDN5	RPL23A
8.25126e-18	0.567916	0.255	0.175	3.57849e-13	EDC_CLDN5	TGOLN2
1.17956e-17	0.538462	0.316	0.227	5.11563e-13	EDC_CLDN5	CALR
1.20787e-17	0.378322	0.346	0.249	5.2384e-13	EDC_CLDN5	C22orf34
1.82575e-17	0.488318	0.384	0.296	7.9181e-13	EDC_CLDN5	RAC1
2.19109e-17	0.363529	0.704	0.622	9.50255e-13	EDC_CLDN5	RPS27A
2.40395e-17	0.465683	0.354	0.266	1.04257e-12	EDC_CLDN5	CD99
2.52327e-17	0.47787	0.326	0.239	1.09432e-12	EDC_CLDN5	IGFBP2
3.00644e-17	0.422122	0.376	0.282	1.30386e-12	EDC_CLDN5	TRAK1
3.73574e-17	0.378116	0.512	0.415	1.62015e-12	EDC_CLDN5	UBC
4.21802e-17	0.446756	0.479	0.389	1.82931e-12	EDC_CLDN5	SLC25A13
4.96334e-17	0.439778	0.364	0.276	2.15255e-12	EDC_CLDN5	ZDHHC20
5.06275e-17	0.526842	0.306	0.224	2.19566e-12	EDC_CLDN5	SESTD1
5.23944e-17	0.49641	0.25	0.171	2.27229e-12	EDC_CLDN5	NME3
5.29412e-17	0.263094	0.811	0.738	2.29601e-12	EDC_CLDN5	PPP3CA
5.31618e-17	0.307452	0.588	0.485	2.30558e-12	EDC_CLDN5	XAF1
5.42908e-17	0.34327	0.582	0.494	2.35454e-12	EDC_CLDN5	RPS6
7.27527e-17	0.415747	0.256	0.174	3.15521e-12	EDC_CLDN5	NOVA2
7.50602e-17	0.359682	0.626	0.539	3.25529e-12	EDC_CLDN5	RPS3A
7.5626e-17	0.508518	0.311	0.228	3.27982e-12	EDC_CLDN5	LIMK2
8.79857e-17	0.332248	0.635	0.556	3.81585e-12	EDC_CLDN5	SRPK2
1.01159e-16	0.621029	0.262	0.183	4.38715e-12	EDC_CLDN5	GAPDH
1.06111e-16	0.566114	0.277	0.196	4.60195e-12	EDC_CLDN5	SLC12A2
1.36738e-16	0.348669	0.601	0.505	5.93019e-12	EDC_CLDN5	RPL15
1.44546e-16	0.422097	0.391	0.303	6.2688e-12	EDC_CLDN5	MOSMO
1.46729e-16	0.616052	0.251	0.177	6.36348e-12	EDC_CLDN5	ZC3H12C
1.7482e-16	0.373097	0.551	0.462	7.58176e-12	EDC_CLDN5	CCDC50
1.78398e-16	0.533582	0.345	0.263	7.73694e-12	EDC_CLDN5	SEM1
3.06884e-16	0.288677	0.451	0.351	1.33093e-11	EDC_CLDN5	FAM214A
4.32548e-16	0.382829	0.572	0.498	1.87592e-11	EDC_CLDN5	ADD1
4.75581e-16	0.511019	0.286	0.206	2.06255e-11	EDC_CLDN5	SLC44A1
4.89533e-16	0.389816	0.563	0.474	2.12305e-11	EDC_CLDN5	RPL35A
6.1161e-16	0.378008	0.551	0.466	2.65249e-11	EDC_CLDN5	EIF1
6.69522e-16	0.518511	0.269	0.192	2.90365e-11	EDC_CLDN5	SPCS2
8.34157e-16	0.401292	0.333	0.248	3.61765e-11	EDC_CLDN5	RASIP1
8.66221e-16	0.528543	0.348	0.264	3.75671e-11	EDC_CLDN5	SERF2
8.94687e-16	0.432312	0.521	0.433	3.88017e-11	EDC_CLDN5	RPS25
1.00342e-15	0.60042	0.31	0.23	4.35175e-11	EDC_CLDN5	RPL27
1.10523e-15	0.404769	0.678	0.61	4.79327e-11	EDC_CLDN5	RPS19
1.17764e-15	0.449483	0.527	0.441	5.10731e-11	EDC_CLDN5	RPL21
1.2711e-15	0.474071	0.285	0.207	5.51265e-11	EDC_CLDN5	ALPK1
1.43645e-15	0.380068	0.7	0.622	6.22972e-11	EDC_CLDN5	RPS18
1.45562e-15	0.621395	0.397	0.314	6.31288e-11	EDC_CLDN5	S100A6
1.52069e-15	0.313768	0.408	0.312	6.59506e-11	EDC_CLDN5	MT-ND5
1.60587e-15	0.338554	0.659	0.58	6.9645e-11	EDC_CLDN5	RPL18
1.93086e-15	0.359099	0.478	0.384	8.37393e-11	EDC_CLDN5	WWC2
2.58306e-15	0.475008	0.299	0.219	1.12025e-10	EDC_CLDN5	TMED10
3.14686e-15	0.532741	0.319	0.243	1.36476e-10	EDC_CLDN5	FBXO34
3.78285e-15	0.43198	0.349	0.27	1.64058e-10	EDC_CLDN5	SHOC2
4.28881e-15	0.368422	0.487	0.397	1.86001e-10	EDC_CLDN5	ARHGAP17
4.70636e-15	0.361139	0.396	0.302	2.0411e-10	EDC_CLDN5	ICA1
5.29213e-15	0.343149	0.646	0.566	2.29515e-10	EDC_CLDN5	ENTPD1-AS1
5.86323e-15	0.39648	0.589	0.507	2.54282e-10	EDC_CLDN5	RPS28
6.91541e-15	0.414952	0.356	0.273	2.99914e-10	EDC_CLDN5	LRRC8C
7.73969e-15	0.293514	0.579	0.494	3.35663e-10	EDC_CLDN5	GMDS-DT
8.80943e-15	0.464459	0.284	0.208	3.82056e-10	EDC_CLDN5	CRK
9.55026e-15	0.402763	0.492	0.401	4.14185e-10	EDC_CLDN5	RPS5
1.17442e-14	0.436893	0.686	0.618	5.09336e-10	EDC_CLDN5	TMSB4X
1.4072e-14	0.29753	0.483	0.394	6.1029e-10	EDC_CLDN5	USP6NL
1.44149e-14	0.366677	0.647	0.564	6.25158e-10	EDC_CLDN5	RPL34
1.46765e-14	0.406287	0.332	0.249	6.36507e-10	EDC_CLDN5	MFSD14C
1.49926e-14	0.432445	0.353	0.27	6.50213e-10	EDC_CLDN5	CANX
1.50762e-14	0.367271	0.392	0.306	6.53838e-10	EDC_CLDN5	ABCC1
1.7249e-14	0.286629	0.498	0.407	7.4807e-10	EDC_CLDN5	ZFP36L1
1.79705e-14	0.336992	0.571	0.486	7.79362e-10	EDC_CLDN5	PCNX1
1.81872e-14	0.4152	0.376	0.29	7.88762e-10	EDC_CLDN5	CLU
1.85016e-14	0.286176	0.553	0.459	8.02398e-10	EDC_CLDN5	KLF7
2.08835e-14	0.477874	0.303	0.229	9.05697e-10	EDC_CLDN5	TERF2IP
2.44099e-14	0.404846	0.327	0.248	1.05863e-09	EDC_CLDN5	PPP1R21
2.58238e-14	0.362926	0.379	0.295	1.11995e-09	EDC_CLDN5	MAPK14
3.38105e-14	0.513747	0.258	0.186	1.46633e-09	EDC_CLDN5	CCPG1
3.5699e-14	0.370767	0.529	0.444	1.54823e-09	EDC_CLDN5	RPS16
4.49582e-14	0.390588	0.568	0.481	1.94979e-09	EDC_CLDN5	RPL36
5.29286e-14	0.520118	0.26	0.188	2.29546e-09	EDC_CLDN5	ATP5F1E
7.18978e-14	0.468348	0.253	0.184	3.11813e-09	EDC_CLDN5	FAM126B
7.38487e-14	0.367863	0.395	0.311	3.20274e-09	EDC_CLDN5	RHOA
7.97191e-14	0.392738	0.503	0.421	3.45734e-09	EDC_CLDN5	MEF2C-AS1
8.18319e-14	0.500354	0.367	0.293	3.54897e-09	EDC_CLDN5	MYL6
8.67867e-14	0.433079	0.305	0.23	3.76385e-09	EDC_CLDN5	AIG1
8.82056e-14	0.451754	0.463	0.384	3.82539e-09	EDC_CLDN5	RPL35
9.58745e-14	0.362118	0.565	0.484	4.15798e-09	EDC_CLDN5	RPL29
9.87422e-14	0.342801	0.502	0.415	4.28235e-09	EDC_CLDN5	RPL10A
1.20314e-13	0.394494	0.291	0.216	5.21791e-09	EDC_CLDN5	GNB4
1.21348e-13	0.311367	0.4	0.31	5.26275e-09	EDC_CLDN5	2025-03-07
1.27202e-13	0.27152	0.525	0.441	5.51663e-09	EDC_CLDN5	RPL14
1.3932e-13	0.567405	0.255	0.187	6.04218e-09	EDC_CLDN5	LAMB1
1.50454e-13	0.37396	0.286	0.209	6.52504e-09	EDC_CLDN5	MYCT1
1.51986e-13	0.352583	0.367	0.285	6.59148e-09	EDC_CLDN5	DGLUCY
1.57283e-13	0.306024	0.384	0.297	6.8212e-09	EDC_CLDN5	EEF2K
1.59894e-13	0.388265	0.357	0.276	6.93443e-09	EDC_CLDN5	STX12
1.65971e-13	0.405409	0.522	0.441	7.19801e-09	EDC_CLDN5	RPL12
1.78244e-13	0.392598	0.367	0.286	7.73026e-09	EDC_CLDN5	LAPTM4A
2.09462e-13	0.394759	0.625	0.551	9.08415e-09	EDC_CLDN5	RPL32
2.31303e-13	0.267022	0.405	0.315	1.00314e-08	EDC_CLDN5	GIMAP8
2.93851e-13	0.401113	0.484	0.41	1.2744e-08	EDC_CLDN5	FRMD4A
3.94114e-13	0.307692	0.676	0.598	1.70923e-08	EDC_CLDN5	RPS12
4.27387e-13	0.428959	0.361	0.281	1.85353e-08	EDC_CLDN5	RPS29
4.29597e-13	0.340049	0.341	0.26	1.86312e-08	EDC_CLDN5	CST3
4.62316e-13	0.456252	0.259	0.19	2.00502e-08	EDC_CLDN5	SUMO2
5.32882e-13	0.281941	0.635	0.551	2.31106e-08	EDC_CLDN5	UBE2H
5.36725e-13	0.481133	0.398	0.324	2.32772e-08	EDC_CLDN5	UBA52
5.48764e-13	0.399753	0.285	0.214	2.37993e-08	EDC_CLDN5	TRIM22
7.43843e-13	0.293344	0.592	0.511	3.22597e-08	EDC_CLDN5	STARD13
7.5049e-13	0.366933	0.588	0.507	3.2548e-08	EDC_CLDN5	FTH1
8.47943e-13	0.500066	0.275	0.208	3.67744e-08	EDC_CLDN5	DYNLL1
9.9918e-13	0.553246	0.282	0.216	4.33334e-08	EDC_CLDN5	DPH6-DT
1.0254e-12	0.32179	0.468	0.385	4.44705e-08	EDC_CLDN5	CCSER2
1.06107e-12	0.502918	0.432	0.356	4.60175e-08	EDC_CLDN5	RPL18A
1.26177e-12	0.300998	0.538	0.456	5.47218e-08	EDC_CLDN5	ASAP2
1.51485e-12	0.359855	0.558	0.485	6.56977e-08	EDC_CLDN5	RPS7
2.40847e-12	0.425379	0.361	0.284	1.04453e-07	EDC_CLDN5	RPS21
2.45452e-12	0.318467	0.481	0.4	1.0645e-07	EDC_CLDN5	DICER1
2.62374e-12	0.363922	0.306	0.233	1.13789e-07	EDC_CLDN5	DUSP11
3.03681e-12	0.322081	0.584	0.511	1.31704e-07	EDC_CLDN5	RPL7A
3.723e-12	0.398401	0.271	0.202	1.61463e-07	EDC_CLDN5	LEPROT
3.83925e-12	0.408963	0.28	0.211	1.66504e-07	EDC_CLDN5	BRI3
4.06295e-12	0.306976	0.457	0.379	1.76206e-07	EDC_CLDN5	SPTAN1
4.56535e-12	0.484613	0.298	0.23	1.97995e-07	EDC_CLDN5	GIT2
4.91652e-12	0.317066	0.288	0.213	2.13224e-07	EDC_CLDN5	HOMER2
5.15927e-12	0.338469	0.523	0.45	2.23752e-07	EDC_CLDN5	STAU2
5.51757e-12	0.514829	0.26	0.194	2.39292e-07	EDC_CLDN5	MIR181A1HG
5.71813e-12	0.330508	0.346	0.27	2.4799e-07	EDC_CLDN5	NLRC5
5.87789e-12	0.48332	0.301	0.234	2.54918e-07	EDC_CLDN5	EIF4G2
6.25339e-12	0.387089	0.308	0.238	2.71203e-07	EDC_CLDN5	ZXDC
6.53375e-12	0.322195	0.331	0.253	2.83362e-07	EDC_CLDN5	BTF3
6.97632e-12	0.327367	0.284	0.212	3.02556e-07	EDC_CLDN5	CASP10
7.03867e-12	0.414706	0.321	0.247	3.0526e-07	EDC_CLDN5	PARVB
7.63433e-12	0.275473	0.725	0.65	3.31093e-07	EDC_CLDN5	RPL11
9.22276e-12	0.340545	0.584	0.507	3.99982e-07	EDC_CLDN5	RPS15A
9.99351e-12	0.366523	0.51	0.441	4.33409e-07	EDC_CLDN5	RPL26
1.00045e-11	0.485319	0.261	0.197	4.33886e-07	EDC_CLDN5	FSTL1
1.01928e-11	0.386591	0.475	0.401	4.42051e-07	EDC_CLDN5	RPL17
1.10239e-11	0.283646	0.401	0.322	4.78094e-07	EDC_CLDN5	HSPB1
1.33893e-11	0.361806	0.51	0.437	5.8068e-07	EDC_CLDN5	AOPEP
1.39059e-11	0.343444	0.372	0.296	6.03085e-07	EDC_CLDN5	CDC37
1.74544e-11	0.311123	0.548	0.475	7.5698e-07	EDC_CLDN5	PHACTR2
1.7601e-11	0.325117	0.36	0.287	7.63339e-07	EDC_CLDN5	ADAR
1.78419e-11	0.43707	0.257	0.191	7.73787e-07	EDC_CLDN5	TOMM7
1.78465e-11	0.3484	0.538	0.463	7.73984e-07	EDC_CLDN5	RPL37
2.31393e-11	0.41441	0.251	0.187	1.00353e-06	EDC_CLDN5	ILK
2.41427e-11	0.391506	0.306	0.236	1.04705e-06	EDC_CLDN5	TMBIM4
2.67507e-11	0.403522	0.26	0.194	1.16015e-06	EDC_CLDN5	IRF2BP2
4.22121e-11	0.260088	0.47	0.386	1.8307e-06	EDC_CLDN5	RPLP0
4.97477e-11	0.44002	0.263	0.199	2.15751e-06	EDC_CLDN5	MYL12A
6.81928e-11	0.431701	0.285	0.222	2.95746e-06	EDC_CLDN5	RCOR1
7.53536e-11	0.322987	0.627	0.562	3.26801e-06	EDC_CLDN5	RPS14
7.80812e-11	0.307497	0.581	0.513	3.38631e-06	EDC_CLDN5	RPS9
1.08903e-10	0.326004	0.343	0.276	4.723e-06	EDC_CLDN5	CACUL1
1.1218e-10	0.316711	0.433	0.359	4.86512e-06	EDC_CLDN5	SNX9
1.45103e-10	0.300337	0.421	0.348	6.29296e-06	EDC_CLDN5	DOCK6
1.47355e-10	0.255898	0.373	0.297	6.39062e-06	EDC_CLDN5	CYSTM1
1.62662e-10	0.50511	0.283	0.222	7.05451e-06	EDC_CLDN5	BACH2
1.70648e-10	0.325202	0.644	0.584	7.40085e-06	EDC_CLDN5	RPS24
2.04604e-10	0.445639	0.382	0.316	8.87348e-06	EDC_CLDN5	RPL23
2.12289e-10	0.279264	0.396	0.323	9.20677e-06	EDC_CLDN5	CDC42
2.28295e-10	0.329961	0.306	0.239	9.90091e-06	EDC_CLDN5	TMEM87B
2.75529e-10	0.401604	0.273	0.211	1.19494e-05	EDC_CLDN5	CASD1
2.81352e-10	0.390809	0.272	0.21	1.22019e-05	EDC_CLDN5	EEF1G
3.34655e-10	0.304819	0.353	0.283	1.45137e-05	EDC_CLDN5	CD59
3.34907e-10	0.337219	0.4	0.335	1.45246e-05	EDC_CLDN5	DPH6
3.68684e-10	0.297611	0.51	0.44	1.59895e-05	EDC_CLDN5	BTG1
3.75768e-10	0.288207	0.345	0.276	1.62967e-05	EDC_CLDN5	ADARB1
4.11197e-10	0.312794	0.283	0.219	1.78332e-05	EDC_CLDN5	TPM3
4.53107e-10	0.328453	0.611	0.538	1.96508e-05	EDC_CLDN5	RPS27
5.11469e-10	0.330708	0.387	0.32	2.21819e-05	EDC_CLDN5	ITGAV
6.38398e-10	0.395641	0.376	0.315	2.76867e-05	EDC_CLDN5	DSTN
9.35551e-10	0.295758	0.277	0.216	4.05739e-05	EDC_CLDN5	TPK1
9.43949e-10	0.298526	0.349	0.283	4.09381e-05	EDC_CLDN5	IKBKB
9.73946e-10	0.368039	0.255	0.197	4.22391e-05	EDC_CLDN5	MRPL1
9.89818e-10	0.433794	0.252	0.196	4.29274e-05	EDC_CLDN5	GPD2
1.06824e-09	0.329065	0.272	0.21	4.63284e-05	EDC_CLDN5	ARPC3
1.39605e-09	0.344008	0.518	0.456	6.05454e-05	EDC_CLDN5	RPS11
1.85912e-09	0.308486	0.316	0.252	8.06281e-05	EDC_CLDN5	SH3GLB1
1.92987e-09	0.346795	0.256	0.198	8.36964e-05	EDC_CLDN5	CYB5B
2.06876e-09	0.256434	0.709	0.64	8.972e-05	EDC_CLDN5	RPS8
2.1973e-09	0.304815	0.546	0.476	9.52947e-05	EDC_CLDN5	PPARG
2.56238e-09	0.322986	0.345	0.283	0.000111128	EDC_CLDN5	TNRC6C
3.06477e-09	0.284798	0.61	0.55	0.000132916	EDC_CLDN5	RPL13A
3.07728e-09	0.265881	0.436	0.373	0.000133459	EDC_CLDN5	TANC2
3.43106e-09	0.298687	0.376	0.311	0.000148802	EDC_CLDN5	HSP90B1
4.98342e-09	0.441772	0.304	0.249	0.000216126	EDC_CLDN5	CCDC7
5.03103e-09	0.268327	0.374	0.308	0.000218191	EDC_CLDN5	LPAR6
5.04894e-09	0.333126	0.279	0.219	0.000218968	EDC_CLDN5	TMEM161B-AS1
5.76826e-09	0.293496	0.312	0.25	0.000250164	EDC_CLDN5	SLC39A10
5.8462e-09	0.390219	0.255	0.199	0.000253544	EDC_CLDN5	ATP5MC2
6.00709e-09	0.275159	0.35	0.284	0.000260522	EDC_CLDN5	CRBN
8.77208e-09	0.305062	0.352	0.291	0.000380436	EDC_CLDN5	EIF4A2
1.20588e-08	0.274133	0.38	0.318	0.000522977	EDC_CLDN5	NDFIP1
1.30825e-08	0.432746	0.277	0.224	0.000567374	EDC_CLDN5	TSHZ3
1.31702e-08	0.316275	0.265	0.209	0.00057118	EDC_CLDN5	TRAPPC10
1.50327e-08	0.301843	0.255	0.199	0.000651951	EDC_CLDN5	FAM174B
1.70669e-08	0.280756	0.539	0.472	0.000740175	EDC_CLDN5	MAGI2
1.71564e-08	0.374121	0.338	0.278	0.000744057	EDC_CLDN5	RPS10
1.90347e-08	0.265724	0.341	0.276	0.000825515	EDC_CLDN5	TMEM59
2.15162e-08	0.29102	0.394	0.332	0.000933136	EDC_CLDN5	RSU1
2.52299e-08	0.296464	0.252	0.197	0.0010942	EDC_CLDN5	FAM219A
2.64714e-08	0.280923	0.294	0.234	0.00114804	EDC_CLDN5	TAPBP
2.77528e-08	0.321311	0.253	0.199	0.00120361	EDC_CLDN5	ZNF423
3.5255e-08	0.363929	0.287	0.234	0.00152897	EDC_CLDN5	PNRC1
5.45362e-08	0.278042	0.368	0.308	0.00236518	EDC_CLDN5	RPS20
7.46527e-08	0.354309	0.277	0.224	0.00323761	EDC_CLDN5	SLC30A7
9.28863e-08	0.341062	0.251	0.2	0.00402839	EDC_CLDN5	SUB1
9.8954e-08	0.297807	0.255	0.203	0.00429154	EDC_CLDN5	PDIA6
9.94879e-08	0.415346	0.259	0.209	0.00431469	EDC_CLDN5	ICE1
1.07651e-07	0.300699	0.611	0.559	0.00466871	EDC_CLDN5	RPL30
1.387e-07	0.386158	0.282	0.231	0.00601528	EDC_CLDN5	RPL4
1.71682e-07	0.251063	0.38	0.321	0.00744566	EDC_CLDN5	ARHGAP35
1.73626e-07	0.351738	0.333	0.281	0.00752999	EDC_CLDN5	HNRNPK
2.11679e-07	0.328107	0.261	0.21	0.00918032	EDC_CLDN5	SP110
2.77459e-07	0.37351	0.263	0.215	0.0120331	EDC_CLDN5	MAP3K13
2.7827e-07	0.260239	0.308	0.254	0.0120683	EDC_CLDN5	SERBP1
3.26331e-07	0.281041	0.274	0.221	0.0141527	EDC_CLDN5	EEF1B2
3.90483e-07	0.250975	0.252	0.201	0.0169349	EDC_CLDN5	APOL3
4.83451e-07	0.275913	0.434	0.383	0.0209668	EDC_CLDN5	SUPT3H
5.12222e-07	0.259336	0.332	0.278	0.0222145	EDC_CLDN5	CCDC91
5.36434e-07	0.366887	0.274	0.226	0.0232646	EDC_CLDN5	TET2
7.06682e-07	0.318171	0.338	0.29	0.0306481	EDC_CLDN5	PPM1D
0	7.21835	0.861	0.032	0	EDC_TFF3	SEMA3A
0	5.9173	0.85	0.041	0	EDC_TFF3	CD36
0	4.76471	0.897	0.122	0	EDC_TFF3	MMRN1
0	6.96791	0.77	0.027	0	EDC_TFF3	PKHD1L1
0	6.94573	0.758	0.021	0	EDC_TFF3	SEMA3D
0	7.973	0.753	0.018	0	EDC_TFF3	RELN
0	4.71511	0.848	0.121	0	EDC_TFF3	EFNA5
0	3.929	0.911	0.196	0	EDC_TFF3	DOCK5
0	4.23585	0.896	0.208	0	EDC_TFF3	PRKG1
0	6.05929	0.709	0.038	0	EDC_TFF3	MPP7
0	4.84978	0.75	0.093	0	EDC_TFF3	PROX1
0	3.21149	0.873	0.232	0	EDC_TFF3	VAV3
0	5.31632	0.682	0.046	0	EDC_TFF3	PIEZO2
0	5.0509	0.685	0.054	0	EDC_TFF3	STON2
0	6.46062	0.628	0.013	0	EDC_TFF3	TBX1
0	3.04781	0.877	0.268	0	EDC_TFF3	PTPRE
0	2.47208	0.831	0.229	0	EDC_TFF3	GPM6A
0	3.53405	0.804	0.213	0	EDC_TFF3	MAN1A1
0	3.01015	0.859	0.274	0	EDC_TFF3	ZDHHC14
0	5.50847	0.615	0.038	0	EDC_TFF3	COLEC12
0	3.28081	0.796	0.222	0	EDC_TFF3	PGM5
0	3.6289	0.643	0.092	0	EDC_TFF3	STK32B
0	4.95735	0.588	0.041	0	EDC_TFF3	PARD6G
0	3.66393	0.617	0.082	0	EDC_TFF3	SLC38A1
0	3.17925	0.649	0.128	0	EDC_TFF3	NR2F1
0	3.49866	0.63	0.113	0	EDC_TFF3	NHSL1
0	4.22646	0.556	0.046	0	EDC_TFF3	DOCK8
0	2.44235	0.792	0.289	0	EDC_TFF3	FLRT2
0	2.55639	0.709	0.206	0	EDC_TFF3	SLC22A23
0	2.30624	0.874	0.378	0	EDC_TFF3	TSPAN5
0	2.85861	0.673	0.179	0	EDC_TFF3	LAMA4
0	3.89558	0.567	0.074	0	EDC_TFF3	PCSK6
0	2.67605	0.724	0.232	0	EDC_TFF3	ADD3
0	3.64987	0.565	0.073	0	EDC_TFF3	LYN
0	2.47401	0.735	0.256	0	EDC_TFF3	NRP2
0	3.22943	0.962	0.487	0	EDC_TFF3	TFPI
0	2.20836	0.677	0.203	0	EDC_TFF3	RASGRP3
0	3.1183	0.615	0.142	0	EDC_TFF3	SLC9A9
0	3.15846	0.608	0.135	0	EDC_TFF3	IL7
0	2.39626	0.703	0.24	0	EDC_TFF3	PRKAG2
0	1.95423	0.713	0.252	0	EDC_TFF3	AKAP12
0	2.26147	0.639	0.188	0	EDC_TFF3	MRC1
0	3.3363	0.58	0.136	0	EDC_TFF3	FOXP2
0	2.20177	0.792	0.349	0	EDC_TFF3	SLC38A2
0	5.86852	0.483	0.043	0	EDC_TFF3	CCL21
0	3.34311	0.513	0.075	0	EDC_TFF3	OSBP2
0	3.91661	0.506	0.078	0	EDC_TFF3	SRGAP3
0	4.54618	0.475	0.049	0	EDC_TFF3	STAB2
0	3.13009	0.536	0.115	0	EDC_TFF3	FRMD6
0	4.94942	0.45	0.036	0	EDC_TFF3	FABP5
0	5.26003	0.443	0.034	0	EDC_TFF3	NRXN3
0	4.11559	0.46	0.052	0	EDC_TFF3	CCDC102B
0	5.41283	0.421	0.014	0	EDC_TFF3	SCN3A
0	2.93999	0.506	0.1	0	EDC_TFF3	CREB5
0	4.93652	0.443	0.04	0	EDC_TFF3	CATSPERB
0	2.19136	0.867	0.468	0	EDC_TFF3	FRMD4B
0	4.15977	0.426	0.031	0	EDC_TFF3	NRG3
0	4.22687	0.435	0.041	0	EDC_TFF3	KCNIP1
0	4.26874	0.454	0.062	0	EDC_TFF3	TC2N
0	3.7289	0.425	0.043	0	EDC_TFF3	RAB11FIP1
0	4.81529	0.404	0.026	0	EDC_TFF3	PRKAA2
0	1.86331	0.902	0.524	0	EDC_TFF3	STOX2
0	3.02882	0.469	0.099	0	EDC_TFF3	PLCE1
0	3.96402	0.435	0.068	0	EDC_TFF3	PDE1A
0	4.44021	0.389	0.024	0	EDC_TFF3	SCN3B
0	5.1704	0.381	0.022	0	EDC_TFF3	TFF3
0	5.00652	0.396	0.039	0	EDC_TFF3	FABP4
0	4.0678	0.377	0.026	0	EDC_TFF3	REEP1
0	4.24586	0.382	0.032	0	EDC_TFF3	PDPN
0	8.1671	0.319	0.003	0	EDC_TFF3	GNAT3
0	7.12018	0.313	0.003	0	EDC_TFF3	LINC01748
0	5.66178	0.302	0.009	0	EDC_TFF3	PTPN3
0	5.61926	0.296	0.013	0	EDC_TFF3	LINC00923
0	6.48252	0.297	0.015	0	EDC_TFF3	CCDC26
0	2.26923	0.972	0.693	0	EDC_TFF3	PPFIBP1
0	4.57509	0.288	0.011	0	EDC_TFF3	SMOC1
0	6.68275	0.265	0.004	0	EDC_TFF3	KBTBD11
0	3.87631	0.271	0.022	0	EDC_TFF3	RCSD1
0	1.41951	0.96	0.716	0	EDC_TFF3	ZFPM2
0	4.06456	0.264	0.021	0	EDC_TFF3	SCN9A
0	1.73851	0.936	0.699	0	EDC_TFF3	KALRN
7.21882e-306	2.43416	0.573	0.159	3.13073e-301	EDC_TFF3	USP31
3.47883e-303	2.58333	0.585	0.164	1.50873e-298	EDC_TFF3	SGIP1
4.70837e-303	2.28014	0.765	0.366	2.04197e-298	EDC_TFF3	RHOJ
1.28316e-301	4.18374	0.287	0.029	5.56492e-297	EDC_TFF3	PCLO
3.60305e-300	3.26575	0.414	0.077	1.56261e-295	EDC_TFF3	GAS7
7.27094e-295	1.94181	0.656	0.208	3.15333e-290	EDC_TFF3	HECW2
3.28381e-288	1.80301	0.84	0.459	1.42415e-283	EDC_TFF3	EPB41L2
1.68434e-285	1.87649	0.848	0.497	7.3048e-281	EDC_TFF3	SMAD1
2.89475e-285	3.26565	0.484	0.119	1.25542e-280	EDC_TFF3	KLHL4
3.91642e-282	2.80894	0.405	0.075	1.69851e-277	EDC_TFF3	ADAM19
4.51916e-282	3.82036	0.258	0.023	1.95992e-277	EDC_TFF3	APBA2
1.05349e-281	3.01362	0.339	0.05	4.56888e-277	EDC_TFF3	KIF26B
1.65074e-279	1.99704	0.769	0.354	7.15909e-275	EDC_TFF3	KLF6
6.85815e-276	2.7135	0.428	0.09	2.97431e-271	EDC_TFF3	ABHD17B
2.28137e-275	1.71874	0.854	0.502	9.89406e-271	EDC_TFF3	PARD3B
9.8077e-272	3.31535	0.415	0.088	4.2535e-267	EDC_TFF3	SNCA
1.53081e-271	2.87393	0.37	0.064	6.63898e-267	EDC_TFF3	MICAL2
1.51282e-261	2.42726	0.408	0.082	6.56096e-257	EDC_TFF3	SNTG2
2.04467e-261	1.9735	0.678	0.265	8.86753e-257	EDC_TFF3	BMP2K
3.32027e-255	2.48602	0.499	0.137	1.43997e-250	EDC_TFF3	MAP1B
1.04289e-250	2.83194	0.377	0.074	4.52292e-246	EDC_TFF3	IQSEC1
7.27145e-248	2.32097	0.494	0.133	3.15355e-243	EDC_TFF3	FLT4
1.13689e-247	2.44738	0.341	0.056	4.93058e-243	EDC_TFF3	C6orf141
4.13321e-246	3.84882	0.358	0.07	1.79253e-241	EDC_TFF3	TGFB2
1.67802e-236	2.98736	0.734	0.396	7.27738e-232	EDC_TFF3	ANGPT2
6.35605e-236	1.76254	0.83	0.464	2.75656e-231	EDC_TFF3	GLIS3
5.18086e-235	2.89664	0.343	0.064	2.24689e-230	EDC_TFF3	REPS2
2.17932e-233	2.27304	0.55	0.181	9.45148e-229	EDC_TFF3	PPP1R2
1.12941e-231	3.01973	0.315	0.053	4.89816e-227	EDC_TFF3	GRAPL
5.42e-231	2.55954	0.435	0.11	2.3506e-226	EDC_TFF3	PDE4B
1.88719e-229	2.5977	0.412	0.099	8.18456e-225	EDC_TFF3	MAF
3.87967e-229	3.45416	0.344	0.069	1.68258e-224	EDC_TFF3	IGF1
1.65238e-228	2.08635	0.53	0.167	7.16622e-224	EDC_TFF3	INPP4B
4.70165e-226	2.01368	0.578	0.202	2.03906e-221	EDC_TFF3	HIVEP3
1.49251e-225	2.90956	0.306	0.051	6.47287e-221	EDC_TFF3	TRMT9B
2.34751e-222	2.23467	0.518	0.165	1.01809e-217	EDC_TFF3	LRRC1
2.63141e-221	2.22871	0.466	0.13	1.14121e-216	EDC_TFF3	FAM107B
3.13203e-221	1.93176	0.51	0.155	1.35833e-216	EDC_TFF3	SKAP2
1.50203e-219	2.25526	0.611	0.242	6.51415e-215	EDC_TFF3	CHSY3
5.37602e-219	2.88428	0.28	0.042	2.33153e-214	EDC_TFF3	DSP
1.47458e-218	2.61353	0.383	0.088	6.39509e-214	EDC_TFF3	CABLES1
9.43254e-218	3.11343	0.269	0.04	4.0908e-213	EDC_TFF3	EPHB1
3.8713e-216	2.1608	0.488	0.148	1.67895e-211	EDC_TFF3	DENND2A
3.36498e-214	1.98087	0.567	0.205	1.45936e-209	EDC_TFF3	GALNT1
6.91897e-214	1.48818	0.808	0.454	3.00069e-209	EDC_TFF3	TSHZ2
4.19785e-212	1.64961	0.67	0.281	1.82057e-207	EDC_TFF3	ITSN1
2.78016e-209	1.31863	0.742	0.308	1.20573e-204	EDC_TFF3	LINC02147
1.57599e-208	1.96152	0.648	0.28	6.83491e-204	EDC_TFF3	MGAT5
7.12259e-207	1.38197	0.821	0.515	3.08899e-202	EDC_TFF3	EPS15
4.48801e-206	2.64429	0.319	0.062	1.9464e-201	EDC_TFF3	KIAA1324L
1.59653e-203	2.82925	0.255	0.037	6.92399e-199	EDC_TFF3	CELSR1
1.75624e-198	1.33361	0.82	0.457	7.61665e-194	EDC_TFF3	NR2F2-AS1
1.71329e-197	2.05798	0.427	0.117	7.43036e-193	EDC_TFF3	RNF152
3.82796e-197	2.49646	0.378	0.094	1.66015e-192	EDC_TFF3	NFATC1
2.50186e-196	1.15312	0.951	0.803	1.08503e-191	EDC_TFF3	FBXL7
2.92022e-196	2.31537	0.513	0.177	1.26647e-191	EDC_TFF3	TLL1
9.14768e-194	1.05237	0.981	0.915	3.96726e-189	EDC_TFF3	NEAT1
7.09697e-192	1.63974	0.634	0.266	3.07788e-187	EDC_TFF3	L3MBTL4
4.34256e-188	1.78079	0.627	0.264	1.88332e-183	EDC_TFF3	CAVIN2
4.93527e-187	1.58787	0.775	0.444	2.14038e-182	EDC_TFF3	SEMA6A
1.57826e-184	2.66302	0.331	0.076	6.84476e-180	EDC_TFF3	DPP4
1.07475e-182	1.57962	0.698	0.336	4.6611e-178	EDC_TFF3	TANC2
1.41585e-181	1.78607	0.575	0.235	6.14039e-177	EDC_TFF3	ANXA2
9.4747e-181	1.63865	0.652	0.309	4.10908e-176	EDC_TFF3	NR2F2
1.98464e-179	1.82238	0.602	0.262	8.60717e-175	EDC_TFF3	ARID5B
3.33175e-179	1.73482	0.58	0.233	1.44495e-174	EDC_TFF3	CNTNAP3B
2.41152e-178	1.90591	0.496	0.175	1.04585e-173	EDC_TFF3	NECTIN3
2.00321e-176	1.18183	0.875	0.609	8.68774e-172	EDC_TFF3	ZNF521
3.64439e-175	2.86278	0.274	0.054	1.58054e-170	EDC_TFF3	FAM49A
3.92897e-175	1.35279	0.801	0.497	1.70396e-170	EDC_TFF3	RPS6KA2
2.06011e-173	1.79201	0.589	0.251	8.93449e-169	EDC_TFF3	CHST15
4.64252e-172	2.46108	0.292	0.061	2.01341e-167	EDC_TFF3	PRKCZ
1.13728e-169	2.25864	0.341	0.086	4.93228e-165	EDC_TFF3	OAF
3.39661e-168	2.54773	0.33	0.084	1.47308e-163	EDC_TFF3	ADAMTS12
6.43286e-168	1.95809	0.47	0.164	2.78987e-163	EDC_TFF3	PALD1
5.56306e-167	1.01039	0.923	0.705	2.41264e-162	EDC_TFF3	AUTS2
7.81158e-166	1.604	0.749	0.435	3.38781e-161	EDC_TFF3	PRKCE
9.6696e-164	1.29681	0.798	0.501	4.19361e-159	EDC_TFF3	DST
1.10961e-163	2.04557	0.384	0.111	4.81225e-159	EDC_TFF3	FAR2
1.91861e-162	2.18373	0.352	0.095	8.32082e-158	EDC_TFF3	GYPC
2.59726e-162	2.66321	0.263	0.053	1.12641e-157	EDC_TFF3	SMYD2
2.91947e-162	2.4607	0.343	0.092	1.26614e-157	EDC_TFF3	EFEMP1
3.60103e-159	2.07202	0.295	0.066	1.56173e-154	EDC_TFF3	CNTNAP3
1.60237e-158	1.24882	0.804	0.526	6.94934e-154	EDC_TFF3	PEAK1
5.51441e-158	1.65081	0.536	0.215	2.39154e-153	EDC_TFF3	SNTB2
2.15217e-157	2.45711	0.469	0.177	9.33373e-153	EDC_TFF3	SOX4
4.12398e-157	1.31014	0.641	0.293	1.78853e-152	EDC_TFF3	CERS6
1.21923e-152	2.00032	0.432	0.152	5.28766e-148	EDC_TFF3	TRPS1
1.83265e-151	2.59056	0.308	0.079	7.94803e-147	EDC_TFF3	KLRD1
3.43569e-151	1.45426	0.643	0.318	1.49002e-146	EDC_TFF3	GNG12
2.65435e-149	1.59654	0.483	0.182	1.15116e-144	EDC_TFF3	NR6A1
2.78544e-149	2.36392	0.258	0.054	1.20802e-144	EDC_TFF3	PLA2G4C
1.27314e-147	1.90466	0.338	0.093	5.52149e-143	EDC_TFF3	WFS1
6.69051e-147	2.00061	0.414	0.142	2.90161e-142	EDC_TFF3	GJA1
5.31382e-143	2.00602	0.351	0.105	2.30455e-138	EDC_TFF3	LRCH2
8.05459e-141	1.64426	0.446	0.162	3.4932e-136	EDC_TFF3	DNMBP
1.13301e-140	1.52858	0.561	0.254	4.91377e-136	EDC_TFF3	PACSIN2
2.07098e-140	2.388	0.41	0.146	8.98164e-136	EDC_TFF3	TUBA1A
5.25082e-140	2.04	0.353	0.108	2.27723e-135	EDC_TFF3	FAM110B
1.20752e-139	2.33768	0.617	0.326	5.23688e-135	EDC_TFF3	SNCAIP
1.33538e-139	1.33864	0.64	0.318	5.7914e-135	EDC_TFF3	CASC15
1.32012e-138	1.24014	0.708	0.392	5.72523e-134	EDC_TFF3	NR2F1-AS1
1.49746e-138	1.58129	0.593	0.288	6.49435e-134	EDC_TFF3	ZDHHC17
1.04264e-137	1.92861	0.478	0.199	4.52182e-133	EDC_TFF3	MIR4435-2HG
6.2845e-137	0.88233	0.907	0.735	2.72552e-132	EDC_TFF3	RALGAPA2
4.74879e-136	1.01279	0.728	0.426	2.0595e-131	EDC_TFF3	CSGALNACT1
1.09181e-135	1.10963	0.928	0.792	4.73508e-131	EDC_TFF3	APP
8.3812e-135	2.28599	0.329	0.098	3.63484e-130	EDC_TFF3	LINC01197
7.99637e-134	1.44406	0.595	0.29	3.46795e-129	EDC_TFF3	ZFHX3
4.76189e-132	1.45205	0.52	0.224	2.06518e-127	EDC_TFF3	NID1
9.13029e-132	1.43477	0.758	0.46	3.95971e-127	EDC_TFF3	ST6GALNAC3
2.7404e-131	1.8102	0.322	0.093	1.18848e-126	EDC_TFF3	NTAN1
1.22001e-127	1.36914	0.655	0.362	5.29105e-123	EDC_TFF3	NRIP1
3.45253e-127	1.53296	0.464	0.188	1.49733e-122	EDC_TFF3	STX7
8.77385e-127	1.28737	0.63	0.333	3.80513e-122	EDC_TFF3	MYH10
2.03215e-126	1.80738	0.476	0.203	8.81325e-122	EDC_TFF3	MARCKS
3.89099e-125	1.25689	0.607	0.304	1.68748e-120	EDC_TFF3	REEP3
1.29636e-122	1.88423	0.295	0.083	5.62218e-118	EDC_TFF3	CDYL2
1.66484e-122	1.43338	0.691	0.408	7.22024e-118	EDC_TFF3	PELI2
1.70179e-121	2.05141	0.348	0.118	7.38051e-117	EDC_TFF3	DYNC1I1
1.61628e-120	1.73827	0.351	0.116	7.00965e-116	EDC_TFF3	MID2
3.25119e-120	1.32302	0.624	0.334	1.41001e-115	EDC_TFF3	MDFIC
3.78016e-120	2.62281	0.263	0.072	1.63942e-115	EDC_TFF3	ANKS1B
8.2558e-119	1.30587	0.744	0.511	3.58046e-114	EDC_TFF3	DIAPH2
1.16411e-118	1.01459	0.872	0.666	5.04862e-114	EDC_TFF3	TIMP3
2.40753e-118	1.98911	0.371	0.134	1.04412e-113	EDC_TFF3	COL5A2
2.8433e-118	1.37802	0.545	0.258	1.23311e-113	EDC_TFF3	MAN2A1
1.08264e-117	1.2972	0.574	0.29	4.6953e-113	EDC_TFF3	CNKSR3
1.3739e-117	1.53598	0.513	0.238	5.95848e-113	EDC_TFF3	TULP4
1.63347e-117	1.28942	0.776	0.541	7.08418e-113	EDC_TFF3	ANKS1A
4.55272e-117	1.42077	0.476	0.204	1.97447e-112	EDC_TFF3	SESTD1
2.31575e-116	1.50086	0.406	0.151	1.00432e-111	EDC_TFF3	CD9
2.57051e-114	1.28197	0.593	0.307	1.1148e-109	EDC_TFF3	MICAL3
8.65304e-114	1.2598	0.588	0.298	3.75274e-109	EDC_TFF3	PHLDB2
1.61388e-113	1.96994	0.341	0.119	6.99923e-109	EDC_TFF3	ENSG00000275443
1.32665e-112	1.34745	0.552	0.273	5.75357e-108	EDC_TFF3	ERICH1
5.51326e-112	0.731223	0.937	0.835	2.39104e-107	EDC_TFF3	JMJD1C
5.00887e-111	2.42254	0.269	0.079	2.1723e-106	EDC_TFF3	BCL2L11
1.0887e-110	1.16788	0.6	0.318	4.72159e-106	EDC_TFF3	UBE2E2
1.32606e-110	0.701972	0.961	0.878	5.75098e-106	EDC_TFF3	MAGI1
1.03153e-109	1.76157	0.283	0.084	4.47363e-105	EDC_TFF3	TMOD2
2.6315e-109	2.46118	0.4	0.178	1.14125e-104	EDC_TFF3	CALCRL-AS1
1.44063e-108	0.784169	0.91	0.731	6.24787e-104	EDC_TFF3	NFIA
1.44677e-108	1.37879	0.471	0.209	6.27449e-104	EDC_TFF3	WDFY2
5.19786e-108	1.47918	0.419	0.17	2.25426e-103	EDC_TFF3	ATP9A
2.30936e-106	1.69465	0.391	0.154	1.00155e-101	EDC_TFF3	ST3GAL6
6.22938e-106	1.88326	0.253	0.07	2.70162e-101	EDC_TFF3	UNC5B
1.12055e-104	4.14951	0.337	0.133	4.85973e-100	EDC_TFF3	NEO1
5.8889e-104	1.93609	0.253	0.071	2.55396e-99	EDC_TFF3	DAPK2
1.06912e-103	1.37241	0.71	0.466	4.63665e-99	EDC_TFF3	GAB1
1.32748e-102	0.814576	0.8	0.506	5.75717e-98	EDC_TFF3	PARD3
1.63314e-102	0.899477	0.805	0.58	7.08274e-98	EDC_TFF3	SH3D19
3.82057e-102	1.44401	0.378	0.145	1.65694e-97	EDC_TFF3	WIPF1
9.08607e-102	2.32186	0.261	0.079	3.94054e-97	EDC_TFF3	DDAH1
5.02455e-101	1.45374	0.462	0.211	2.1791e-96	EDC_TFF3	MAP3K1
2.4142e-100	0.995005	0.773	0.513	1.04702e-95	EDC_TFF3	TBL1XR1
6.42762e-100	1.47471	0.488	0.238	2.7876e-95	EDC_TFF3	USP13
8.10131e-100	1.52358	0.335	0.121	3.51346e-95	EDC_TFF3	FGF13
1.56134e-99	1.7654	0.457	0.217	6.77136e-95	EDC_TFF3	SAMD4A
1.99965e-99	1.57521	0.311	0.105	8.67228e-95	EDC_TFF3	NARF
4.24351e-97	0.891077	0.733	0.452	1.84037e-92	EDC_TFF3	PPARG
8.42876e-97	1.56493	0.432	0.194	3.65547e-92	EDC_TFF3	MMP16
1.07559e-96	1.43293	0.394	0.164	4.66472e-92	EDC_TFF3	LPIN2
3.39236e-96	1.18312	0.508	0.245	1.47123e-91	EDC_TFF3	FARP1
4.68778e-96	1.86596	0.308	0.109	2.03304e-91	EDC_TFF3	STMN1
5.90994e-96	1.09959	0.457	0.204	2.56308e-91	EDC_TFF3	ACTN1
1.31553e-95	0.625622	0.623	0.325	5.70531e-91	EDC_TFF3	THSD4
3.41409e-95	1.42705	0.401	0.168	1.48066e-90	EDC_TFF3	PRKAR1B
2.40783e-94	1.64892	0.274	0.087	1.04425e-89	EDC_TFF3	EFCC1
5.31901e-94	1.71723	0.299	0.103	2.3068e-89	EDC_TFF3	CFAP54
8.65548e-94	1.0861	0.741	0.497	3.7538e-89	EDC_TFF3	DLG2
1.03037e-93	1.67918	0.264	0.083	4.46862e-89	EDC_TFF3	PDIA5
1.57219e-93	1.30802	0.435	0.193	6.81844e-89	EDC_TFF3	CGNL1
3.16788e-93	0.98635	0.86	0.685	1.37388e-88	EDC_TFF3	MAML2
1.17419e-92	1.37371	0.463	0.223	5.09233e-88	EDC_TFF3	KLHL3
1.28213e-92	1.09596	0.641	0.395	5.56045e-88	EDC_TFF3	RTN4
3.38998e-92	0.931565	0.694	0.437	1.4702e-87	EDC_TFF3	HMBOX1
3.74418e-92	1.28631	0.59	0.343	1.62381e-87	EDC_TFF3	ABI3BP
6.40324e-92	1.56387	0.428	0.196	2.77702e-87	EDC_TFF3	ANTXR2
6.78984e-92	1.31609	0.464	0.221	2.94468e-87	EDC_TFF3	MID1
3.81753e-91	1.2851	0.466	0.224	1.65562e-86	EDC_TFF3	SLC4A7
5.12356e-91	1.11593	0.497	0.246	2.22204e-86	EDC_TFF3	SYT1
5.31958e-91	1.42513	0.486	0.247	2.30705e-86	EDC_TFF3	GNG12-AS1
3.91579e-89	0.761143	0.916	0.815	1.69824e-84	EDC_TFF3	SPTBN1
7.58673e-89	1.65384	0.275	0.093	3.29029e-84	EDC_TFF3	TMOD1
3.74446e-88	0.884527	0.76	0.538	1.62393e-83	EDC_TFF3	AFDN
1.59711e-87	2.09606	0.25	0.082	6.92649e-83	EDC_TFF3	ENSG00000291075
1.96531e-87	1.65936	0.254	0.081	8.52335e-83	EDC_TFF3	MARK1
3.29291e-87	1.77577	0.386	0.168	1.4281e-82	EDC_TFF3	CEMIP2
5.07679e-87	1.94534	0.251	0.081	2.20175e-82	EDC_TFF3	PAQR3
5.91336e-87	1.11079	0.529	0.276	2.56456e-82	EDC_TFF3	CCDC88A
9.26342e-86	0.913209	0.65	0.398	4.01745e-81	EDC_TFF3	CAMK2D
2.70298e-85	1.23465	0.547	0.303	1.17225e-80	EDC_TFF3	CDC42SE2
2.4142e-84	1.09355	0.493	0.247	1.04701e-79	EDC_TFF3	ARRB1
3.99684e-84	0.991088	0.727	0.497	1.73339e-79	EDC_TFF3	ELK3
9.26523e-84	1.24602	0.497	0.255	4.01824e-79	EDC_TFF3	RFC1
2.67087e-83	1.60885	0.348	0.146	1.15833e-78	EDC_TFF3	ABHD2
2.67319e-83	1.52786	0.276	0.096	1.15934e-78	EDC_TFF3	TBC1D22B
8.08137e-83	1.06988	0.643	0.39	3.50481e-78	EDC_TFF3	KIAA1671
1.80943e-81	1.68074	0.279	0.101	7.8473e-77	EDC_TFF3	RAB31
2.42192e-81	1.25573	0.401	0.181	1.05036e-76	EDC_TFF3	GPATCH2
5.00229e-81	0.648013	0.899	0.792	2.16944e-76	EDC_TFF3	SBF2
5.71464e-81	1.38454	0.349	0.145	2.47838e-76	EDC_TFF3	ZC2HC1A
6.14235e-80	1.26965	0.361	0.154	2.66387e-75	EDC_TFF3	SMAD9
1.76798e-79	1.17486	0.43	0.203	7.66754e-75	EDC_TFF3	TSPAN18
2.19207e-79	1.45488	0.33	0.136	9.5068e-75	EDC_TFF3	JUP
3.70607e-79	1.66723	0.258	0.089	1.60729e-74	EDC_TFF3	WARS
4.301e-79	0.605583	0.912	0.786	1.8653e-74	EDC_TFF3	RERE
6.50427e-79	0.855312	0.55	0.302	2.82084e-74	EDC_TFF3	COL4A1
2.02734e-78	1.29739	0.361	0.156	8.79237e-74	EDC_TFF3	RECK
2.90576e-77	1.15354	0.59	0.351	1.2602e-72	EDC_TFF3	LAMC1
3.15379e-77	1.61926	0.276	0.102	1.36777e-72	EDC_TFF3	KLF4
1.52556e-75	1.3242	0.336	0.141	6.61618e-71	EDC_TFF3	BCL7C
1.77418e-73	0.851001	0.682	0.451	7.69445e-69	EDC_TFF3	TMCC1
6.40049e-73	1.15933	0.4	0.19	2.77583e-68	EDC_TFF3	GNA12
2.65574e-72	1.87842	0.283	0.111	1.15177e-67	EDC_TFF3	ERRFI1
1.92579e-71	0.684878	0.868	0.742	8.35198e-67	EDC_TFF3	NFAT5
1.99612e-71	0.932473	0.683	0.464	8.65698e-67	EDC_TFF3	ADAM10
1.14232e-69	1.3219	0.354	0.162	4.95413e-65	EDC_TFF3	NAIP
1.78295e-69	1.06651	0.376	0.171	7.73248e-65	EDC_TFF3	ABLIM3
5.00353e-69	1.17947	0.411	0.204	2.16998e-64	EDC_TFF3	AGPAT4
6.68696e-69	1.61155	0.34	0.155	2.90007e-64	EDC_TFF3	PPP1R9A
4.84753e-68	1.36708	0.297	0.121	2.10233e-63	EDC_TFF3	BCAR1
5.37932e-68	1.48676	0.255	0.095	2.33296e-63	EDC_TFF3	COL4A3BP
7.40008e-68	1.8239	0.328	0.151	3.20934e-63	EDC_TFF3	RYR2
9.89976e-68	1.4467	0.254	0.095	4.29343e-63	EDC_TFF3	XXYLT1
1.67741e-67	1.36144	0.297	0.123	7.27475e-63	EDC_TFF3	APOLD1
1.26918e-66	1.0018	0.478	0.257	5.50429e-62	EDC_TFF3	SSH1
1.54861e-66	1.19634	0.333	0.147	6.71618e-62	EDC_TFF3	GPRC5B
1.735e-66	1.24612	0.405	0.205	7.52451e-62	EDC_TFF3	MTMR2
5.55036e-65	0.886109	0.644	0.425	2.40714e-60	EDC_TFF3	PLD1
9.9971e-65	1.09596	0.512	0.299	4.33564e-60	EDC_TFF3	ARL4A
2.93856e-64	1.6475	0.26	0.103	1.27442e-59	EDC_TFF3	PDLIM3
3.81464e-64	1.44593	0.258	0.101	1.65437e-59	EDC_TFF3	MUC20-OT1
1.10381e-63	0.967316	0.481	0.263	4.78712e-59	EDC_TFF3	PARVA
1.71039e-63	1.03961	0.435	0.228	7.41779e-59	EDC_TFF3	RGS12
1.8982e-63	0.953279	0.497	0.282	8.23232e-59	EDC_TFF3	PSME4
2.19628e-63	1.4491	0.265	0.106	9.52504e-59	EDC_TFF3	VSTM4
2.58947e-63	0.761905	0.74	0.554	1.12303e-58	EDC_TFF3	ARHGAP29
5.34795e-63	1.15793	0.359	0.17	2.31935e-58	EDC_TFF3	TUBB6
6.36009e-63	0.816698	0.713	0.503	2.75831e-58	EDC_TFF3	ZSWIM6
7.16766e-63	0.844078	0.591	0.367	3.10854e-58	EDC_TFF3	MSRB3
7.78177e-63	0.872297	0.339	0.153	3.37488e-58	EDC_TFF3	SPRY1
1.65473e-62	1.42632	0.329	0.153	7.17639e-58	EDC_TFF3	CPEB2
2.98851e-62	1.62234	0.284	0.122	1.29609e-57	EDC_TFF3	PSMG4
3.94677e-62	1.46394	0.336	0.158	1.71168e-57	EDC_TFF3	TTN
3.95745e-62	1.01964	0.407	0.207	1.71631e-57	EDC_TFF3	BACH2
5.16676e-62	0.698395	0.783	0.613	2.24077e-57	EDC_TFF3	PCCA
7.27724e-62	1.07139	0.542	0.334	3.15607e-57	EDC_TFF3	C1orf21
1.56588e-61	1.04871	0.412	0.216	6.79106e-57	EDC_TFF3	TALAM1
8.21609e-61	1.1878	0.351	0.169	3.56323e-56	EDC_TFF3	SDK1
8.35785e-61	1.24866	0.474	0.275	3.62472e-56	EDC_TFF3	S100A10
1.55335e-60	0.87452	0.679	0.487	6.73674e-56	EDC_TFF3	MAP4K4
1.56139e-60	1.05417	0.528	0.328	6.7716e-56	EDC_TFF3	APLP2
2.10178e-60	0.944252	0.527	0.316	9.11521e-56	EDC_TFF3	CEP85L
3.90677e-60	0.729741	0.638	0.404	1.69433e-55	EDC_TFF3	DAPK1
6.11731e-60	1.03041	0.42	0.222	2.65302e-55	EDC_TFF3	ADAM9
6.93785e-60	0.906468	0.525	0.315	3.00888e-55	EDC_TFF3	CNST
7.59245e-60	1.32324	0.284	0.121	3.29277e-55	EDC_TFF3	AGFG2
1.96443e-59	0.957704	0.542	0.337	8.51953e-55	EDC_TFF3	ATF6
1.07769e-58	2.00251	0.336	0.161	4.67385e-54	EDC_TFF3	MRPS6
5.26192e-58	1.05635	0.373	0.184	2.28204e-53	EDC_TFF3	ZNF423
5.76584e-58	1.1964	0.332	0.158	2.50059e-53	EDC_TFF3	TMEM241
6.91275e-58	0.88684	0.461	0.254	2.99799e-53	EDC_TFF3	CORO1C
1.08281e-57	0.752978	0.659	0.456	4.69602e-53	EDC_TFF3	MYO1D
4.00473e-57	0.803759	0.716	0.513	1.73681e-52	EDC_TFF3	PTPN14
4.34581e-56	1.18251	0.503	0.306	1.88473e-51	EDC_TFF3	SEMA6A-AS1
4.34999e-56	0.469649	0.964	0.931	1.88655e-51	EDC_TFF3	ZBTB20
8.99968e-56	0.695259	0.9	0.834	3.90307e-51	EDC_TFF3	SASH1
1.12169e-55	0.763993	0.588	0.372	4.86464e-51	EDC_TFF3	OSBPL9
1.99062e-55	1.06947	0.355	0.178	8.63311e-51	EDC_TFF3	RALA
6.18124e-55	1.05481	0.472	0.276	2.68074e-50	EDC_TFF3	TBC1D8
9.16152e-55	1.3324	0.267	0.116	3.97326e-50	EDC_TFF3	FAM126A
3.23051e-54	1.10233	0.352	0.177	1.40104e-49	EDC_TFF3	TMEM117
4.55418e-54	1.44277	0.263	0.113	1.9751e-49	EDC_TFF3	HYAL2
1.66735e-53	1.19612	0.516	0.325	7.23115e-49	EDC_TFF3	FOCAD
2.8065e-53	0.946742	0.453	0.258	1.21715e-48	EDC_TFF3	AP2A2
4.39312e-53	0.676481	0.573	0.352	1.90525e-48	EDC_TFF3	COL4A2
5.59199e-53	0.613484	0.778	0.589	2.42519e-48	EDC_TFF3	RBPMS
5.96339e-53	0.674992	0.597	0.38	2.58626e-48	EDC_TFF3	CTDSPL
9.4157e-53	0.737675	0.629	0.429	4.08349e-48	EDC_TFF3	NBEAL1
1.22952e-52	0.964385	0.324	0.155	5.33232e-48	EDC_TFF3	TBC1D12
1.32264e-52	1.46054	0.252	0.109	5.73616e-48	EDC_TFF3	KLHL29
2.33309e-52	0.576836	0.813	0.664	1.01184e-47	EDC_TFF3	FAF1
2.69604e-52	1.17736	0.376	0.2	1.16925e-47	EDC_TFF3	SH3BGRL2
4.03396e-52	0.975105	0.396	0.214	1.74949e-47	EDC_TFF3	BACH1
4.80535e-52	1.17668	0.272	0.121	2.08403e-47	EDC_TFF3	OSBP
8.11875e-52	1.19342	0.265	0.117	3.52102e-47	EDC_TFF3	CXorf36
1.04588e-51	1.20668	0.326	0.16	4.53587e-47	EDC_TFF3	CEP162
2.46231e-51	0.724099	0.705	0.526	1.06788e-46	EDC_TFF3	GLS
2.79546e-51	0.99052	0.428	0.239	1.21236e-46	EDC_TFF3	TBC1D9
4.46008e-51	0.806844	0.575	0.373	1.93429e-46	EDC_TFF3	ZMYND8
4.98815e-51	1.03704	0.34	0.17	2.16331e-46	EDC_TFF3	IFT43
5.4532e-51	0.722194	0.614	0.402	2.365e-46	EDC_TFF3	YAP1
2.54065e-50	0.845973	0.557	0.361	1.10186e-45	EDC_TFF3	ENOSF1
2.87035e-50	0.680561	0.685	0.493	1.24484e-45	EDC_TFF3	ROCK2
3.64113e-50	0.820321	0.781	0.647	1.57912e-45	EDC_TFF3	ITGA9
5.64886e-50	0.848297	0.541	0.345	2.44986e-45	EDC_TFF3	SNX25
7.46044e-50	1.14732	0.303	0.144	3.23552e-45	EDC_TFF3	SLC7A1
7.59327e-50	0.835075	0.4	0.215	3.29313e-45	EDC_TFF3	PIEZO1
1.0499e-49	0.652146	0.712	0.531	4.55333e-45	EDC_TFF3	NUMB
3.35547e-49	1.2165	0.353	0.189	1.45523e-44	EDC_TFF3	LINC02208
6.96582e-49	1.0778	0.314	0.155	3.02101e-44	EDC_TFF3	NLGN4X
1.67045e-48	0.829496	0.434	0.251	7.24458e-44	EDC_TFF3	NFKB1
2.7554e-48	0.96993	0.407	0.23	1.19499e-43	EDC_TFF3	ANKRD6
2.93169e-48	1.22405	0.345	0.181	1.27145e-43	EDC_TFF3	ATP5F1E
5.26398e-48	1.91554	0.304	0.156	2.28293e-43	EDC_TFF3	NFATC2
6.05898e-48	1.2856	0.338	0.176	2.62772e-43	EDC_TFF3	CLIP2
8.8396e-48	0.690403	0.673	0.486	3.83365e-43	EDC_TFF3	DLG1
1.13703e-47	1.02514	0.283	0.133	4.93117e-43	EDC_TFF3	CHST11
2.12587e-47	1.00134	0.39	0.217	9.21967e-43	EDC_TFF3	ANKH
3.18607e-47	0.902217	0.326	0.163	1.38177e-42	EDC_TFF3	C9orf85
7.4064e-47	0.830487	0.439	0.252	3.21208e-42	EDC_TFF3	CHD7
7.46156e-47	1.04992	0.278	0.129	3.236e-42	EDC_TFF3	CMTM7
7.92836e-47	0.950949	0.304	0.147	3.43845e-42	EDC_TFF3	LIMD1
2.22643e-46	0.807824	0.508	0.315	9.6558e-42	EDC_TFF3	PRKCA
2.31303e-46	0.588449	0.724	0.543	1.00314e-41	EDC_TFF3	SVIL
3.74092e-46	1.13743	0.302	0.15	1.6224e-41	EDC_TFF3	MAPRE2
1.07197e-45	0.44135	0.93	0.844	4.64902e-41	EDC_TFF3	ASAP1
2.07559e-45	0.971771	0.35	0.184	9.00162e-41	EDC_TFF3	LMO2
2.50773e-45	1.13476	0.258	0.118	1.08758e-40	EDC_TFF3	FAM3C
5.01356e-45	0.856164	0.396	0.222	2.17433e-40	EDC_TFF3	LIMK2
2.35321e-44	0.870812	0.447	0.269	1.02057e-39	EDC_TFF3	DAAM1
3.74461e-44	0.815035	0.465	0.283	1.624e-39	EDC_TFF3	ANO10
6.22926e-44	0.832434	0.351	0.186	2.70157e-39	EDC_TFF3	PXDN
7.65054e-44	1.24206	0.311	0.162	3.31796e-39	EDC_TFF3	HS3ST1
1.21741e-43	0.989828	0.49	0.313	5.27978e-39	EDC_TFF3	SDCBP
1.22038e-43	1.15788	0.25	0.116	5.29268e-39	EDC_TFF3	CDKL5
1.38458e-43	0.411589	0.941	0.876	6.00477e-39	EDC_TFF3	LRMDA
1.40009e-43	0.733246	0.498	0.312	6.07205e-39	EDC_TFF3	CDYL
2.48868e-43	0.862285	0.359	0.195	1.07932e-38	EDC_TFF3	HECTD2
3.02007e-43	0.681229	0.322	0.162	1.30978e-38	EDC_TFF3	FP671120.1
4.25685e-43	0.924586	0.288	0.142	1.84615e-38	EDC_TFF3	GABARAPL1
6.07819e-43	0.553715	0.632	0.448	2.63605e-38	EDC_TFF3	ARHGEF7
7.51917e-43	0.741903	0.482	0.3	3.26099e-38	EDC_TFF3	B4GALT5
7.91603e-43	0.619833	0.684	0.524	3.4331e-38	EDC_TFF3	LIMS1
1.74442e-42	0.585656	0.737	0.578	7.56539e-38	EDC_TFF3	ARHGEF12
3.5681e-42	0.921498	0.324	0.169	1.54745e-37	EDC_TFF3	CALU
5.14567e-42	0.650957	0.572	0.38	2.23163e-37	EDC_TFF3	ODF2L
5.60427e-42	0.780213	0.568	0.398	2.43052e-37	EDC_TFF3	RREB1
9.928e-42	1.07498	0.28	0.14	4.30568e-37	EDC_TFF3	2025-03-03
2.05896e-41	0.838408	0.51	0.336	8.92952e-37	EDC_TFF3	HIVEP2
2.07878e-41	0.835901	0.391	0.222	9.01548e-37	EDC_TFF3	KDR
2.65714e-41	0.668932	0.508	0.317	1.15238e-36	EDC_TFF3	DUSP1
3.53244e-41	0.68582	0.648	0.473	1.53198e-36	EDC_TFF3	MAP4K5
4.14178e-41	0.620991	0.814	0.67	1.79625e-36	EDC_TFF3	PDE4D
5.12842e-41	0.998751	0.285	0.145	2.22414e-36	EDC_TFF3	FBXL2
7.24331e-41	0.692752	0.541	0.358	3.14135e-36	EDC_TFF3	SNX13
1.61107e-40	0.8843	0.38	0.219	6.98704e-36	EDC_TFF3	SNX2
1.88743e-40	0.795072	0.371	0.212	8.18561e-36	EDC_TFF3	MYO5A
2.14236e-40	1.0322	0.26	0.126	9.29122e-36	EDC_TFF3	OTULIN
1.14454e-39	1.37086	0.281	0.146	4.96376e-35	EDC_TFF3	LTBP1
1.71709e-39	0.492967	0.7	0.524	7.44685e-35	EDC_TFF3	RAP1B
1.78394e-39	0.690696	0.565	0.377	7.73677e-35	EDC_TFF3	YWHAZ
7.00558e-39	0.833282	0.256	0.122	3.03825e-34	EDC_TFF3	LAYN
7.05312e-39	1.22059	0.336	0.193	3.05887e-34	EDC_TFF3	PRR5L
1.03576e-38	0.7419	0.352	0.193	4.492e-34	EDC_TFF3	IQCK
1.06661e-38	0.98757	0.282	0.145	4.62577e-34	EDC_TFF3	ABO
1.39195e-38	0.6441	0.567	0.384	6.03675e-34	EDC_TFF3	PDXDC1
2.56051e-38	0.447809	0.873	0.778	1.11047e-33	EDC_TFF3	TGFBR2
2.9362e-38	0.862031	0.375	0.219	1.2734e-33	EDC_TFF3	BTBD3
3.45272e-38	0.961484	0.341	0.189	1.49741e-33	EDC_TFF3	RASSF9
5.14668e-38	0.991561	0.281	0.144	2.23206e-33	EDC_TFF3	TMEM50A
6.30882e-38	0.656105	0.554	0.377	2.73607e-33	EDC_TFF3	YES1
6.54305e-38	0.772852	0.345	0.19	2.83765e-33	EDC_TFF3	TRIOBP
7.55791e-38	0.764598	0.398	0.234	3.27779e-33	EDC_TFF3	RAB8B
1.05789e-37	0.835589	0.413	0.252	4.58798e-33	EDC_TFF3	FANCC
1.1632e-37	0.870138	0.353	0.201	5.04469e-33	EDC_TFF3	TMEM123
1.53799e-37	1.10422	0.527	0.433	6.67011e-33	EDC_TFF3	ZFPM2-AS1
2.58151e-37	0.807835	0.48	0.309	1.11957e-32	EDC_TFF3	S100A6
2.66477e-37	0.904042	0.272	0.138	1.15568e-32	EDC_TFF3	SPATA6L
3.5255e-37	0.713143	0.469	0.298	1.52897e-32	EDC_TFF3	ULK4
1.0472e-36	0.926696	0.267	0.136	4.54162e-32	EDC_TFF3	LINC00486
1.58067e-36	0.701155	0.478	0.304	6.85523e-32	EDC_TFF3	SIPA1L3
2.49534e-36	0.478614	0.657	0.476	1.08221e-31	EDC_TFF3	TMTC1
2.5242e-36	0.836576	0.682	0.521	1.09472e-31	EDC_TFF3	RAB11A
3.68865e-36	0.595554	0.625	0.451	1.59973e-31	EDC_TFF3	DIP2C
6.1798e-36	0.670304	0.376	0.217	2.68012e-31	EDC_TFF3	MYO1B
1.05962e-35	0.398093	0.277	0.14	4.59548e-31	EDC_TFF3	FP236383.1
1.38162e-35	0.687164	0.389	0.229	5.99197e-31	EDC_TFF3	CLCN3
1.43278e-35	0.918384	0.261	0.133	6.21383e-31	EDC_TFF3	ARHGAP23
1.65504e-35	0.819508	0.474	0.309	7.17776e-31	EDC_TFF3	GNG11
2.15566e-35	0.586122	0.662	0.508	9.34888e-31	EDC_TFF3	UACA
2.87817e-35	0.69297	0.414	0.254	1.24824e-30	EDC_TFF3	IPO11
3.05914e-35	0.602839	0.671	0.514	1.32672e-30	EDC_TFF3	FER
3.31196e-35	0.904811	0.593	0.445	1.43636e-30	EDC_TFF3	MCPH1
3.56314e-35	0.903107	0.274	0.143	1.5453e-30	EDC_TFF3	DCBLD2
6.48484e-35	0.886455	0.29	0.155	2.81241e-30	EDC_TFF3	FBXO7
7.08932e-35	0.653719	0.396	0.233	3.07457e-30	EDC_TFF3	KANK3
7.26859e-35	1.19478	0.272	0.147	3.15231e-30	EDC_TFF3	CYREN
7.59415e-35	0.709255	0.436	0.275	3.29351e-30	EDC_TFF3	MIGA1
1.07869e-34	0.672367	0.469	0.301	4.67818e-30	EDC_TFF3	ATP11B
1.43742e-34	0.560172	0.648	0.488	6.23395e-30	EDC_TFF3	SSH2
2.31478e-34	0.624705	0.53	0.356	1.0039e-29	EDC_TFF3	RAP1A
2.72729e-34	0.61049	0.606	0.437	1.1828e-29	EDC_TFF3	TIMP2
3.17579e-34	0.57604	0.55	0.374	1.37731e-29	EDC_TFF3	LARGE1
3.48025e-34	0.667729	0.403	0.24	1.50935e-29	EDC_TFF3	TTC7B
6.11651e-34	0.711264	0.421	0.263	2.65267e-29	EDC_TFF3	MCL1
1.01874e-33	0.810424	0.334	0.192	4.41818e-29	EDC_TFF3	PRKAR1A
1.85482e-33	0.838295	0.266	0.138	8.04417e-29	EDC_TFF3	TMEM140
2.28979e-33	0.753056	0.39	0.24	9.93059e-29	EDC_TFF3	SULF2
2.55585e-33	0.517007	0.59	0.405	1.10845e-28	EDC_TFF3	TLE1
4.47191e-33	0.582855	0.427	0.266	1.93942e-28	EDC_TFF3	TRIM24
4.69069e-33	0.490474	0.86	0.766	2.03431e-28	EDC_TFF3	ZFAND3
6.96083e-33	0.759026	0.374	0.223	3.01884e-28	EDC_TFF3	ANXA5
7.5835e-33	0.721959	0.416	0.265	3.28889e-28	EDC_TFF3	SH3PXD2B
8.13658e-33	0.456114	0.844	0.741	3.52875e-28	EDC_TFF3	EXOC4
1.13284e-32	1.00186	0.259	0.137	4.91301e-28	EDC_TFF3	REXO2
1.13292e-32	0.959336	0.276	0.151	4.91337e-28	EDC_TFF3	KANK2
1.54418e-32	1.01609	0.293	0.163	6.69695e-28	EDC_TFF3	DIAPH2-AS1
1.70432e-32	0.554734	0.532	0.359	7.39145e-28	EDC_TFF3	KLF12
2.64217e-32	0.716813	0.396	0.243	1.14588e-27	EDC_TFF3	KIF2A
3.56283e-32	0.539178	0.503	0.335	1.54516e-27	EDC_TFF3	TPM4
4.93517e-32	0.648703	0.493	0.335	2.14033e-27	EDC_TFF3	CEP170
6.36532e-32	0.766251	0.286	0.155	2.76057e-27	EDC_TFF3	NBPF15
7.1069e-32	0.817665	0.32	0.184	3.08219e-27	EDC_TFF3	OSBPL3
9.74258e-32	0.656082	0.421	0.265	4.22526e-27	EDC_TFF3	PLXNA2
1.10302e-31	0.604915	0.418	0.262	4.78371e-27	EDC_TFF3	FAM222B
1.10846e-31	0.784372	0.603	0.443	4.80726e-27	EDC_TFF3	JUND
1.4376e-31	0.625628	0.527	0.369	6.23475e-27	EDC_TFF3	SGMS1
1.4617e-31	0.413319	0.795	0.667	6.33927e-27	EDC_TFF3	TANC1
1.84273e-31	0.661105	0.403	0.25	7.99174e-27	EDC_TFF3	HIF3A
7.41476e-31	1.14693	0.409	0.269	3.21571e-26	EDC_TFF3	SYN3
7.9587e-31	0.985105	0.278	0.157	3.45161e-26	EDC_TFF3	PLA2R1
8.28082e-31	0.554065	0.508	0.345	3.59131e-26	EDC_TFF3	MAP3K3
1.09566e-30	0.842571	0.347	0.213	4.75177e-26	EDC_TFF3	MTSS1
1.28134e-30	0.62509	0.437	0.28	5.55705e-26	EDC_TFF3	UBE2E3
2.38936e-30	0.965915	0.288	0.165	1.03624e-25	EDC_TFF3	SLC40A1
3.74109e-30	0.67786	0.368	0.222	1.62247e-25	EDC_TFF3	COL4A5
4.39798e-30	0.760516	0.294	0.165	1.90736e-25	EDC_TFF3	STK39
4.86026e-30	0.831691	0.269	0.148	2.10785e-25	EDC_TFF3	H3-3B
5.33571e-30	0.527838	0.556	0.394	2.31404e-25	EDC_TFF3	ARHGAP17
5.6322e-30	0.344943	0.914	0.813	2.44263e-25	EDC_TFF3	MACF1
6.08386e-30	0.705446	0.326	0.19	2.63851e-25	EDC_TFF3	GAK
7.67472e-30	0.805595	0.264	0.143	3.32845e-25	EDC_TFF3	DNAJC5
1.52194e-29	0.80399	0.283	0.158	6.6005e-25	EDC_TFF3	TDRP
1.57484e-29	0.531459	0.537	0.377	6.82991e-25	EDC_TFF3	PDCD6IP
1.9001e-29	0.381947	0.695	0.532	8.24055e-25	EDC_TFF3	NPAS3
1.96902e-29	0.746484	0.302	0.172	8.53943e-25	EDC_TFF3	PMP22
2.46884e-29	0.681584	0.438	0.288	1.07071e-24	EDC_TFF3	PRDM2
3.36925e-29	0.599142	0.405	0.256	1.46121e-24	EDC_TFF3	PCAT19
4.40673e-29	0.766888	0.327	0.195	1.91116e-24	EDC_TFF3	REL
5.13069e-29	0.559083	0.666	0.526	2.22513e-24	EDC_TFF3	IL6ST
5.30454e-29	0.453037	0.702	0.558	2.30053e-24	EDC_TFF3	CTNNA1
1.3445e-28	0.557678	0.47	0.314	5.83098e-24	EDC_TFF3	TLE4
1.34455e-28	0.781933	0.3	0.174	5.83119e-24	EDC_TFF3	ARHGEF11
1.40958e-28	0.432613	0.808	0.669	6.11321e-24	EDC_TFF3	NXN
1.68286e-28	0.514682	0.265	0.144	7.29841e-24	EDC_TFF3	CDH13
3.07342e-28	0.819513	0.408	0.271	1.33291e-23	EDC_TFF3	LMNA
3.40101e-28	0.818796	0.385	0.244	1.47499e-23	EDC_TFF3	SELENOP
3.96935e-28	0.937159	0.265	0.149	1.72147e-23	EDC_TFF3	ABCA6
5.11941e-28	0.444563	0.671	0.535	2.22024e-23	EDC_TFF3	TMSB10
5.27305e-28	0.797482	0.338	0.209	2.28687e-23	EDC_TFF3	MAGI1-AS1
5.99924e-28	0.336905	0.856	0.736	2.60181e-23	EDC_TFF3	LPP
9.77104e-28	0.605724	0.494	0.345	4.2376e-23	EDC_TFF3	RAP1GDS1
1.13591e-27	0.497208	0.419	0.269	4.92634e-23	EDC_TFF3	TAOK3
1.70194e-27	0.655034	0.421	0.278	7.38114e-23	EDC_TFF3	NDRG1
1.81499e-27	0.420833	0.253	0.136	7.87144e-23	EDC_TFF3	SLC26A3
1.83397e-27	0.68495	0.398	0.256	7.95372e-23	EDC_TFF3	GNAI2
2.77691e-27	0.629363	0.426	0.283	1.20432e-22	EDC_TFF3	TRAK1
3.02299e-27	0.700514	0.272	0.153	1.31104e-22	EDC_TFF3	EDEM3
3.60422e-27	0.558995	0.464	0.314	1.56312e-22	EDC_TFF3	BTBD7
6.73655e-27	0.528582	0.514	0.359	2.92157e-22	EDC_TFF3	CHCHD3
9.17167e-27	0.602066	0.445	0.302	3.97766e-22	EDC_TFF3	UHRF2
1.25046e-26	0.650212	0.343	0.209	5.4231e-22	EDC_TFF3	RAB11FIP3
2.52425e-26	0.868323	0.251	0.141	1.09474e-21	EDC_TFF3	PUDP
4.60903e-26	0.71029	0.361	0.229	1.99889e-21	EDC_TFF3	KIFAP3
4.68602e-26	0.712958	0.27	0.154	2.03228e-21	EDC_TFF3	NINL
7.13323e-26	0.637434	0.375	0.239	3.09361e-21	EDC_TFF3	BCAP29
8.79094e-26	0.816978	0.316	0.193	3.81254e-21	EDC_TFF3	HTRA1
9.87214e-26	0.663741	0.368	0.233	4.28145e-21	EDC_TFF3	SMARCA1
1.05446e-25	0.473014	0.393	0.25	4.57308e-21	EDC_TFF3	AGO4
1.24597e-25	0.629757	0.308	0.184	5.40365e-21	EDC_TFF3	DLGAP4
1.48075e-25	0.708645	0.347	0.222	6.42187e-21	EDC_TFF3	MVB12B
1.70573e-25	0.561784	0.31	0.185	7.39759e-21	EDC_TFF3	OSBPL5
1.85082e-25	0.528014	0.461	0.315	8.02682e-21	EDC_TFF3	PCNX4
1.92979e-25	0.578429	0.533	0.393	8.36929e-21	EDC_TFF3	NPEPPS
2.10863e-25	0.431059	0.548	0.391	9.1449e-21	EDC_TFF3	UBE2E1
2.39039e-25	0.449238	0.579	0.428	1.03669e-20	EDC_TFF3	ATXN3
3.6758e-25	0.870251	0.337	0.217	1.59416e-20	EDC_TFF3	PTMS
3.79899e-25	0.497084	0.49	0.341	1.64758e-20	EDC_TFF3	TSPAN14
3.80475e-25	0.472233	0.553	0.401	1.65008e-20	EDC_TFF3	PDE8A
4.64977e-25	0.685297	0.327	0.204	2.01656e-20	EDC_TFF3	KIAA0825
5.24474e-25	0.394007	0.811	0.676	2.27459e-20	EDC_TFF3	QKI
7.03404e-25	0.494098	0.48	0.332	3.05059e-20	EDC_TFF3	UBAP2
7.45859e-25	0.689301	0.254	0.144	3.23471e-20	EDC_TFF3	CDC14B
7.58629e-25	0.329761	0.26	0.144	3.2901e-20	EDC_TFF3	C9orf3
8.31385e-25	0.603576	0.431	0.293	3.60563e-20	EDC_TFF3	MAPK1
9.3818e-25	0.384351	0.735	0.603	4.06879e-20	EDC_TFF3	RBMS1
9.93834e-25	0.279298	0.813	0.695	4.31016e-20	EDC_TFF3	ZEB1
1.09676e-24	0.523865	0.441	0.299	4.75655e-20	EDC_TFF3	UGGT2
1.22455e-24	0.823236	0.3	0.182	5.31073e-20	EDC_TFF3	UGP2
1.25873e-24	0.665055	0.258	0.147	5.45899e-20	EDC_TFF3	MGLL
1.26141e-24	0.676576	0.26	0.147	5.47062e-20	EDC_TFF3	MARCKSL1
1.42012e-24	0.83569	0.308	0.192	6.15893e-20	EDC_TFF3	MTMR12
1.48732e-24	0.800799	0.26	0.15	6.45038e-20	EDC_TFF3	ANKDD1A
1.51554e-24	0.724689	0.308	0.188	6.57276e-20	EDC_TFF3	NNMT
1.70601e-24	0.896788	0.501	0.37	7.39881e-20	EDC_TFF3	JUN
2.06809e-24	0.658859	0.352	0.225	8.96909e-20	EDC_TFF3	AGPAT3
2.1672e-24	0.483326	0.315	0.19	9.39893e-20	EDC_TFF3	RASGEF1B
2.56886e-24	0.709946	0.373	0.244	1.11409e-19	EDC_TFF3	TSC22D2
2.66293e-24	0.81304	0.271	0.16	1.15489e-19	EDC_TFF3	RPH3AL
3.18313e-24	0.690091	0.285	0.171	1.38049e-19	EDC_TFF3	KATNAL1
3.18495e-24	0.596195	0.529	0.39	1.38128e-19	EDC_TFF3	ARHGEF28
3.87996e-24	0.640882	0.327	0.204	1.6827e-19	EDC_TFF3	JMY
4.04889e-24	0.388728	0.556	0.395	1.75596e-19	EDC_TFF3	CAPZB
6.10679e-24	0.780185	0.321	0.201	2.64845e-19	EDC_TFF3	MYL12B
7.58165e-24	0.504284	0.513	0.374	3.28808e-19	EDC_TFF3	PAK2
7.68023e-24	0.591766	0.364	0.236	3.33084e-19	EDC_TFF3	TMEM87B
1.08275e-23	1.05942	0.541	0.421	4.69576e-19	EDC_TFF3	PLCG2
1.36271e-23	0.690267	0.267	0.156	5.90993e-19	EDC_TFF3	WASF3
1.43348e-23	0.484881	0.627	0.482	6.21687e-19	EDC_TFF3	VGLL4
3.56641e-23	0.461346	0.344	0.218	1.54672e-18	EDC_TFF3	TSHZ1
4.89262e-23	0.432622	0.434	0.298	2.12188e-18	EDC_TFF3	PIP4K2A
6.18126e-23	0.256268	0.527	0.377	2.68075e-18	EDC_TFF3	ADAMTS9
7.00632e-23	0.520976	0.396	0.265	3.03857e-18	EDC_TFF3	TMEM65
8.02762e-23	0.573348	0.58	0.451	3.4815e-18	EDC_TFF3	GAB2
1.01447e-22	0.643849	0.304	0.187	4.39966e-18	EDC_TFF3	SFT2D2
1.04132e-22	0.581289	0.384	0.256	4.51611e-18	EDC_TFF3	TANK
1.04578e-22	0.28378	0.89	0.819	4.53544e-18	EDC_TFF3	ARID1B
1.10906e-22	0.376809	0.719	0.576	4.80987e-18	EDC_TFF3	GNB1
1.42095e-22	0.421027	0.786	0.668	6.16251e-18	EDC_TFF3	PLXDC2
1.42745e-22	0.688701	0.272	0.161	6.19071e-18	EDC_TFF3	TM4SF18
1.59192e-22	0.413908	0.574	0.429	6.90398e-18	EDC_TFF3	FOXJ3
1.93559e-22	0.447739	0.611	0.471	8.39446e-18	EDC_TFF3	CAST
2.18216e-22	0.565921	0.4	0.272	9.46379e-18	EDC_TFF3	RPGR
4.45509e-22	0.533967	0.401	0.274	1.93213e-17	EDC_TFF3	STRN
5.55391e-22	0.557305	0.52	0.38	2.40867e-17	EDC_TFF3	YBX3
6.26052e-22	0.529441	0.364	0.238	2.71512e-17	EDC_TFF3	MYSM1
6.77161e-22	0.59726	0.358	0.236	2.93678e-17	EDC_TFF3	ARHGAP32
7.6714e-22	0.412038	0.472	0.33	3.32701e-17	EDC_TFF3	OSBPL8
8.39297e-22	0.46066	0.476	0.338	3.63995e-17	EDC_TFF3	DMTF1
1.065e-21	0.683422	0.261	0.155	4.6188e-17	EDC_TFF3	CFL1
1.28498e-21	0.842274	0.409	0.294	5.57285e-17	EDC_TFF3	STAT1
1.31312e-21	0.459959	0.336	0.214	5.69487e-17	EDC_TFF3	DOCK7
1.32436e-21	0.631787	0.308	0.194	5.74361e-17	EDC_TFF3	TUT7
1.45803e-21	0.486632	0.639	0.51	6.32334e-17	EDC_TFF3	UVRAG
2.04698e-21	0.577539	0.331	0.212	8.87754e-17	EDC_TFF3	OPTN
2.19669e-21	1.3587	0.341	0.239	9.52682e-17	EDC_TFF3	NTN4
2.48695e-21	0.670347	0.261	0.157	1.07857e-16	EDC_TFF3	BLCAP
3.06063e-21	0.262909	0.583	0.44	1.32737e-16	EDC_TFF3	CLDN5
3.52812e-21	0.539733	0.405	0.277	1.53011e-16	EDC_TFF3	YWHAQ
5.3404e-21	0.707398	0.353	0.242	2.31608e-16	EDC_TFF3	TNXB
5.56203e-21	0.37922	0.656	0.515	2.4122e-16	EDC_TFF3	SON
5.67832e-21	0.518446	0.358	0.237	2.46263e-16	EDC_TFF3	UBA6
7.93905e-21	0.38932	0.716	0.587	3.44308e-16	EDC_TFF3	SSBP2
1.14851e-20	0.486284	0.364	0.239	4.98099e-16	EDC_TFF3	SRGAP2C
1.2934e-20	0.546196	0.319	0.205	5.60933e-16	EDC_TFF3	TRAPPC10
1.37707e-20	0.479322	0.394	0.267	5.97222e-16	EDC_TFF3	ZNF438
1.38253e-20	0.476577	0.347	0.228	5.99588e-16	EDC_TFF3	CREM
2.05128e-20	1.07318	0.272	0.177	8.89621e-16	EDC_TFF3	FOSB
2.88114e-20	0.49675	0.504	0.372	1.24952e-15	EDC_TFF3	USP33
3.294e-20	0.407611	0.505	0.367	1.42858e-15	EDC_TFF3	SPTLC2
3.32602e-20	0.599169	0.298	0.188	1.44246e-15	EDC_TFF3	PPIA
5.67169e-20	0.404672	0.655	0.511	2.45975e-15	EDC_TFF3	DENND4A
5.77554e-20	0.452697	0.401	0.274	2.50479e-15	EDC_TFF3	LATS2
6.05548e-20	0.583091	0.333	0.219	2.6262e-15	EDC_TFF3	PLCL2
8.01176e-20	0.456104	0.508	0.378	3.47462e-15	EDC_TFF3	TRAPPC9
8.40962e-20	0.496504	0.428	0.302	3.64717e-15	EDC_TFF3	TIAM2
1.18104e-19	0.595129	0.687	0.606	5.12206e-15	EDC_TFF3	PLSCR4
1.26128e-19	0.852837	0.288	0.189	5.47003e-15	EDC_TFF3	TUSC3
1.76703e-19	0.351377	0.602	0.464	7.66345e-15	EDC_TFF3	ATP11A
2.23876e-19	0.343155	0.51	0.367	9.70929e-15	EDC_TFF3	SNX29
2.51381e-19	0.675587	0.285	0.181	1.09021e-14	EDC_TFF3	PFKFB3
3.50833e-19	0.67793	0.326	0.218	1.52153e-14	EDC_TFF3	TPM3
5.31994e-19	0.45865	0.321	0.209	2.3072e-14	EDC_TFF3	SPPL2A
5.53333e-19	0.4845	0.508	0.376	2.39975e-14	EDC_TFF3	DDX3X
7.55642e-19	0.547875	0.439	0.318	3.27714e-14	EDC_TFF3	ITGAV
7.77045e-19	0.541015	0.389	0.269	3.36996e-14	EDC_TFF3	CD99
1.03075e-18	0.641367	0.275	0.176	4.47028e-14	EDC_TFF3	TPCN1
1.03314e-18	0.429682	0.262	0.161	4.48063e-14	EDC_TFF3	ENSG00000289873
1.1437e-18	0.416209	0.423	0.292	4.96013e-14	EDC_TFF3	CDH5
1.20154e-18	0.614909	0.269	0.169	5.21096e-14	EDC_TFF3	NNT
1.31378e-18	0.47225	0.391	0.272	5.69772e-14	EDC_TFF3	SGK3
1.57047e-18	0.408494	0.539	0.407	6.81096e-14	EDC_TFF3	TNS1
1.58671e-18	0.498341	0.445	0.321	6.88142e-14	EDC_TFF3	DYNC1H1
2.0396e-18	0.446465	0.352	0.236	8.84553e-14	EDC_TFF3	CDK8
2.28111e-18	0.310415	0.59	0.447	9.89294e-14	EDC_TFF3	STRN3
2.29214e-18	0.405736	0.455	0.325	9.94078e-14	EDC_TFF3	MPRIP
3.20837e-18	0.523272	0.322	0.215	1.39144e-13	EDC_TFF3	MLXIP
3.77985e-18	0.414096	0.719	0.619	1.63928e-13	EDC_TFF3	MTUS1
4.13742e-18	0.699828	0.254	0.159	1.79436e-13	EDC_TFF3	KIAA1958
5.29673e-18	0.618911	0.282	0.18	2.29714e-13	EDC_TFF3	FBH1
6.11623e-18	0.568562	0.302	0.198	2.65255e-13	EDC_TFF3	KDM7A
6.14285e-18	0.381272	0.404	0.28	2.66409e-13	EDC_TFF3	CTIF
7.26573e-18	0.341241	0.581	0.454	3.15107e-13	EDC_TFF3	NT5C2
7.62547e-18	0.3815	0.571	0.438	3.30709e-13	EDC_TFF3	USP25
8.56082e-18	0.422919	0.476	0.347	3.71274e-13	EDC_TFF3	MIR29B2CHG
8.83553e-18	0.40115	0.483	0.357	3.83188e-13	EDC_TFF3	SNX9
9.23896e-18	0.628408	0.331	0.225	4.00685e-13	EDC_TFF3	SESN1
9.59946e-18	0.461281	0.319	0.21	4.16319e-13	EDC_TFF3	ZNF33B
1.01184e-17	0.572576	0.312	0.209	4.38826e-13	EDC_TFF3	NDEL1
1.09098e-17	0.398007	0.483	0.355	4.73149e-13	EDC_TFF3	ATE1
1.25654e-17	0.652067	0.299	0.199	5.44949e-13	EDC_TFF3	MYL12A
1.77791e-17	0.395327	0.424	0.3	7.7106e-13	EDC_TFF3	MYO6
1.95118e-17	0.51502	0.354	0.245	8.46205e-13	EDC_TFF3	LNPEP
2.00359e-17	0.417619	0.358	0.241	8.68939e-13	EDC_TFF3	STAU1
2.00766e-17	0.892058	0.438	0.348	8.70704e-13	EDC_TFF3	FOS
2.69288e-17	0.419634	0.357	0.241	1.16788e-12	EDC_TFF3	SH2D3C
3.19414e-17	0.257416	0.538	0.4	1.38527e-12	EDC_TFF3	FBN1
3.55165e-17	0.402265	0.406	0.283	1.54032e-12	EDC_TFF3	KPNA3
3.77091e-17	0.447701	0.289	0.186	1.63541e-12	EDC_TFF3	NCK2
4.39117e-17	0.543783	0.386	0.271	1.90441e-12	EDC_TFF3	CDKL1
6.27653e-17	0.447468	0.344	0.234	2.72207e-12	EDC_TFF3	PCMTD2
7.70096e-17	0.442684	0.269	0.172	3.33983e-12	EDC_TFF3	CCDC149
8.1642e-17	0.394832	0.401	0.283	3.54073e-12	EDC_TFF3	DYNC1I2
9.71294e-17	0.276624	0.83	0.745	4.21241e-12	EDC_TFF3	TBC1D5
1.41337e-16	0.332301	0.722	0.603	6.12964e-12	EDC_TFF3	DYRK1A
1.64426e-16	0.550849	0.269	0.173	7.131e-12	EDC_TFF3	TUBB
2.02375e-16	0.595495	0.334	0.227	8.77682e-12	EDC_TFF3	ARHGAP6
2.13503e-16	0.495176	0.379	0.269	9.2594e-12	EDC_TFF3	KIAA0232
2.16431e-16	0.766504	0.417	0.323	9.3864e-12	EDC_TFF3	DLC1
2.52496e-16	0.361789	0.47	0.349	1.09505e-11	EDC_TFF3	SRGAP1
2.96628e-16	0.464285	0.325	0.223	1.28645e-11	EDC_TFF3	KLHL2
3.06405e-16	0.451962	0.316	0.212	1.32885e-11	EDC_TFF3	SGCE
3.07555e-16	0.554891	0.373	0.268	1.33384e-11	EDC_TFF3	CDK6
3.59111e-16	0.394163	0.488	0.36	1.55743e-11	EDC_TFF3	ATP1B3
3.98309e-16	0.533301	0.3	0.201	1.72743e-11	EDC_TFF3	WDR11
4.01665e-16	0.386881	0.297	0.193	1.74198e-11	EDC_TFF3	PDE2A
4.10981e-16	0.381659	0.535	0.415	1.78238e-11	EDC_TFF3	TAOK1
4.46394e-16	1.12791	0.426	0.359	1.93597e-11	EDC_TFF3	ITGA9-AS1
4.67581e-16	0.483944	0.269	0.174	2.02785e-11	EDC_TFF3	AFAP1
5.02029e-16	0.345647	0.393	0.277	2.17725e-11	EDC_TFF3	ACTR3
5.30247e-16	0.432991	0.285	0.188	2.29963e-11	EDC_TFF3	LAMB1
5.33485e-16	0.370372	0.506	0.379	2.31367e-11	EDC_TFF3	USP48
6.06909e-16	0.548842	0.283	0.187	2.6321e-11	EDC_TFF3	GAPDH
6.17369e-16	0.503614	0.309	0.209	2.67747e-11	EDC_TFF3	GALNT11
6.39698e-16	0.70318	0.361	0.261	2.77431e-11	EDC_TFF3	TMLHE
7.01749e-16	0.416991	0.358	0.249	3.04341e-11	EDC_TFF3	CUL4A
7.26176e-16	0.457438	0.509	0.395	3.14935e-11	EDC_TFF3	SERINC5
7.61548e-16	0.347818	0.55	0.422	3.30276e-11	EDC_TFF3	HELZ
9.79012e-16	0.393651	0.344	0.237	4.24588e-11	EDC_TFF3	HERPUD1
1.03196e-15	0.466287	0.325	0.224	4.4755e-11	EDC_TFF3	FBXO28
1.23495e-15	0.665004	0.279	0.186	5.35586e-11	EDC_TFF3	UBB
1.32011e-15	0.545241	0.274	0.18	5.72521e-11	EDC_TFF3	ZC3H12C
1.37878e-15	0.50645	0.254	0.163	5.97965e-11	EDC_TFF3	RNF11
1.60346e-15	0.411164	0.365	0.258	6.95404e-11	EDC_TFF3	PPP4R1
1.70234e-15	0.52586	0.275	0.181	7.3829e-11	EDC_TFF3	MITF
1.75616e-15	0.418221	0.387	0.275	7.6163e-11	EDC_TFF3	CACUL1
1.90884e-15	0.481389	0.336	0.233	8.27845e-11	EDC_TFF3	SETD3
1.98932e-15	0.374746	0.283	0.185	8.62747e-11	EDC_TFF3	CAMKK2
2.02553e-15	0.432751	0.432	0.322	8.78453e-11	EDC_TFF3	PIK3CA
2.76821e-15	0.497524	0.258	0.17	1.20054e-10	EDC_TFF3	AVEN
3.15136e-15	0.433401	0.279	0.183	1.36671e-10	EDC_TFF3	SWT1
3.61243e-15	1.11009	0.489	0.391	1.56667e-10	EDC_TFF3	SESN3
3.62936e-15	0.401036	0.501	0.391	1.57402e-10	EDC_TFF3	FHIT
4.3997e-15	0.435985	0.361	0.254	1.9081e-10	EDC_TFF3	GATAD2A
4.72909e-15	0.406552	0.451	0.339	2.05096e-10	EDC_TFF3	ZHX2
5.17152e-15	0.43774	0.298	0.201	2.24284e-10	EDC_TFF3	WWC3
6.12474e-15	0.404711	0.348	0.245	2.65624e-10	EDC_TFF3	XIAP
7.82345e-15	0.261218	0.768	0.66	3.39295e-10	EDC_TFF3	LRRFIP1
8.42758e-15	0.392286	0.422	0.308	3.65496e-10	EDC_TFF3	MIS18BP1
8.48345e-15	0.41149	0.343	0.24	3.67919e-10	EDC_TFF3	ARL8B
9.64507e-15	0.358231	0.455	0.335	4.18297e-10	EDC_TFF3	ABI1
1.08356e-14	0.445495	0.364	0.261	4.69929e-10	EDC_TFF3	ZDHHC21
1.45739e-14	0.414639	0.428	0.318	6.32054e-10	EDC_TFF3	WASHC4
1.80354e-14	0.358188	0.411	0.302	7.82178e-10	EDC_TFF3	MTHFD1L
2.08949e-14	0.340701	0.682	0.571	9.06189e-10	EDC_TFF3	KAT6A
2.53133e-14	0.365847	0.4	0.292	1.09781e-09	EDC_TFF3	RNF217
2.58444e-14	0.286854	0.519	0.392	1.12084e-09	EDC_TFF3	SRGAP2
2.71585e-14	0.487479	0.336	0.238	1.17784e-09	EDC_TFF3	DEK
3.07783e-14	0.316823	0.682	0.575	1.33482e-09	EDC_TFF3	GNAS
3.9714e-14	0.530822	0.25	0.165	1.72235e-09	EDC_TFF3	SCYL2
4.15044e-14	0.274125	0.708	0.586	1.80001e-09	EDC_TFF3	CDK17
4.32831e-14	0.315353	0.521	0.402	1.87714e-09	EDC_TFF3	KAT6B
4.37468e-14	0.332445	0.59	0.482	1.89726e-09	EDC_TFF3	NCKAP1
4.9964e-14	0.395834	0.364	0.263	2.16689e-09	EDC_TFF3	TXNRD1
5.08188e-14	0.459672	0.31	0.215	2.20396e-09	EDC_TFF3	DNAJC3
5.11644e-14	0.365659	0.435	0.328	2.21895e-09	EDC_TFF3	NOD1
5.20402e-14	0.292431	0.423	0.311	2.25693e-09	EDC_TFF3	SPATS2
5.71794e-14	0.505387	0.262	0.173	2.47981e-09	EDC_TFF3	CD151
5.84775e-14	0.286773	0.304	0.206	2.53611e-09	EDC_TFF3	CCM2
6.21983e-14	0.318821	0.413	0.302	2.69748e-09	EDC_TFF3	CLTC
6.77794e-14	0.467135	0.305	0.214	2.93952e-09	EDC_TFF3	SPRED1
7.43631e-14	0.595756	0.251	0.169	3.22505e-09	EDC_TFF3	SKIL
8.33574e-14	0.365406	0.383	0.278	3.61513e-09	EDC_TFF3	HNRNPK
8.4384e-14	0.376931	0.373	0.269	3.65965e-09	EDC_TFF3	CAB39
9.47195e-14	0.380307	0.407	0.3	4.10789e-09	EDC_TFF3	NAP1L4
9.52231e-14	0.440395	0.669	0.559	4.12973e-09	EDC_TFF3	PDE7B
1.37702e-13	0.291419	0.597	0.471	5.97199e-09	EDC_TFF3	ATF7IP
1.61157e-13	0.293241	0.458	0.342	6.98923e-09	EDC_TFF3	ZFYVE16
1.7465e-13	0.254354	0.501	0.375	7.5744e-09	EDC_TFF3	ACBD6
3.12488e-13	0.332137	0.514	0.398	1.35523e-08	EDC_TFF3	TIE1
3.3298e-13	0.340241	0.327	0.229	1.4441e-08	EDC_TFF3	LRP5
3.70291e-13	0.282096	0.419	0.312	1.60592e-08	EDC_TFF3	PTBP3
4.29649e-13	0.360573	0.25	0.165	1.86334e-08	EDC_TFF3	ELK4
5.02054e-13	0.31367	0.539	0.423	2.17736e-08	EDC_TFF3	RAB2A
5.12955e-13	0.353077	0.372	0.271	2.22463e-08	EDC_TFF3	WDR26
5.41857e-13	0.493994	0.467	0.368	2.34998e-08	EDC_TFF3	RAI14
5.61473e-13	0.26662	0.645	0.529	2.43505e-08	EDC_TFF3	ERBIN
9.82837e-13	0.354	0.373	0.273	4.26247e-08	EDC_TFF3	SHOC2
1.08189e-12	0.428545	0.263	0.179	4.69204e-08	EDC_TFF3	COMT
1.20386e-12	0.492944	0.258	0.176	5.22104e-08	EDC_TFF3	GUK1
1.27732e-12	0.2839	0.546	0.431	5.53962e-08	EDC_TFF3	SMG6
1.28696e-12	0.526132	0.393	0.295	5.58143e-08	EDC_TFF3	MYL6
1.46692e-12	0.261158	0.377	0.273	6.3619e-08	EDC_TFF3	RNF130
1.56017e-12	0.321829	0.402	0.297	6.7663e-08	EDC_TFF3	RNF149
1.58928e-12	0.308452	0.496	0.387	6.89257e-08	EDC_TFF3	CASK
1.59207e-12	0.263543	0.494	0.379	6.90466e-08	EDC_TFF3	CNN3
1.61221e-12	0.329776	0.274	0.188	6.99201e-08	EDC_TFF3	SLC12A6
1.65675e-12	0.386941	0.414	0.314	7.18516e-08	EDC_TFF3	SCARB2
1.69974e-12	0.395926	0.39	0.291	7.3716e-08	EDC_TFF3	CEBPD
2.07833e-12	0.31823	0.345	0.245	9.01352e-08	EDC_TFF3	SRGAP2B
2.17193e-12	0.472147	0.26	0.18	9.41944e-08	EDC_TFF3	VKORC1L1
2.17612e-12	1.5651	0.416	0.361	9.43763e-08	EDC_TFF3	AC016831.7
2.23318e-12	0.322985	0.405	0.3	9.6851e-08	EDC_TFF3	RAC1
2.67578e-12	0.322657	0.5	0.394	1.16046e-07	EDC_TFF3	USP9X
2.68415e-12	0.326876	0.315	0.222	1.16409e-07	EDC_TFF3	DYNC1LI2
3.19821e-12	0.284991	0.829	0.779	1.38703e-07	EDC_TFF3	VIM
3.68697e-12	0.332329	0.471	0.366	1.599e-07	EDC_TFF3	USP24
3.74256e-12	0.266993	0.304	0.212	1.62311e-07	EDC_TFF3	WIPF2
3.90836e-12	0.270487	0.576	0.466	1.69502e-07	EDC_TFF3	GTF2I
3.98302e-12	0.342044	0.368	0.273	1.7274e-07	EDC_TFF3	SCLT1
4.29775e-12	0.284478	0.482	0.374	1.86389e-07	EDC_TFF3	AEBP2
4.65568e-12	0.342996	0.343	0.248	2.01912e-07	EDC_TFF3	CCDC7
5.78912e-12	0.302005	0.357	0.258	2.51069e-07	EDC_TFF3	USP12
6.2129e-12	0.448985	0.258	0.176	2.69447e-07	EDC_TFF3	LAMP1
6.98239e-12	0.26343	0.431	0.325	3.02819e-07	EDC_TFF3	VPS8
7.13755e-12	0.362067	0.524	0.421	3.09548e-07	EDC_TFF3	ZNF407
9.74683e-12	0.379161	0.272	0.188	4.2271e-07	EDC_TFF3	ENY2
9.94707e-12	0.295386	0.729	0.658	4.31395e-07	EDC_TFF3	DDX5
1.06796e-11	0.332835	0.392	0.293	4.63162e-07	EDC_TFF3	FDPS
1.07603e-11	0.280557	0.591	0.485	4.66663e-07	EDC_TFF3	ITGB1
1.72268e-11	0.433999	0.257	0.177	7.4711e-07	EDC_TFF3	ANKLE2
1.97307e-11	0.413165	0.36	0.269	8.557e-07	EDC_TFF3	HBP1
2.29096e-11	0.305324	0.271	0.188	9.93568e-07	EDC_TFF3	LYPLA1
2.29803e-11	0.28863	0.377	0.278	9.96632e-07	EDC_TFF3	ZNF254
2.81288e-11	0.413127	0.396	0.305	1.21992e-06	EDC_TFF3	ZBTB20-AS5
3.12574e-11	0.564751	0.313	0.232	1.3556e-06	EDC_TFF3	TIMP1
3.42987e-11	0.464534	0.267	0.188	1.4875e-06	EDC_TFF3	LGALS3
3.49761e-11	0.344894	0.261	0.181	1.51688e-06	EDC_TFF3	PDE7A
3.76568e-11	0.263803	0.689	0.574	1.63314e-06	EDC_TFF3	SIK3
4.04443e-11	0.500049	0.287	0.205	1.75403e-06	EDC_TFF3	HINT1
4.05517e-11	0.289646	0.283	0.201	1.75869e-06	EDC_TFF3	WDR45B
4.24262e-11	0.322473	0.294	0.208	1.83998e-06	EDC_TFF3	ARF1
4.78012e-11	0.470621	0.292	0.211	2.07309e-06	EDC_TFF3	DYNLL1
4.98306e-11	0.438928	0.293	0.215	2.16111e-06	EDC_TFF3	BCL2
5.63443e-11	0.407544	0.26	0.183	2.44359e-06	EDC_TFF3	DTNBP1
5.95227e-11	0.270239	0.469	0.364	2.58144e-06	EDC_TFF3	CDC42BPB
6.07654e-11	0.36648	0.262	0.183	2.63533e-06	EDC_TFF3	ZNF708
7.34644e-11	0.326441	0.262	0.182	3.18608e-06	EDC_TFF3	RTN3
7.41376e-11	0.431738	0.291	0.211	3.21528e-06	EDC_TFF3	ZNF706
9.94667e-11	0.368242	0.325	0.237	4.31377e-06	EDC_TFF3	SMAP1
1.00006e-10	0.400945	0.265	0.188	4.33717e-06	EDC_TFF3	ACSL3
1.0109e-10	0.393917	0.331	0.248	4.38417e-06	EDC_TFF3	FBXO34
1.44309e-10	0.363982	0.309	0.223	6.25852e-06	EDC_TFF3	DNAJC13
[truncated: 69 more rows]
