# Supplementary material for: Spatial Transcriptomic Characteristics of the Aging Human Ovary
Source: Aging Cell. 2025 Nov 17;25(1):e70288. doi: 10.1111/acel.70288 (PMC12740089; doi:10.1111/acel.70288)
Supplement: Supplementary file 4 — Table S3: acel70288‐sup‐0004‐TableS3.xlsx. [file ACEL-25-e70288-s001.xlsx]

## Sheet: Young_vs_Prepub|up_DEG
SC_DCN	GC_ACOXL	GC_CYP19A1	TC_STAR	EDC_VWF	EDC_CLDN5	EDC_TFF3	SMC_TAGLN	EpiC_IGFBP6	T_CD2	Mac_CD163	Cycling_MKI67
AC016831.7	AC016831.7	CYP11A1	AC016831.7	AC016831.7	AC016831.7	AC016831.7	AC016831.7	AC016831.7	AC016831.7	AC016831.7	C9orf3
FP671120.1	FP671120.1	GRAMD1B	FP671120.1	FP671120.1	MT-ND3	FP671120.1	C9orf3	MT-ND3	MT-ND3	FAM49B	FP236383.1
C9orf3	FAM85B	FDX1	C9orf3	MTRNR2L12	MT-ND4	MT-ND3	MKL1	FP671120.1	MT-ND4	C20orf194	LINC00486
MUM1L1	C20orf194	MALAT1	FP236383.1	MT-ND3	MT-ND2	LINC00486	LINC00486	MT-ND4	MT-CO3	FP671120.1	SEPT7
MT-ND3	FAM19A2	CYP19A1	LINC00486	MKL2	MTRNR2L12	AC007319.1	FP671120.1	LINC00486	MT-ATP6	LINC00486	MKL1
LINC00486	LINC00486	FP671120.1	ST5	RASGEF1B	FP671120.1	KIAA1109	MT-ND3	C9orf3	FP671120.1	MKL1	FP671120.1
MKL1	MT-ND3	AL109930.1	MARCH6	MT-ND4	RASGEF1B	MTRNR2L12	APOO	MT-CO2	HSP90AA1	MT-ND3	MARCH6
FP236383.1	C9orf3	AC016831.7	APOE	LINC00486	MT-ATP6	MT-ND4	MARCH6	FP236383.1	TXNIP	MARCH1	APOE
MT-ND4	MKL1	ALCAM	MT-ND3	MT-ND2	MT-ND1	FP236383.1	FP236383.1	MT-CO3	MT-ND1	KIAA1109	SEPT2
MT-ND2	TSHZ2	HSD3B2	SEPT2	CXorf36	MT-CYB	MT-ND2	MUM1L1	MT-CYB	FAM49B	FMN1	AC073529.1
RASGEF1B	FAM198B	FHOD3	MKL1	FP236383.1	C9orf3	MARCH6	MUC20-OT1	TXNRD1	MTRNR2L12	AP000311.1	ST5
MT-ND1	MARCH6	ARHGEF28	RASGEF1B	MARCH6	MKL2	MT-ND1	SEPT7	APOO	KIAA1551	FAM49A	MUC20-OT1
MUC20-OT1	FP236383.1	RMDN2	MUC20-OT1	KIAA0355	KIAA0355	RASGEF1B	AC012409.2	DHFR	MT-CYB	FP236383.1	MT-ND3
MARCH6	MPP6	APOC1	FAM214A	HSPA1A	LINC00486	C9orf3	APOE	RASGEF1B	FP236383.1	AP003086.2	BAIAP2L1
APOO	KIAA1109	SUPT20H	COL4A3BP	MT-ND1	HSPA1A	MUC20-OT1	KIAA1109	MT-ND2	MT-ND2	H2AFY	AC013394.1
SEPT7	CSGALNACT1	APBB2	AC118549.1	C9orf3	FP236383.1	SEPT7	SEPT2	MT-ND1	SEPT7	COL4A3BP	MKL2
MT-CYB	KTN1	P3H2	SEPT7	HSPA1B	DHFR	MT-CYB	EPS8	MTRNR2L12	SEPT6	MUC20-OT1	SEPT11
MTRNR2L12	RASGEF1B	RUNX2	LINC01197	MKL1	SLC26A3	DHFR	BAIAP2L1	MT-ATP6	CELF2	KCNE1	AC016205.1
KIAA1109	AC124312.1	ANKRD55	LINGO1	CTGF	MT-CO3	MKL1	TXNRD1	MARCH6	MARCH6	APOE	AP001347.1
TXNRD1	AC013652.1	SLC1A3	AL139383.1	DHFR	LINGO1	CXorf36	ST5	AC013394.1	MT-CO2	APOO	SEPT10
APOE	MUC20-OT1	LINC00486	KIAA1109	MT-CYB	HSPA1B	COL4A3BP	MT-ND4	AC105402.3	FAM129A	NAIP	AC011447.3
FAM19A2	SEPT2	SORBS2	AC124312.1	LINGO1	MT-ND5	LINGO1	AC105402.3	HIST1H2AC	DHFR	MARCH6	KIAA1109
SLC26A3	PRLR	AREG	FAM122C	SLC26A3	MKL1	MT-ATP6	FAM19A2	FAM214A	LINC00486	AC100849.1	TTC37
LINGO1	CCDC84	SCARB1	KIAA1551	KIAA1109	INO80D	KIAA0355	OOEP	MKL1	KIAA1109	F13A1	AC016831.7
HSPA1B	FAM208B	C11orf96	TTC37	SEPT7	MT-ND4L	AP001636.3	APOC1	MT-ND5	LINC00623	SEPT2	AC091057.6
SEPT2	LINGO1	NR5A2	C11orf49	MT-ATP6	MARCH6	LINC01197	C20orf194		APOO	MERTK	APOC1
MT-ATP6	SEPT7	KTN1	FAM208B	FAM214A	HSPB1	SEPT2	H3F3B		AC245297.3	LYVE1	FAM208B
H3F3B	MTRNR2L12	STON1-GTF2A1L	AL109930.1	MUC20-OT1	MT-CO2	C1QTNF3-AMACR	MT-CO3		AC105402.3	TBXAS1	C15orf41
MT-ND5	AC008014.1	SIK3	FAM102B	SEPT2	SSFA2	AC105402.3	AC013394.1		MT-CO1	ACSL1	APOO
DHFR	AC022075.1	RDX	CASC4	HSPB1	CTGF	FAM49A	AMBRA1		FAM214A	AC087286.2	HSP90AA1
AC026316.5	RIMS2	ATRNL1	AC097103.2	HSPH1	AC010737.1	TPTEP2-CSNK1E	RASGEF1B		MKL1	MARCH7	OOEP
KIAA1551	AC123912.4	FP236383.1	MARCH7	MT-ND5	MAGI1	SLC26A3	CYR61		TXNRD1	FKBP5	RASGEF1B
MARCH7	MT-ND4	APOE	HSPA1B	MT-ND4L	AC105402.3	ANGPT2	AC026316.5		HSPA1B	MS4A6A	FAM208A
INO80D	MT-ND1	C9orf3	DARS	MT-CO3	KIAA1109	KIAA1324L	AC098829.1		LINGO1	H3F3B	WASHC1
PLCG2	AL390729.1	HIF1A-AS2	SLC26A3	MTRNR2L8	MARCH7	MT-ND5	AP002518.2		RASGEF1B	AC010894.3	AP001011.1
FAM208B	ST5	PDLIM5	MFSD14C	BACE2	FAM214A	FAM208B	MARCH7		ANKRD44	BAIAP2L1	Z94721.1
MT-ND4L	MT-ND2	GLIDR	APOO	COL4A3BP	CNTNAP3B	GRAPL	MT-CYB		PDE3B	SLA	MARCH7
AC105402.3	GJA1	DHCR24	LARS	INO80D	H3F3B	AC118549.1	TIMP1		SEPT2	KIAA1468	H2AFY
AMBRA1	AC097103.2	DDIT4	C20orf194	C20orf194	MT-CO1	WARS	LINC01197		AC010894.3	LINGO1	AC008014.1
FAM198B	C15orf41	AL138828.1	MT-ND4	FAM208B	MTRNR2L8	MARCH7	MT-ATP6		HSPA1A	TBC1D14	AC092683.1
AC124312.1	KIAA1211	CSMD3	FAM198B	WDR60	C20orf194	MT-ND4L	MTRNR2L12		COL4A3BP	MRC1	KIAA1211
AC118549.1	MKL2	CPEB4	FAM198B-AS1	KIAA1551	MBNL1	APOO	FAM85B		CCND3	CR1	IARS
MT-CO2	SLC26A3	TMSB10	MTRNR2L12	HSD17B12	SEPT2	H3F3B	COL4A3BP		MARCH7	CD163	AP000311.1
HSPB1	C11orf49	ITPR1	MUM1L1	MARCH7	COL4A3BP	C20orf194	LINC00894		PIP4K2A	SEPT7	LRP4
HSP90AA1	PLA2G16	WISP2	AF117829.1	SSFA2	SEPT7	SSFA2	MRVI1		APOE	C9orf3	MFSD14C
BAIAP2L1	MT-ND5	ABCA5	HIF1A-AS2	AL136531.2	HSD17B12	CNTNAP3B	MT-ND2		BAIAP2L1	CD163L1	AC118549.1
HIST1H2AC	AC118549.1	APOO	FAM208A	AC105402.3	CXorf36	NEO1	MT-ND1		KIAA1468	MFSD14C	HIF1A-AS2
TIMP1	DHFR	AC008014.1	AL662796.1	NEAT1	MUC20-OT1	MTRNR2L8	LINGO1		AC013394.1	APOC1	H3F3B
C20orf194	COL4A3BP	GSTA4	WDR60	MT-CO2	HSPH1	MAGI1	GSTA1		MUC20-OT1	FTL	HSD3B2
CASC4	KIAA1551	MRO	MKL2	MAGI1	AL365273.2	FAM214A	AC007388.1		FAM208B	NEAT1	LINC00854
PLA2G5	CASC4	CACNA2D1	COL19A1	HSP90AA1	AES	MT-CO3	CASC4		OOEP	AC118549.1
COL4A3BP	MT-CO2	TXNRD1	C6orf106	FAM208A	HSP90AA1	TFPI	AC118549.1		IKZF1	HIF1A-AS2
SDK1	CMTM8	JAKMIP2	AL359915.2	AC118549.1	APOO	MARCH3	FAM208B		ZC3HAV1	STAB1
MT-CO1	AF117829.1	MIR4713HG	AC123912.4	AC010737.1	FAM198B	HSPA1A	MKL2		PARP8	MTRNR2L12
MT-CO3	MT-CYB	MAP3K5	AC008014.1	H3F3B	GPX3	AC010894.3	WDR60		MT-ND5	TMSB10
OOEP	MARCH7	MUC20-OT1	AL445250.1	BAG3	NPAS2	AP000787.1	FAM214A		MTRNR2L8	MT-ATP6
AC012409.2	COL19A1	DDX5	FAM49B	HSPE1-MOB4	TPTEP2-CSNK1E	SEPT11	HIF1A-AS2		H3F3B	MT-ND1
HSP90AB1	MT-ATP6	PLXDC2	KIAA1211	TCF4	AC118549.1	AL357507.1	AL359915.2		HSPH1	DOPEY2
PTGES3	FAM49B	GPC6	AC007388.1	AC124312.1	FAM208B	LDB2	HSD3B2		SLC26A3	KIAA1551
FAM208A	DST	KLHL4	AC012409.2	PTGES3	BACE2	FAM126A	PLEKHA7		CBLB	MGAT5
AC013394.1	AL109930.1	SIPA1L1	HSPA1A	AC007319.1	MIB1	MRPS6	ARHGAP10		FKBP5	SLC16A10
IGFBP4	MT-ND4L	GSTA1	DOPEY1	FAM198B	AC013394.1	BMS1P14	KIAA1551		PTGES3	FAM214A
EEF2	RAB31	HMGCR	AC058822.1	AC073050.1	TXNRD1	MT-CO2	SEPT11		HSPB1	OOEP
C1R	PTPRG	IGFBP7	MPP6	TTC37	KIAA1551	PLCG2	AC124312.1		AC010609.1	IRAK3
HSPH1	MFSD14C	SAT1	AL117190.2	P4HA1	NEAT1	SASH1	LRP4		SEPT9	TTC37
TTC37	MAML2	AC097103.2	WASHC1	MARCH3	ZFP36L1	AL359915.2	CARMIL1		AAK1	AGFG1
LINC00894	MTRNR2L8	AC007319.1	PLCG2	AP001528.2	FAM208A	AC013394.1	MFSD14C		CHST11	TIMP1
AL359915.2	MT-CO1	NPR3	MT-ND2	IQCJ-SCHIP1	AL136531.2	AC097478.1	TTC37		AC118549.1	HSD17B12
FAM85B	MT-CO3	SEMA3A	AP001528.2	STIP1	FAM155A	MFSD14C	SLC26A3		FAM208A	AC245297.3
ZFP36L1	SEPT11	ENAH	LINC00894	MT-CO1	AC007319.1	APP	WISP2		MBNL1	MAN1A1
LINC01197	AC127526.1	PTPRG	AC013394.1	APOO	PTGES3	SNCA	PRPS2		APOC1	PLTP
FAM122C	UBA6-AS1	HIF1A	AC092683.1	TPTEP2-CSNK1E	MFSD14C	SEPT10	DHFR		C9orf3	AC084871.2
ZNF90	SPHKAP	GALNT2	MTRNR2L8	C16orf45	CDH13	AC005064.1	HBB		AC022075.1	FAM102B
CHCHD3	LINGO2	MAP3K13	AP001831.1	AC013394.1	SETBP1	MMP16	HSPA1B		AC124312.1	HSPA1A
MFSD14C	HSPA1B	MKL1	HSPH1	PLCG2	P4HA1	AC092683.1	AC008014.1		AES	SDCBP
SERPINH1	FAM208A	AC018816.1	C15orf41	AC007681.1	CASC4	CASC4	FDX1		PPP1R2	TXNRD1
TGFBR3	ULK4	BTC	FAM126B	CHORDC1	TMEM161B-AS1	RNF24	C16orf45		MAML2	AC013394.1
PLXNA4	AC008537.1	COL4A1	AC008537.1	TMEM161B-AS1	AC116366.3	TGFB2	AL109930.1		AP001011.1	FAM208B
XPO5	APOO	RHOBTB3	UBA6-AS1	CASC4	AC007388.1	AC116366.3	AF117829.1		TTC37	CEBPD
ST5	RBP1	OLA1	HSPB1	APP	HERC2	TTC37	AP001011.1		MSN	SRGAP2B
MTRNR2L8	ZFP36L2	PAM	H3F3B	AES	C15orf41	FAM189A2	XPO5		AF165147.1	AC009690.1
FAM214A	FAM182B	LIPE-AS1	AC022075.1	AL359915.2	TTC37	FP700111.1	HIST1H2AC		HIST1H2AC	MT-ND4
GAPDH	PWRN3	COL4A3BP	MARCH5	COL19A1	HBB	HSPA1B	AC010894.3		MT-ND4L	AC007262.2
SEPT11	TTC37	TSPAN12	MUM1	SERPINH1	SEPT11	NTN4	C6orf106		STIP1	AC011933.4
APOC1	AC013394.1	PSD3	H2AFY	SORBS1	KIAA1468	FAM208A	RBP1		SMAP2	FAM208A
ST13	PDLIM5	AC073082.1	SEPT9	ABHD3	FAM126B	NADK2	C11orf49		AC116366.3	STARD13
AC092691.1	AL359915.2	FAM198B	AC007319.1	AL365273.2	DARS	INO80D	DOPEY1			DPYD
CEBPD	WASHC1	RIMS2	FAM155A	ELMSAN1	IQCJ-SCHIP1	LTBP1	AP003086.2			PIK3R5
PLEKHA7	SEPT10	CHST11	MT-CYB	FAM189A2	AC124312.1	SEPT9	ZNF90			MPPED2
AC009093.2	LARS	FAM85B	LINC01184	AC074286.1	OOEP	SGIP1	FAM208A			NSF
HBB	AC090673.1	RBP1	AC009554.1	EXOC6	FAM49B	FAM213A	AL117190.2			PREX1
ACTB	DARS	ADAMTS6	AC005237.1	DNAJB1	SAMD12	AC012409.2	KIAA0355			DIRC2
HSPA1A	APOE	HUWE1	HSP90AA1	MUM1	RPGR	SESN3	CYP11A1			CEBPB
P4HA1	HSPH1	ST5	KIAA1468	SEPT10	PDE3A	TROVE2	AP000311.1			LINC00854
PRPS2	KIAA0355	HSD17B12	IARS	LARS	MCTP1	H2AFY	TMSB10			AC018682.1
SOCS5	FOXO1	KSR1	C9orf84	FAM126B	KIAA1147	HSPB1	OSMR-AS1			AC105402.3
PSAP	PRKCA	UQCRC2	AC025682.1	DARS	AC092683.1	AC008014.1	FAM122C			ELMO1
MIB1	AFF2	COL4A2	HSD3B2	HSPA6	AC074286.1	HSP90AA1	WIPF3			C1QA
ANAPC16	WDR60	AP000311.1	AC011452.1	MIB1	CHORDC1	FAM155A	PTGES3			AP001011.1
LUM	RANGAP1	AC111152.2	AL391097.1	HSPA4	AC010894.3	TXNRD1	C1R			MFSD1
CYP11A1	LINC00937	SLC25A37	YARS	MFSD14C	HSPE1-MOB4	AES	ZBTB16			MGAT1
TMOD1	HSD17B12	SIMC1	DHFR	KIAA1468	MUM1	MARCH5	RBMS3-AS3			AC009554.1
PTMS	FAM122C	AC022075.1	MT-ND4L	FAM49B	CSMD1	BAIAP2L1	P4HA1			FP700111.1
PDLIM5	AC096711.2	LINC02256	SSFA2	HSPA4L	MRPS6	KIAA1468	CALD1			AMBRA1
HSD17B12	INO80D	AC118549.1	ISPD	ANO2	LARS	WDR60	PLCG2			AC244021.1
FDX1	AC145124.1	FAM19A2	HKR1	TCAF2	AKT3	FBXL7	MYL9			C9orf84
LRP4	SIK3	CHSY3	CASTOR3	EPB41L4A	XPO5	AGFG2	ACTG1			AC008957.2
STIP1	WWC2	FRYL	APOC1	MRPS6	HSP90AB1	AL136531.2	MT-ND5			FAM126B
TMTC1	C6orf106	MPHOSPH6	CYP11A1	HSP90AB1	DNAJB1	FOXP2	SAMHD1			CEMIP2
SERF2	STK4	FAM153B	IMPAD1	GPX3	ABHD3	AC099792.1	HSD17B12			SLC26A3
HSPA4	MIB1	SEPT2	FAM160B1	RANGAP1	SH3RF2	AC090517.4	MT-CO2			HSPA1B
C3	AL138828.1	RFX3-AS1	FGFR1OP	NPAS2	CRIM1	AC058822.1	CEBPD			TRPS1
CHORDC1	MUM1	FBXW11	AP000311.1	HSPD1	SLC27A6	AL138828.1	S100A6			DHFR
KTN1	SIPA1L1	AF117829.1	AP002812.2	APOE	APOE	CTGF	GAPDH			PICALM
FTL	TMEM161B-AS1	PRKAR2B	WISP2	CNTNAP3B	STIP1	MID1	WASHC1			HCLS1
MYL9	AC123912.1	GJA1	AF127577.4	DNAJB6	ZNF90	MMRN1	CFD			DLEU2
IGFBP5	HSP90AA1	OOEP	BAIAP2L1	SESN3	ST13	LRP4	FKBP5			AC009093.2
GJA1	AC087463.4	SEPT7	AC005480.1	P4HA2	BAG3	C6orf106	HSPH1			HSD3B2
DDIT4	STK17B	LINC00854	AL158152.2	AHSA1	APP	HSPH1	FTL			GAPDH
CCT4	RUNX1	AC004784.1	RFX3-AS1	HIBCH	SESN3	KIAA1551	HSPA1A			FCGR2A
GRK5	TJP1	ITPR2	AC008892.1	OSBPL1A	TOX	TULP4	PAPSS2			MT-CO2
LRRC37A3	SORBS2	PRKAR1A	AC104389.4	CCT4	HSPA4L	COL19A1	GBE1			MTRNR2L8
ST7	H2AFY	FAM208B	AP002336.2	QKI	ST6GAL1	AC124312.1	EEF2			MYO5A
EFEMP1	AC092683.1	HMGN3	AP000787.1	HERC2	PAPSS2	APOE	SERF2			RBPJ
RHOBTB3	HIF1A-AS2	ULK4	OOEP	FXR1	RALGAPA2	CCDC26	HSP90AB1			RCAN1
CUX1	MAGI1	TJP1	MARC2	KTN1	PLEKHA7	AC112722.1	MT-CO1			AFF1
EPS8	HIF1A	NLK	MT-ATP6	ARL17B	DOCK4	TMEM161B-AS1	ST13			CPEB4
PBX3	AC092902.3	LRP4	AP001011.1	DNAJA4	SORBS1	AF127577.4	MYL6			CELF2
NFIA	HSPB1	PRKCA	AC123912.1	OOEP	SNAP23	DDX58	C11orf96			HSP90AA1
ARID1B	OOEP	HMGCS1	S100A16	MPDZ	SERPINH1	C16orf45	ACTB			EMB
MCC	WISP2	C20orf194	INSL3	TXNRD1	HSPA4	ZNF720	HSP90AA1			AC093152.1
ZBTB16	MARCH5	WASHC1	LINC00476	IVNS1ABP	FXR1	RELN	LPIN1			SSH2
NEAT1	NPNT	AMBRA1	MGST1	DOCK9	CAMK2D	AL445472.1	LRRC37A3			NHSL1
ACTG1	APOC1	KIAA1109	RANGAP1	CACYBP	LRRC37A3	CYR61	SLC12A2			CHKA
PKDCC	AC245297.3	MT-ND3	FAM122B	SASH1	CHCHD3	AL109930.1	MITF			SLCO2B1
AEBP1	H3F3B	RGN	AC004381.1	UGCG	PLOD2	H3F3A	MYL12A			ARHGAP18
PARD3B	KIAA1468	ASAP1	CCDC84	ST13	PLSCR4	AC090568.2	PARD3B			MT-CYB
ZBTB20	GREB1L	HSPG2	TMEM161B-AS1	SUGT1	DEPP1	OOEP	CHCHD3			C6orf106
EEF1D	FAM214A	DOK5	AL138828.1	NUFIP2	PRELID2	CLDN5	TPT1			AP2A2
ZFPM2	AP001347.1	MFSD14C	RARS	INSR	NFIB	MIB1	PLXNA4			CCDC141
RBP1	FDX1	FAM49B	HIST1H2AC	SNAP23	GHR	HBB	NEAT1			DARS
EBF1	AC058822.1	AC108062.1	C1QTNF3-AMACR	LRRC37A3	TANC1	AF241726.2	INSR			CPM
RERG	DCLK1	STK17B	AC100800.1	FMNL2	ZNF83	MKL2	PLA2G5			AC124319.2
TAGLN	ALCAM	ZC3H12C	PTGES3	ACER2	RNF145	FAM102A	MBNL2			RNASE1
GTF2I	BAIAP2L1	VEGFA	MT-ND1	TSHZ1	SNTG2	KIAA1841	FBXO42			ITPR2
MAMDC2	AP003086.2	CHCHD3	INO80D	NAA16	HSPD1	AP000311.1	PDGFD			UHRF1BP1L
PRKAR1A	HUWE1	APPL2	AC097376.2	ST7	MPDZ	NFIB	OSBPL9			SEPT9
SLIT3	NAV2	AC013394.1	AC105402.3	ZFP36L1	MSI2	ABCA4	S100A13			PDE4DIP
LONRF2	AC011452.1	RBM47	AL157938.2	SPARC	CCT4	FAM126B	HIF1A			CYP11A1
QKI	P3H2	EID1	SIMC1	MSN	HIBCH	CASTOR3	MORF4L2			HBB
C11orf96	FOXP2	RAB20	AC245060.5	LDB2	TMTC2	APOD	SERPINH1			H3F3A
SNX3	AF127577.4	AFF2	MT-CO3	CCNY	RFX3	PRKCE	PODN			LY96
DIAPH2	AC004784.1	DUSP16	AL589669.1	RALGAPA2	MYOF	XPO5	SNX3			VAV3
HIVEP2	AL391117.1	TAF1D	HSP90AB1	SOCS5	SGIP1	CAMK2D	LGALS1			CASC4
MED13L	MYO6	DNAJC1	AC073082.1	FLT1	HPRT1	FAM160B1	CAPZB			SEPT11
DLGAP1	AES	FOXO1	CPEB4	DOCK4	ANKRD12	AC006059.1	SH3PXD2B			MT-CO3
FXR1	ENAH	DLG5	LRRC37A3	PARVB	ARL15	AL669831.5	LPP			MT-ND2
USP15	SUCLG2-AS1	USP15	LINC00854	ANKRD11	C17orf67	GAB1	HSPB1			FAM198B-AS1
PODN	RFX3-AS1	PRLR	AC002429.2	MMP16	G3BP1	DIAPH2	INO80D			AC006978.2
NLGN4X	AC124319.2	RAB31	STIP1	STEAP1B	AHCTF1	TLL1	PDLIM5			FDX1
CEBPB	AP000311.1	SPRED1	MT-CO2	PCAT19	ITGA5	RHOJ	HSPA4			GNAQ
ARHGAP10	AL590434.1	OSBPL6	ICK	CSMD1	ITGAV	MT-CO1	ENO1			WASHC1
FKBP5	FGFR1OP	KDM3A	RBAK-RBAKDN	CLIC2	SOX5	EXOC6	DNAJB6			TNS3
PAPOLA	IARS	ST8SIA1	PSD3	MBOAT7	CCNY	MKLN1	TMSB4X			LINC00894
DCN	LINC00854	FAM198B-AS1	MARCH8	WWTR1	OSBPL1A	WASHC1	NBEAL1			COLEC12
SYNE2	CHD7	RMDN2-AS1	C9orf147	SPRY1	EEF2	SOX4	CHCHD2			ARHGEF10L
LAMA2	NR5A2	METAP2	AC124319.2	FGFR1	STEAP1B	PRKAR1A	AKT3			IL2RA
C1S	AL662796.1	XYLT1	AC098850.3	TANC1	TCF4	CLIP2	ANAPC16			THRB
WIPF3	AC010127.1	H3F3B	FDX1	ARHGAP5	LEPR	PDE4D	SLC38A2			FAM19A2
MBNL1	PSD3	MARC2	AC139887.2	CRIM1	PVT1	APOC1	SMARCA1			FNIP2
APP	FP700111.1	CD47	AC012404.1	GALNT18	TMEM47	BCL2L11	DDIT4			TET3
XIST	OSBPL1A	FRMD6	AC010615.4	PDS5B	MARK3	LRRC1	PEBP1			AL356124.1
DNAJB1	AC245060.5	PPIE	AC026894.1	PRKAR1A	ANKRD10	ZFAND3	RBPMS			C22orf34
CANX	FAM198B-AS1	GPATCH2	SERPINH1	XPO5	PDE4D	BACE2	SREBF2			ALCAM
PTPRG	FAM126B	UBA6-AS1	RBM14-RBM4	SNX3	CSNK1A1	GLIS3	MED13L			ATG7
MRPS6	AC015923.1	LRRC8B	HEXDC	ACTN1	ARHGAP5	CCNG2	FOXO1			CYBA
SMC5	IRS1	GSK3B	STON1-GTF2A1L	FOSL2	TMEM245	ZNF90	GRAMD2B			RASGEF1B
NIPBL	LRRC37A3	MFHAS1	AES	ZNF83	CD55	CATSPERB	MIB1			MTSS1
S100A6	AP001528.2	AC006148.1	HSPB11	ST6GAL1	SPARC	STARD7	C1S			TAOK3
MAP3K5	AL357793.1	HECW2	FP700111.1	ZNF638	GIPC2	PARD6G	CFH			SRGAP2
LPIN1	CEACAM21	IL6ST	AL136531.2	ABCG1	CMIP	SEMA3A	MCC			LIMD1
MBNL2	GRAMD1B	MSI2	AC074032.1	PDE4D	NAA16	EGLN3	ST7			CREG1
TMBIM6	STIP1	TIMP1	CYP17A1	TMTC2	KTN1	CEMIP2	TCEAL4			ANKS1A
LAPTM4A	PIK3R1	AL138752.2	C3orf67	MLKL	AAK1	PDE4B	ATP5F1E			SEC14L1
UNC5C	HSPA1A	AC104035.1	SMIM4	HIF1A	NOVA1	SOX18	DAPK3			HSPH1
LPP	DDX58	AC010127.1	HSD17B12	CWF19L2	NEDD4L	COBLL1	LINC02256			RIN3
CCNI	SOCS5	CEBPB	AL356599.1	GPBP1	ROR1	MCTP1	ELL2			PARP14
TMSB10	AC002070.1	HSD11B1	KIAA0895	CLDN5	EDEM3	S100A16	TMTC1			RBP1
RAB31	AC004381.1	NPAS2	AC019117.1	CSNK1A1	FGF2	KLRD1	N4BP2L2			SRGN
KANK1	FAM160B1	AC008957.2	AC010894.3	NFAT5	MAMDC2	ARL15	EEF1D			ABHD3
NBEAL1	CDH2	TNS3	AL138752.2	CCNG2	IGF1R	HSD17B12	CEBPB			USP15
SAMHD1	HSPA4	SCAP	AC245297.3	AFF1	SUGT1	JUP	ADAMTS9			RCSD1
SORBS1	AC098829.1	AC099066.2	HSPE1-MOB4	KDM4C	KDM4C	PCAT1	ARID1B			SH3BP5
VAPA	GLIDR	CDH2	TGFBR3	BAIAP2L1	ARMC9	PRRG4	ZFP36L1			SLC1A3
CARMIL1	AC007319.1	MKL2	CHORDC1	RNF145	PDS5B	DOCK4	SMC5			MT-ND4L
LGALS1	NPR3	AC090826.1	HSPA4	PRKD1	ST7	AGPAT5	GTF2I			RBMS1
MITF	LINC01184	SON	CR381653.1	NOP58	WDFY3	SOCS5	MECOM			USP53
RNF145	AP002336.2	LDLR	OSMR-AS1	AHCTF1	FOXP1	GTF2I	KTN1			APP
MEG8	AC007388.1	PSG8	AC098829.1	PCAT1	CAP2	ZFP36L1	ANKRD12			SYK
CST3	FAM153B	AC007388.1	LINC00623	SMARCA2	DPH6-DT	PTCHD4	HIVEP2			PLEKHA7
NUDT4	KIAA0895	AC105402.3	TXNRD1	MBNL1	JADE1	NEAT1	PIK3CA			VSIG4
APBB2	GRIP1	CTNNAL1	RBM47	RPGR	MMP16	DNAJB6	PIK3R1			LRP4
ANKRD11	VCAN	CDK5RAP2	NEAT1	UBE2D3	DOCK9	CHCHD3	USP53			CD53
RBMS3-AS3	PLCG2	NEAT1	ARL17B	ADAM9	HERC4	NFKBIA	TCEAL9			DOCK11
MARK3	DOCK10	MPP6	HSPD1	PAPOLA	QKI	MYCBP2	FGD4			PTGES3
SUZ12	IGF1R	CFAP44	SAT2	ARHGEF7	PCBP1	NDNF	RACK1			CHST11
DNAJB6	LRP4	CCDC69	PAPSS2	UBC	ACER2	ARRDC2	GREB1			GSTA1
CELF2	KCNQ1	SLC26A2	BAG3	GJA1	FLOT2	EFEMP1	GLCCI1			ZNF90
SPARC	MYO9A	AC104596.1	RBP1	WNK1	IGFBP3	SNX25	NUTM2B-AS1			ITSN1
SLC12A2	HMGA2	MARCH7	GAPDH	RFX3	DNAJB6	NIPBL	AEBP1			DTX2
AFF1	MARCH8	C9orf16	PRKD1	AQP1	MAGI3	NEK10	RHOBTB3			GFOD1
SERPING1	RALGPS2	ATR	MT-ND5	WAC	PHF10	SOCS2	CUX1			MAP2K1
TENT5A	FAM19A5	EIF4G3	ANPEP	PPM1F	AEBP2	NPEPPS	ZMYM4			XPO5
STK3	AL356599.1	TENM3	S100A6	LPCAT2	MTURN	DOCK9	UBE2B			STEAP1B
SPART	CACNB4	NEBL	MIB1	CERS6	NBEA	TPST2	ADAMTS2			SRGAP2C
SLC40A1	HMGCR	SLC47A1	PSAP	OSBPL3	GPBP1	AMBRA1	TRIO			TBC1D2
PLOD2	TSPAN12	RHBDD1	TIMP1	PNISR	GMDS	CRIP2	PRKAR1A			INO80D
MPZL1	GPX3	GPR75-ASB3	DHCR24	GRAMD1B	MFHAS1	SNCAIP	PELI2			FAM157C
SEM1	LINC00623	NSF	GTF2I	ANAPC16	HIF1A	MBNL1	SPARC			MPHOSPH6
NPEPPS	MPDZ	MARCH3	TULP4	CCT3	EFNA5	NPAS2	EBF1			C1QB
MID1	AC008892.1	BMPR1B	SIPA1L1	NUCB1	NUFIP2	ITGA1	PTMS			RBM47
QSOX1	HSD3B2	TTC37	CALB2	CLASP1	ITSN2	NR2F2	ANXA5			FGD2
SREBF2	AC010894.3	PDGFC	DDIT4	NFIB	WAC	KTN1	WNK3			STX7
NUFIP2	TROVE2	TFPI	MT-CO1	PXN	PARD3	SYT1	ACTN1			ITSN2
SLC38A2	SAMD3	AC058822.1	MBOAT7	PTMS	PKP4	HMBOX1	QKI			AKAP13
TPT1	C9orf147	MARCH6	GJA1	MID1	ANKRD11	PCBP1	DAAM1			PLCG2
HP1BP3	CPEB4	LINC01184	S100A13	PLOD2	DACH1	LRRC37A3	ROCK2			S100A6
BNC2	UBE2E2	MAPK4	FAM85B	NUTM2A-AS1	BAIAP2L1	ABHD3	STIM1			OGFRL1
OSMR	ZNF720	KIF21A	PLOD1	CMIP	MIR99AHG	SYNM	SMURF1			KYNU
FLRT2	CACNA2D1	CHD7	MYL9	PGS1	FGFR1	DTX1	MYO1E			ELF2
PPP6R3	AC100800.1	AC010735.2	ENO1	HERC4	P4HB	PTMS	DYRK1A			SERF2
RACK1	ADSS	LARS	CYP39A1	CLIP2	KANSL1	STEAP1B	YBX1			PTEN
ARID5B	RBAK-RBAKDN	AC006059.1	STEAP1B	TENT4B	ZFP36L2	LRRC8A	EHBP1			LRRC37A3
CAMK2D	CADM1	AC100800.1	GRAMD1B	TIMP1	NFATC3	ATP11C	IGFBP7			SNX3
PIK3CA	AC104389.4	AC005208.1	TOM1L2	PIP5K1C	NBEAL1	SPTBN1	SESN1			CHCHD3
SPTBN1	GRIK2	ERMP1	EEF2	NUDC	RHOB	ATF6	AFF1			CPNE8
ANKRD12	AC006059.1	AC055733.2	SERF2	AMBRA1	PRKD1	MAML2	MYL12B			TTYH3
MYL6	INSR	AC245297.3	SOCS5	SAMD12	BMX	FAM241A	FXR1			PDGFC
COL1A1	KDM3A	KIAA1217	DNAJB1	IRF2BP2	ARHGAP17	ITGB8	HTRA1			NPL
CACNA2D1	TMSB10	MAPK8	KTN1	SCARB1	PAWR	STIP1	MYOF			PDPK1
MAP3K20	AC010615.4	AL356599.1	PGK1	DACH1	FBN1	PIM3	TMOD1			FCHSD2
HIF1A	AC239809.3	SMIM4	STK3	TMTC1	TSHZ1	KIF2A	COL6A2			MAFB
PIK3R1	AC007221.2	AC008892.1	PTPN20	KCNQ1	ADAM9	PROX1	GRK5			CD14
PEBP1	HSP90AB1	C15orf41	LDLR	CDH2	SMAD6	SCN3A	CCT4			MKLN1
IGFBP7	ACSM3	AC092691.1	IL6ST	NIPBL	CREBRF	ITPRIP	MBNL1			RAB31
GNG12	UHRF1BP1	ABTB2	PLEKHA7	CNOT6L	FAT4	EEF2	PPP6R3			GRK3
LSM14A	WNK3	SLC46A3	NBAS	MCF2L	FMNL2	FRMD4B	SMOC2			LDLRAD4
SESN1	HSPE1-MOB4	S100A13	AMBRA1	CHCHD3	DGKE	TMEM87B	ANKRD11			QKI
MKLN1	AMBRA1	C11orf49	HERC4	TCEAL9	MECOM	TCF4	PIAS1			SAP30
NUTM2A-AS1	AP001831.1	AC010168.1	CCT4	NFATC3	LRRC8A	HSP90AB1	FOXO3			ACTB
PBX1	PTBP3	SMARCA1	RCBTB1	MKLN1	CEBPD	HIF1A	IGFBP4			CYTH1
UBE2D3	HKR1	LINGO1	TSHZ2	IGFBP4	LSM14A	FMNL2	TAGLN			PDLIM5
BNIP3L	LINC00894	INHA	XPO5	INPP5D	AMBRA1	SLC40A1	LSM14A			TXK
G3BP1	CSMD3	TMEM245	USP39	PPP6R3	WWP1	TBC1D22B	RNF145			HIF1A
ZMYM4	CD99	NME3	EIF4G3	HNRNPU	PDS5A	ZNF800	UBB			IDH1
NEGR1	AC009975.1	MYL12A	MEG8	EGFL7	NAA50	FOCAD	GNB1			GRB2
NUCKS1	AL359710.1	IARS	CHCHD3	DIP2B	BRWD1	TNIK	FOSL2			AP1B1
TULP4	FAM49A	AP002336.2	FHIT	ASAP1	SRPK1	SNX3	FOXP1			SIGLEC1
TWIST2	AC006148.1	PDE4DIP	PLAGL1	CEBPD	BAZ2B	TBC1D8	CSNK1A1			MT-ND5
NUTM2B-AS1	ST8SIA1	HERC2	P4HA1	XIST	THBS1	GRN	NAV3			EIF4G3
ACTN1	GAPDH	ABO	HIBCH	SNX25	MOSMO	PCLO	SIMC1			CTSA
IRS1	ADM	AHI1	CSMD1	STAT3	GTF2I	PLCB1	MID1			ATP6V1C1
WNK1	DOPEY1	ALDH3A2	TPI1	GOLPH3	ANAPC16	SEC61A1	DDAH1			UBB
PITPNB	DHCR24	ACSL4	RAPGEF4	PGK1	MSN	SGK3	BNIP3L			CD93
INSR	ICK	COL19A1	ST13	ITPRIP	NTN4	DGKH	STX12			TLR2
FOXO1	AC105402.3	AC124312.1	DPH6-DT	CPXM2	PHIP	NOVA2	MARK3			NIPBL
ANKRD44	PRKD1	AC053527.1	PRPS2	MECOM	SLC39A10	ST13	ATP5MG			ANKRD12
SH3PXD2B	GPR75-ASB3	HP1BP3	TCEAL9	TULP4	MACF1	CNST	CNN3			WASHC4
RASAL2	AZIN1-AS1	FLRT2	MMP16	DPH6-DT	UBE2B	GNAQ	UBC			C3AR1
FNDC3B	AP001011.1	CASC4	ZNF90	EPAS1	PDGFD	BSG	TGFBR3			RNF144B
DYRK1A	CHORDC1	PLGRKT	ITGA1	TIAM1	AFF1	HIVEP2	BEX3			ARL4C
NAA16	AC097376.2	KIAA1468	NOP56	ABLIM1	CNOT6L	LAPTM5	LAMA2			ARAP2
FSTL1	AC114760.2	LINC01004	LINC02256	ELOVL5	LTBP1	ALPK3	FNDC3B			HSPB1
NAA50	TULP4	CMTM8	ENAH	GTF2I	C1orf21	ITGAV	SNAP23			KHDRBS2
WAC	CHSY3	AC009975.1	MAP3K5	HMBOX1	PLXDC2	IRAK2	ARID5B			NLK
KDM4C	RAPGEF2	ATP2C1	BNIP3L	PICALM	MLLT3	TC2N	ABLIM1			SMAP2
ZNF638	NELL2	PBX1	FXR1	KAT6A	IGFBP4	FAM222B	NPEPPS			UBASH3B
RBMS1	SOBP	TULP4	NSF	SMAD9	PPP3CA	PCAT19	CANX			IQGAP2
CBLB	FANK1	SAT2	NPIPB5	RAB21	ZFAND3	ADCY5	KCNT2			DOCK2
DPH6-DT	CASTOR3	GAPDH	SRSF6	PRRC2C	ID3	ZBTB20	MSRB3			S100A13
SMG1	TIMP1	ATP2B4	TXN2	ZFAND3	MED13L	ZDHHC17	NIPBL			KDM4C
RAD51B	ACTB	ASCC3	NUFIP2	KANSL1	ATP2C1	CACUL1	MAMDC2			TPK1
SLC24A3	SNX18	C1orf141	HSD17B6	MRC1	PTMS	NECTIN3	SYNE2			SRGAP1
CHCHD2	CD47	JAKMIP2-AS1	ENOX1	PPARG	CTNNAL1	ELK4	CST3			UNC93B1
ARHGAP5	AC099669.1	FAM208A	PPM1H	BANP	SYT1	CFL1	EEF1B2			TPT1
AKT3	INTS6	GRB14	ST7	SDCBP	GABPB1	CEP170	HP1BP3			RNF130
FGF7	GRID2	GRK5	PDPK1	CHST15	MYRIP	TJP1	CCNI			FGD3
MSRB3	AC018816.1	MYL9	PDZRN4	PHF10	MAP3K11	ANTXR2	SETBP1			CST3
CSNK1A1	S100A13	PAPPA	VAPA	ZCCHC2	NFAT5	GNAI2	MAP4K5			PIKFYVE
ITPR1	AC002429.2	LEPROTL1	MERTK	XPO1	GOLPH3	CHORDC1	ZNF638			MCTP1
GPBP1	AC011092.2	VCP	HSPA8	ITGA5	ABCD4	SORBS2	CPM			RNF13
ROCK2	AC009554.1	SCD5	FLRT2	MERTK	RYK	PRKAA2	NDUFA4			PEBP1
PSD3	AL031428.1	AP001011.1	NUPR1	GRK5	BMP6	NSF	VIM			ASAH1
PACS1	CR381653.1	XPO5	ELOVL5	GIPC2	KCNJ2	TBC1D15	TAOK1			N4BP2L2
NECTIN3	AP000919.2	LINC00623	SEM1	ATP11A	QSOX1	HSPA4	RSU1			PHC2
RALGPS2	AC099066.2	RLN2	RNF10	ADGRL2	LRRC32	UACA	MT2A			SLC11A1
RAD21	STEAP1B	TAOK3	DNAJA1	LAMA5	ANGPT2	KBTBD11	VCL			RNF149
SMAD5	RARS	L3MBTL4	DAP3	MEF2C	KCTD12	SCN3B	RAD21			LRRFIP1
TCEAL9	AC139491.7	USP39	SOD1	PLEKHA7	ZNF638	COL4A5	DCN			WDFY3
PDGFD	IMPAD1	AC010894.3	HSPA4L	NEDD4	PPP2CB	PCCA	PITPNB			MIR181A1HG
EHBP1	GPC6	CR381653.1	TRIM26	GPHN	DAPK1	ARMC9	COL1A1			DDIT4
HTRA1	SERPINH1	AC087286.2	WNK3	KDM5A	PNISR	PTGES3	BAG2			CNTRL
NR2F2	AC087286.2	AC145124.1	CEBPD	TJP1	GALNT15	SEPHS1	MCAM			ROCK1
ZFAND3	MARC2	EPB41L2	RMDN2	DYSF	PIK3CA	GAPDH	LAPTM4A			ZCCHC2
MED13	PWAR6	GLDN	GPBP1	PITPNB	PLCG2	ADAMTS6	SMG1			CSGALNACT1
TCEAL4	AC010735.2	MAML2	NBPF1	TPST2	FNDC3B	TMTC2	DPH6-DT			LILRB5
SNAP23	AC016205.1	PABPN1	KDM5A	PLCB1	TJP1	TSHZ1	PPIA			SUSD6
PPP4R2	SMIM4	ZMIZ1	PTCH2	TNFRSF10B	MEIS2	GBE1	CNTN1			GRN
INTS6	AC109361.2	GLRX	CACYBP	SPEN	PAPOLA	BZW2	BACE2			CEP170
CD81	AC027288.3	PGP	SCARB1	ZMYM4	IRF2BP2	YY1	DYM			TM6SF1
RBPMS	IGFBP7	AL359915.2	NADK	PHIP	PRKAR1A	FXR1	PCDH7			ANKRD44
GBE1	PTGES3	CCDC65	NUP50-DT	EIF4E	FBLIM1	PSAP	ANTXR2			THBS1
KIF5B	C1QTNF3-AMACR	CCDC84	UBB	DNAJA1	LRCH1	ANO10	TRPM7			C1QC
KANSL1	AP000462.1	AC127526.1	SPARC	ZNF800	NFIA	PLEKHA7	ZBTB20			SESTD1
GRAMD2B	SOX4	INHBA	KANSL1	AK3	DHRS3	SYNJ2	PDXDC1			DNAJB6
AHCTF1	C3orf67	MTMR2	ARHGAP5	ATN1	SIK3	TGFBR3	CPSF6			SLC11A2
FBXO42	GTF2I	LINC02062	PEBP1	TMEM184B	PTAR1	CCT4	ARMC9			PIP4K2A
UBA52	APBB2	AL359710.1	CTIF	TBC1D15	NIPBL	SDC3	RAD23B			ARPC5
TSC22D1	AC025682.1	AL512625.3	CCDC88A	GAPDH	UBE2H	ARHGAP29	WAC			COLGALT1
CAPZB	TPTEP2-CSNK1E	S100A16	ANKRD11	PACS1	HP1BP3	APLP2	GPBP1			VTI1A
BST2	AC104041.1	R3HDM1	SNX3	TMEM87B	PARVB	PAPSS2	PSAP			PSAP
PICALM	DOK5	ACTG1	GIPC2	ERBIN	ZMYM4	GPM6A	DLGAP1			NBPF1
TMEM245	MARCH3	LTA4H	IRS2	SLC7A5	ZCCHC2	NUPR1	FTH1			LAPTM5
CNN3	XKR6	PTBP3	ACVR1B	GABPB1	FOXN3	MAP3K11	PICALM			PPM1L
PPP3CA	NPAS2	DDX58	ESF1	LEPR	TEAD1	ANO2	RAB1A			LGALS1
JAZF1	RGN	S100A6	FAM210A	YY1	CD93	G3BP1	SLC25A17			FGD4
DCAF5	ACTG1	KCNK15-AS1	TMSB10	ZBTB1	NFKBIA	LINC01004	CTIF			ACER3
NID1	SEM1	AC009554.1	NPEPPS	AKT3	MFAP3	CPEB3	NUTM2A-AS1			EYA2
SCARB2	AC139887.2	TRIM73	TJP1	MAP1LC3B	ARHGEF28	SMAD1	RAD51B			CFD
MYO1E	AL138752.2	AC025627.1	RMND5A	HP1BP3	SUZ12	PELI2	MKLN1			ACTG1
PPM1K	RAB30-AS1	WDR11	PRKAR1A	CAPZA2	PCAT1	NAIP	MAP4K3			VMP1
STAT3	CBWD5	YTHDC2	CITED2	NUTM2B-AS1	TAF15	KLHL24	IRS1			ANAPC16
IMMP2L	KLHL24	STAR	MT2A	FAM241A	PDLIM5	UGCG	RLF			RASSF2
AP3S1	S100A16	RAB30-AS1	HIF1A	PSAP	CHD1	ZNF292	TULP4			MR1
DYM	C8orf59	TMEM8A	DYNLL1	TMEM255B	LHFPL2	ITSN2	DYNC1I1			SIAH2
ITSN2	SCARB1	SUPT3H	MSMO1	G3BP1	PRRC2C	ARL8B	VPS29			ENO1
TMSB4X	ZNF358	TMEM161B-AS1	PEAK1	ITSN2	RTN4	CYTH1	GLUL			CFL1
FAM120A	ATRNL1	RCHY1	ADAM23	LARP4	CERS6	RAI14	UBA52			GABPB1
TAOK1	SMAD3	LAMA1	LAPTM4A	VWF	CARMIL1	EXOC5	DENND5A			PLXND1
TRIO	DACH2	VAPA	NUTM2B-AS1	TMEM243	GUCY1A1	HERC2	DYNLL1			UBXN2B
KMT2C	LY6E	AC008537.1	PANK3	SEM1	SNX3	ST3GAL6	BTF3			S100A11
CAMKMT	ABCA5	RAPGEF4	QKI	MED13L	WNK1	ANXA5	SBF2			FCHO2
TMED10	BNIP3L	CEACAM1	GRK4	NDRG1	BSG	SUZ12	TTN-AS1			CRYL1
SIK3	SCN9A	TRUB1	HMGCR	EGLN1	UVRAG	LAMP1	MINDY2			TNFRSF1B
HERC4	PSAP	EVI5	USPL1	IL3RA	GAB1	NUTM2A-AS1	USP32			PGS1
DAAM1	GSTA1	PIK3R1	EID1	PDE4B	UGCG	LRRN2	GABPB1-AS1			MT-CO1
ANTXR2	MRPS6	USP6NL	GSK3B	ATRX	ATN1	USP31	SPART			SKAP2
PDS5A	MBOAT7	MSMO1	CYB5A	MCU	NEDD4	COMT	CHORDC1			MAP3K8
FOXP1	VAPA	FAM163A	N4BP2L2	GNB1	MAP3K20	MERTK	SOS1			PRKAR1A
BANP	MSMO1	ACTB	SMG1	NMT2		MTMR2	PLOD2			TNFRSF1A
RAC1	EPDR1	GRAMD2B	ANKRD50	USPL1		NCKAP1	KHDRBS1			CHORDC1
NDRG1	BMP2K	AC099669.1	PPP3CA	RAPGEF1		GLRX3	CEP350			DIRC3
IL6ST	SUSD1	ZNF90	SESN3	SFMBT2		HDAC2	UBE2D3			FAR2
CACNB2	ATP2C1	AP001528.2	NAA16	PREP		CBFB	CELF2			SELENOP
NCOA1	EPB41L2	FAM84A	MAP2K5	SYNE2		FANCC	CACNB2			EAF2
ATXN10	TXNRD1	HSPA1A	UBE2B	PDS5A		ACTN1	PAWR			SNAP23
CLTC	VEGFA	STK4	WIPF3	INTS6		INPP4B	FGFR1			CTTNBP2
FER	DNAJB1	ERBIN	NUCB1	SOS1		S1PR1	EGLN1			DIP2B
BCKDHB	CYP19A1	PDE7B	EEF1D	LENG8		OSBPL3	CERS6			SAT1
LARGE1	SNX3	H2AFY	RNF152	ANKS1A		FDX1	MEF2C-AS1			CHPT1
CLSTN2	TEAD1	AC006504.5	KLHL4	ST3GAL1		MFAP3	SUZ12			CLTC
EIF1AX	TCAF1	KIF1BP	PARG	SLC7A1		SNAP23	FLNA			RAB1A
CALD1	EPS8	LINC00271	CCT3	TBC1D5		TOR1AIP2	GLIS3			ATF6
C1orf21	FHIT	ANXA5	C2CD2	EEF2		TSPAN12	TMBIM6			COX4I1
CDC27	WWOX	PAPSS2	GHR	MARK3		DCAF7	FSTL1			SLC2A13
NFIC	CITED2	ABHD2	HHIP	CLK1		ALDH1A1	SIK3			SUZ12
MAP4K3	GLDN	TSHZ2	KIF5B	LRCH1		NOX4	CACNA2D1			EDEM3
TENT4B	CMTM6	SRSF7	SCUBE1	AEBP2		ENO1	PPARG			DHX34
VIM	DPH6-DT	AC074032.1	ATP5F1E	MED13		LPIN2	NUCKS1			HSP90AB1
N4BP2L2	ANKRD55	ST7	NREP	CD93		SORBS1	SQSTM1			PIK3IP1
GREB1	ARL17B	SERF2	REPS2	PCDH17		RAB14	MED13			TYROBP
HERC2	PDS5B	ZMYM4	PTPRG	OPA1		CANX	HERC2			SPTLC3
CACNA2D3	SCD	LIMCH1	RAB31	FZD4		RNF217	ZRANB1			GCA
LEMD3	NR5A1	ATP5MG	FTL	PRKD2		DNAJB1	ZFAND3			GPATCH2L
CHL1	MAP7	AC124319.2	YPEL2	UBE2B		CARHSP1	MAPK6			ARSB
KAT6A	SREBF2	MRAP	IGFBP2	HIVEP2		GNB4	RFTN1			SMARCA2
NRF1	CASR	ID4	AFF2	NSD2		GNG7	USP3			RNF145
ANXA5	PGK1	FTH1	MTCH1	CTTNBP2		NAA50	BMPR1B			NDUFA4
SOS1	CCNI	GCLC	NEK10	CNST		REL	COL4A1			SPATS2L
CBFB	TMEM65	CBLB	MRPS6	UBQLN1		USP33	PPP4R2			SGK3
NCOA2	DPP10	AC097376.2	EVI5	GKAP1		MARCKS	CACUL1			SLTM
CERS6	SLC1A3	LRRC37A3	ANAPC16	ZC3HAV1		FAR2	NFAT5			DNAJB1
VPS13B	NEAT1	XIST	PCSK6	BRWD1		ATN1	FER			KLHL6
SETBP1	CACNA1D	AZIN1-AS1	SUZ12	PDE8A		CUBN	NAP1L4			GAB3
TRPM7	FRYL	AC108866.1	MECOM	NFKBIA		PPP1R9A	ANXA6			SHMT1
EIF3E	ZBTB38	AC090673.1	NME3	ANGPT2		PGM2L1	CDC27
EIF3H	TMEM150C	SMAD3	DNAJB6	KIAA1549		VWF	CHRM3
PARD3	MAZ	BAIAP2L1	ZMYM4	RAPGEF4		PAPOLA	CBLB
CEP350	ST13	ITGA2	ATP6V1G1	ROCK1		WWTR1	CTTN
NFAT5	JAKMIP2	C9orf147	MIR202HG	IWS1		NCOA7	AP3S1
LIFR	CSMD1	OBSL1	REXO5	CANX		NUFIP2	RHOQ
CDK14	MGST1	AC016205.1	BEX3	SOD1		PDPK1	ARPC2
COL6A1	DIAPH3	AC139887.2	TPT1	KHDRBS1		CABLES1	EVA1C
PRDM6	KANSL1	CDC14B	CDC27	FRYL		CCT3	PARVA
TSHZ1	FBXO30	PARP4	CYB5R3	SMG1		RASGRP3	MCU
BMPR1B	PPARG	RASSF8	FLOT1	MTMR10		PDE8A	ANKRD10
GPHN	SFXN5	CREBZF	C1R	ARHGEF12		NOTCH1	PACS1
LCORL	TENM3	P4HB	CCDC126	YWHAG		TIAM2	RALGAPA1
ETNK1	NDP	TROVE2	OSBPL1A	NAA50		DPH6-DT	FGFR1OP2
NCKAP1	RPGR	AP003086.2	AKAP7	EXOC5		LHFPL2	INTS6
TRIP11	GPR137C	VEZT	ABHD3	SUZ12		ARHGEF12	ALDH7A1
NLGN1	EEF2	DCAF8L2	GRID2	STK3		MPDZ	DLG1
TAX1BP1	CHCHD3	ANKRD30BL	PALMD	ELK4		TIE1	NUFIP2
ZCCHC7	SUPT20H	FAM160B1	CCT5	EIF4G3		NRG3	KPNB1
MTDH	GCLC	NAT9	BHMT2	TRA2A		INTS6	WWC3
AGFG1	HMGCS1	LGALS12	APTX	PTPRE		PTBP1	NUDT4
MIR99AHG	CDK5RAP2	AL024508.1	HP1BP3	KMT2C		SMARCC2	USP15
ADD1	ZNF117	NDFIP1	UBC	PDE7B		BET1	XIST
ZBTB44	RMDN2	CCT5	TAGLN	FOXP1		VAV3	ATP11B
TRA2A	ZNF292	CTNNB1	CDK8	LHFPL6		HP1BP3	FBH1
MPDZ	MBOAT2	C8orf59	LRP4	TTLL5		UBE2B	STAT5B
GLIS3	CCT4	AC015923.1	CCNI	GBE1		PFN1	HIPK2
BRD4	PAM	ICK	ZNF608	RNF4		P4HB	RAB2A
CREBBP	MARCKS	ABCC3	TMSB4X	SIK3		ANKRD50	KDM4C
PTPRK	FKBP4	FAM173B	NPAS2	TRIP11		TAPBP	PCGF5
SETD5	BMT2	FLNB	CCBE1	LSM14A		GLS	CNBP
ANKRD10	STPG2	CEP85L	SLC25A37	SLC22A23		MAN1A1	VMP1
LDLRAD3	FOXP1	NUFIP2	VCAM1	SRGAP2B		PAWR	CBFB
FGFR1	MEX3B	GSTT2B	TMBIM6	CNN3		EDNRB	BSDC1
RHOA	ZNF90	FAM196A	EDEM3	NECTIN2		GABPB1	CD81
CFH	TPST1	AP000919.2	OAT	GNAS		KDM7A	AEBP2
TUSC3	INHBB	FDXR	ATR	BMP6		WNK1	PARG
ZMYND11	PBX1	ARL6IP4	NEK7	ITGAV		KHDRBS3	TOM1L2
SMARCA1	ANK3	ARHGAP42	ZEB2	TRIM56		HTRA1	PAIP2
USP47	CACUL1	RNASEH2C	YWHAG	TMCC3		NPTN	BST2
SND1	BAG3	C6orf106	MYL12B	FSTL1		AEBP2	ZFC3H1
BBX	SUPT3H	AC002429.2	IGFBP7	STARD13		CAVIN1	PSPC1
UBL3	ZC3H7B	ATP11A	CHST11	STK38L		FAM110B	LONRF1
GNB1	CAVIN1	MYL12B	TAOK3	MAST4		SERPINH1	TRA2A
PDZRN4	MFHAS1	DARS	KDM4C	PLSCR4		CPNE8	KAT6A
UBE2B	PCBP1	AC239809.3	CROCC	PIK3CA		MARCKSL1	IMMP2L
GLG1	GLS	AC092683.1	AEBP2	ANKRD12		SMARCA2	ECPAS
PUM2	AK4	AC025682.1	USP32	CCNI		ITGA5
ZNF292	C11orf96	AC244131.2	ZNF100	NLK		TRIR
PTPN14	KIDINS220	ARHGAP24	ZC3H12C	CHSY1		B3GNT5
EIF4A2	TMEM45A	XKR6	CACNA2D1	SPATS2L		SLC38A1
SLC7A2	HP1BP3	SMCO4	LARP4	FYN		NORAD
CASK	EGLN1	TBL1X	BANP	RASIP1		YWHAG
CLASP1	PSG8	EPB41L1	NFAT5	SLC39A14		SH3BGRL2
ITPR2	HSD17B1	AC087741.1	EFEMP1	UBE2H		ELAVL1
RAD23B	ACER3	CYHR1	COX4I1	AAK1		LOX
ACTA2	PLEKHA7	PLA2G16	UGP2	PLEKHA1		CELF1
CELF1	TES	ZDHHC19	ITSN2	DEAF1		UBA3
SCAF11	MTMR2	PGRMC2	SOAT1	ENG		UVRAG
ATP13A3	PFN1	MGST1	B4GALT5	KCTD12		FLOT2
WWC3	FGD4	PHYKPL	P3H2	MACF1		NSD2
PAWR	MAP3K5	AC007216.4	SLC25A6	XRN2		CREBRF
SFT2D2	BASP1	AC139491.7	HCG17	ZEB1		SLC39A14
CDC42BPA	DUSP16	ADM	ZNF83	CEP350		PRICKLE1
FIGN	FZD3	TPST1	AMFR	PLEKHG1		L3MBTL3
PPARG	XPO5	JADE1	IWS1	SH3KBP1		YTHDF2
GSK3B	SLC46A3	RACK1	APBB2	GSN		GSK3B
PPP2R2A	CYP11A1	KDM4C	PAPOLA	CYTH1		SRGAP2B
UBR3	CDH12	AP000462.1	FRRS1	RAPGEF5		SBNO1
LARP4	REXO5	WWC2	RAB9A	C17orf67		FAM193B
ENG	MECOM	IDH1	DCAF5	NRIP1		RFC1
PAPSS2	ERVE-1	PCNX1	SLC2A13	DGKH		TCEAL9
EIF3A	ACSL4	DOPEY1	INSR	RNF217		TMEM123
TTN-AS1	LRRC1	AC093535.1	AMMECR1	ARID4B		STRN
CRISPLD2	NREP	COP1	TENT4B	RAPGEF2		ZBTB1
PI4KA	ENO1	PSTPIP2	INTS6	EFNB2		ABHD2
MAN1A1	SERF2	CLTC	ASPA	NAIP		CHD7
BCL6	GRB14	ST3GAL5	ASCC3	MYO1D		CCDC88A
TANK	FAM210A	WDR44	ZNF292	ARHGAP17		PPHLN1
RAB1A	ERBB4	ZNF429	RLF	CCDC50		SMAD5
PVT1	FXR1	RGL3	NOP58	RSBN1L		EFCAB14
KCNT2	P4HA1	AP002075.1	LENG8	TEAD1		NFAT5
RYBP	ST7	AC096711.2	GPHN	PTPRM		SMAD9
BAZ2B	MFAP3L	AL357055.3	MYL12A	CBLB		TRIP11
ARL15	ZNF638	ANKRD52	SNAP23	MAPK1IP1L		PPFIBP1
PSPC1	SRPX	RCBTB1	ACTG1	PKP4		NHSL1
UBA2	USP32	CHST7	MYL6	ARAP3		SMARCAD1
GNAS	HECW2	DDX21	HERC2	OSMR		ATP2C1
TTC17	CSPP1	CCDC134	NHS	PVT1		LAMB2
MAN1A2	ARHGEF6	AL157938.2	YTHDF2	PDIA6		ZNF706
PIAS1	MGAT5	AC079465.1	RBBP6	NEDD9		SDCBP
DENND1A	USPL1	AL365273.2	CCDC69	ANKRD17		SLC41A1
ARMC9	TRUB1	HSD17B1	UBXN7	MOSMO		UBE2Z
NDUFAF2	SPOPL	CSRNP3	OAF	EEF1D		TENT4B
TAB2	CASTOR2	CELF1	ZNF680	TRAM2		GNG12
BTBD7	NRIP1	TCAF1	PRDX6	CBFB		PPP3CA
PRKD1	PAPOLA	RHEB	CLASRP	GNAQ		GABARAPL1
ERC1	TSC22D1	AC005480.1	OPA1	NEDD4L		SERF2
FGFR1OP2	LPP	FAM214A	SCAF11	FAM219A		TMBIM6
EEA1	PACS1	AC119150.1	NDUFA4	CHD7		HERC4
FTH1	SMAD9	KIAA1958	TNIK	NBDY		ERG
ATP2C1	ADAMTS6	SPARC	CAMKMT	ITGB1		CORO1C
TTC28	EEF1D	ANXA2	GNG12	NREP		ZNF273
PTGIS	HSPA8	CRADD	ANKRD13D	MARCKS		SMARCC1
HIBCH	TCEAL9	CNST	ZFAND3	CEP112		SEMA3D
ROCK1	YAF2	LINC00476	ZNF638	TDRD10		SESTD1
PPM1B	ITPR2	BCAR1	ACTB	ASAP2		NUTM2B-AS1
KLF6	KCNK15-AS1	HKR1	RSF1	DCAF5		PAIP1
CNTN1	TBC1D32	TTC14	BACE2	TTN-AS1		TIMP1
UBE3C	KCNK6	USP48	ATXN2L	FGFR1OP2		PPIA
CREBRF	AHSA1	SLC25A13	NCLN	CREBBP		SIPA1L3
PDK4	CWF19L2	AL158152.2	RAB30	KLHL24		CCT5
AGO2	NUFIP2	AC092802.1	UBE2G2	RNF10		UBQLN1
AFDN	PHEX	C9orf84	MED13	RTN4		PIK3CA
OSBPL9	VPS8	KCNJ16	SLX4IP	RAC1		SLC38A2
APLP2	ITPR1	EEF2	UBA1	BAZ2B		FBXO28
ZC3H13	KLHL4	HDAC8	NDFIP2	ATP2C1		SNX13
WDFY2	TM7SF2	NBDY	LDHB	IFITM2		EPB41
ZFR	FHOD3	AVPI1	PDS5A	ZNF292		N4BP2L2
ECPAS	XYLT1	RARS	NLK	RGL1		GIPC2
CTNNB1	MAP3K15	WDR60	BRWD1	CREM		ZNF638
HELZ	RNF24	AC074386.1	TBX3	IL4R		RAB21
TAF15	UGCG	GADD45G	FAM20B	KDM2A		HACD2
ATP11B	UTP23	TAGLN	PRKCA	HSPA8		ADNP
ARHGAP6	IGSF11	N4BP2L2	NR5A1	RALGPS2		ERRFI1
NF1	SNAP23	MKLN1	GCLC	PPA2		PANK2
KCND2	SEMA3A	SCN9A	NDUFS1	MBNL2		SERINC3
PDS5B	KDM5A	TVP23A	POM121C	USP13		GALNT1
LARP1	ETV6	ZNF720	ROBO2	CLIC4		ZMYND11
ETV6	TMEM229B	FAM126B	RHOBTB3	PIKFYVE		NEDD4L
FNDC3A	NLK	KCNK3	ADGRL2	ATF2		ANKRD17
CUL1	SAT2	TPT1	PTPN14	FOXN3		CCDC92
GLUL	BNIP3	STPG2	RCC2	SLC25A32		RASSF9
TBCA	QKI	PDE8A	CASTOR2	TIMP3		ADGRL4
HS6ST2	SLC26A2	IBTK	PPA2	TAOK1		MGAT1
PUM1	GABPB1	LGR4	NDUFV1	TACC1		PRRC2C
ELOVL5	FAM66D	SRSF6	DYRK1A	SSH1		RC3H2
DICER1	PTTG1IP	FAM96B	VPS13B	TMBIM6		B4GALT5
CYBRD1	OCA2	YARS	LYN	TOR1AIP2		GPRC5B
SNX9	RAPGEF4	TGFBR3	CFL1	RIMKLB		ELOVL5
PCBP2	PKM	C12orf75	NFATC2IP	BRD4		CRADD
OCIAD1	KIAA1958	CFLAR	HPRT1	AZIN1		IFNAR1
TXNIP	DDIT4	YAP1	ANKRD17	SETD5		TAGLN
CMYA5	RHOBTB3	AC012358.3	MED25	NBEAL1		KAT6A
PCGF5	PARP11	SMYD2	ARL6IP4	YPEL2		TMOD2
AEBP2	DERA	PHACTR2	SMC6	MAN1A1		KLHL5
PTPRM	LCMT1	MGAT5	PTMS	KIF5B		PRKG1
SGMS1	LGR4	OST4	NECTIN3	ST6GALNAC3		NALCN
RTN4	NXPE3	LIPE	CHFR	NT5C2		P4HA1
B4GALT5	SGMS1	AC001226.2	TBC1D5	RAB3GAP1		KANSL1L
NAV3	ITGB5	POSTN	RNF145	STOM		CTIF
CPSF6	AUTS2	ANKRD10	CST3	RYBP		ACTN4
FAR1	RAD18	PARM1	BTBD3	LAPTM4A		ZNF407
RSBN1L	NSF	ACADVL	CRK	ADAM10		DYNC1I1
BEX3	UBA3	SUSD4	LRRC58	NPNT		CCDC102B
PRRC2C	HSPG2	EDF1	BMT2	ARHGAP26		POLB
PTPN12	CAP2	NBAS	ADAMTS12	RP1		PLSCR4
C1RL	SYNJ2	MT2A	ZFYVE28	SECISBP2L		SRGAP2C
STAG1	KDM2A	SLC35B4	NXPE3	SH3BGRL2		CSNK1A1
TCF7L2	KIF5B	AC015878.1	CEBPB	PELI1		TBC1D4
EMSY	PRKAR1A	LCN12	FDXR	TMEM181		SNX9
GOLGA4	ASCC3	AC008105.3	CSNK1A1	RASGRP3		ATXN3
WWC2	RASAL2	GLS	STARD13	NPEPPS		RSF1
GPBP1L1	DPYSL3	RNF144A	GTF3C3	JAM3		RALGAPA2
SNX13	FSCN1	TMEM150C	EPS8	RAI1		PHF3
SRP14	SYNE2	CPE	TRA2A	ARF1		SVIP
ASH1L	PLEKHM3	PLAGL1	SORBS2	TRPM7		USP34
SH3BP5	LHFPL2	CRNDE	SUGT1	CAMK2D		TMEM181
THOC2	USP39	AC011092.2	P4HB	ZBTB44		RAB18
HNRNPK	RUNX2	MBOAT7	OSBPL6	SRGAP2		LINC00923
AK3	KDM4C	DYNLL1	NRP1	NNMT		TCF20
EFR3A	NR6A1	ELP1	GNAS	CTTNBP2NL		PTPRK
KHDRBS1	GPX4	SEC11A	NOVA1	ZCCHC14		PKN1
NFATC3	BMPR1B	ABHD5	DENND5A	NFATC2IP		OSBP
TOM1L2	RNF144A	MEGF9	ADAM9	NCOA7		SEM1
SPATS2L	MPHOSPH6	CSGALNACT1	HSPG2	BNIP2		QKI
SENP6	PPFIA1	MAST2	NOL8	CPNE8		TMEM255B
STIM1	RMND5A	ARHGEF26	LYPLA1	STAG1		STK32B
RAB2A	PCAT14	NPTX2	PPHLN1	SMAD5		RMND5A
SMOC2	VPS41	AC098582.1	IRAK3	CFAP161		MSL1
DNAJC1	MAN2A1	FGFR1OP	ARHGAP18	CAPZB		SERTAD2
HSPD1	ERBIN	C3orf67	OSBPL3	SQSTM1		BANP
SPEN	CCT3	CEBPD	ZCCHC7	ABCB1		SLC26A5
PNISR	HERC2	CFAP44-AS1	NOX5	NR2C2		CHCHD2
RNF150	PDGFC	ROR1	FRMPD4	NPTN		SH3D19
LAMB1	FLRT2	TENT2	ATRX	CREBRF		TRAM1
PKP4	LAPTM4A	PRKD1	ME1	SMARCC1		ATP11A
FUBP1	ZC3H12C	PPM1K	SQSTM1	LCORL		CAMSAP2
RALGAPA1	TMEM123	BEX3	PLBD2	KIF13B		NTAN1
FTO	ARHGAP5	AL359706.1	NUTM2A-AS1	ANKRD10		RYK
BMPR1A	SUGT1	AC098829.1	TTN-AS1	UBA2		PHACTR2
DNAJA1	SCAF11	AL391117.1	PHF3	GSK3B		SCAF4
EIF4G3	IGFBP2	MLH3	PIK3C3	PPP2CB		GCNT2
BCAT1	TRIR	RUNX1	MAP3K15	CDR2		HSPA5
PRKCA	ADAM10	FASTKD1	SMC4	USP53		PTPRE
BSDC1	MYO5B	GSTP1	HNRNPK	USP34		SQSTM1
JAM3	GSTA4	ATP2A2	UBA2	STK10		METTL9
ELF2	CFL1	AC078850.2	WDR6	DGKE		VPS37A
ANKRD17	GPR89B	TMEM164	TCF20	TENT4A		TGFB1
HSP90B1	TAB3	ACTR2	LIX1-AS1	CUX1		ATP6V1C1
PRKAR2A	DNAJB6	FAM182B	RDX	MYO9B		TMSB10
USP32	RIMS4	CD63	ZNF160	LGALS1		PTAR1
RLF	FAM78A	PCLO	ATP5MG	PUM1		PAFAH1B2
TNKS	YPEL2	NCLN	YAF2	ACTB		KPNA6
MAP4K5	NUP210	WDR61	TANC1	ARID5B		HELZ
MORF4L2	PPP4R4	AL031316.1	WDFY2	ZFYVE28		EHD2
FNBP1	SQLE	KIAA0355	TCEAL4	PPP4R2		BNIP3L
MON2	CCT5	AC023051.1	CD99	ZNF160		OTUD4
TAOK3	FBXO34	CELA3B	TAF15	RAI14		ANKRD12
PTPRD	TMSB4X	NIT1	CCDC6	GNG12		RPGR
ATP11C	DCUN1D1	SLC23A2	EXOC1	FNDC3B		MED4
RAB3GAP1	NOD1	AATF	CASK	ANKRD44		FNBP1L
GIGYF2	TPI1	SOCS5	RC3H1	MCTP1		ANKRD11
COL1A2	PDPK1	TXNRD3	PDPR	ETNK1		CEACAM1
BRWD1	EIF4G3	CMAS	EXOC5	CAVIN1		RAC1
UBN2	NAIP	OSMR-AS1	GABPB1	HSPA9		RYBP
MTMR3	CNOT2	AC027018.1	ACTR3	HMCN1		ARHGAP5
ZFC3H1	ARHGAP42	G0S2	YY1	N4BP2L2		AFAP1L1
ERBIN	HS3ST3A1	LGALS1	CNN3	PPP2R5A		KDM5B
MAPK1	EXOC2	WASF1	MARK3	RAD21		DIP2C
NFIX	LEMD3	SLC2A14	PIEZO2	RNF216		SMG1
PATJ	NDRG1	SH3GL3	SEMA3A	NXN		UBAP2
RAP1A	SGK3	NHLRC3	RBPMS	AP3S1		WAC
SQSTM1	E2F3	SH3D19	CMTM8	TTBK2		PDS5A
RFTN1	LEPR	SLC9A7	ZNF862	TMEM65		AGFG1
SEC24D	RCC2	KIAA1551	ABCD4	CNOT2		TMEM50A
FOXO3	GALNT2	AC066613.2	RALGPS2	TSC22D3		ZEB1
COL5A2	TOM1L2	PBRM1	PPP2R1A	MYOF		TBC1D1
KMT2A	WAC	MYL6	DOCK10	ARID1B		LCORL
ZRANB1	AMH	EXOG	ROCK1	MYO1E		GNAS
ASCC3	USP6NL	RAB28	TBRG1	ZMYND11		ZFPM2
PCNX1	HELZ	TBK1	SDCBP	TNRC6B		BTBD7
ARHGEF12	KANK1	AC027644.4	DDHD1	SLCO2A1		CDKL5
PARG	LRRFIP2	AL391097.1	OLA1	LYST		NBEAL1
LTBP4	PEBP1	GPAT4	ARHGAP17	LINC01004		TUSC3
SHOC2	SGCD	SPHKAP	PITPNB	ITGB5		KHDRBS1
KDM5A	PLCB4	DPYSL3	ARPC3	ZNF385D		SEMA6A
TIAM2	DLG5	AAK1	MARK4	COL4A2		PPP2R1A
TRPC4AP	PHF10	DCTD	ERBIN	RBPMS		LARP4
CADPS2	KCTD1	SLC40A1	ATG5	LINC02360		LSM14A
RASSF8	PTPN9	ISPD	UBE2H	ST3GAL6		TAOK1
ITGAV	OPA1	NCAM2	NF1	ZRANB1		MSN
DDX6	SRSF6	AASDH	GSTA4	PLXNA2		EIF4E
CPED1	FAM168A	SCRN3	BNIP3	TSC22D1		TRA2A
XPO1	LINC01004	PLEKHA7	PRR14L	EMSY		UBL3
GNA12	CMTM4	RUVBL1	PGRMC1	RBBP6		EGFL7
RAF1	PARP8	GABPB1-AS1	TTBK2	CNKSR3		BRWD1
ATAD2B	PDE7B	RASSF8-AS1	USP47	ATP11C		GTF2F2
STAT5B	ID3	FDPS	BAZ2A	DAAM1		MED10
RSF1	LCOR	HNRNPC	COBLL1	KIAA1217		ATRX
NR2C2	ANAPC16	AC012404.1	LARP7	CD55		RREB1
IFITM3	TMEM200A	FAM102B	TSC22D3	HELZ		CMTM6
SPIRE1	SEMA3C	SEPT11	TMEM181	AGPAT5		SUGT1
STX18	IRF2BP2	FAM13B	SNX25	RBMS3-AS3		GABPB1-AS1
COG5	NCOA2	PNKP	EIF4E	APPBP2		HYAL2
GSN	DNAJA1	USPL1	CSNK2A1	RAB11FIP3		TBC1D5
COL6A2	ELAVL1	ZFAND5	TRIM56	IGFBP5		C2CD3
ATRX	RCHY1	ZNF431	CHCHD2	CELF1		CDC42EP5
XRN2	GRSF1	NUCKS1	BRD4	DYRK1A		ARID2
ABLIM1	LEPROTL1	NUPL2	RTL9	PCF11		SPOPL
ARHGAP21	DOCK8	CBWD5	EZR	SLC25A37		PXN
USP34	SYNPO	C16orf45	XPO1	TRIM2		SCYL2
PHF20L1	CLSTN2	MTRNR2L8	NBEAL1	MAGI3		DDAH1
RNGTT	NAA30	AC145350.2	TCAF1	MLLT6		PTBP2
MAP2K4	SIMC1	INTS6	ADCY3	UBL3		SLC25A6
PPA2	PPP1R12B	PHF10	RAB14	APLP2		CEBPD
EVA1C	FRMD6	USP32	HIKESHI	BAZ1B		FBH1
SEC23A	PPM1K	JCAD	RYBP	SRGAP1		CREM
BRAF	SAMD8	TXN2	ATP6V1C1	ROCK2		ARF1
RAB10	NAA16	EPRS	TRAM2	DOCK6		HLA-E
SESN3	RBPJ	AC021231.1	LINC01505	PLCXD3		NARF
MEIS1	HS6ST1	AL512625.1	GPBP1L1	ADGRF5		SRGAP2
GNAQ	CYP39A1	HIST1H2AC	AHDC1	ARL15		KCTD12
ITGB1	EYA4	MARCH8	PPP4R2	SIPA1L3		CNOT2
SIMC1	ATRX	RAB11FIP2	COPA	ZNF106		BLCAP
ADAMTS2	ANXA6	TRAPPC9	MXRA7			SRPK2
BICC1	TUBA1B	ABHD6	NCAM1			FBXO7
KDM2A	CYTH3	S100A11	ANXA6			FAR1
GLS	NBPF1	AC138150.1	TRPM7			HBP1
PRRC2B	FSHR	MPP5	UBE2D3			PPP4R2
NAP1L1	IL17RA	AP001021.2	WHRN			LARP1
PHC3	LIMS1	ANAPC16	LEPR			PCID2
ACTN4	PPA2	SUSD1	PCID2			CCNT2
NEK7	FAM3C	CCDC91	ATP2B1			SUN2
VTI1A	MYL6	SRPK2	EEF1B2			TMEM184B
KIAA0232	TAB2	CAMSAP2	C11orf96			USP47
PPP2R5E	TXN2	ZNF160	KDM3A			KPNA3
KLHL24	FBXW7	DNAH14	PXK			TAF15
DGKD	RAB14	PARP8	PROX1			VPS13C
DENND5A	ZFC3H1	FBXO38	SAMD3			MARK4
TBC1D2B	APPL2	ALG14	MCU			NRIP1
MYO9A	CEP85L	FAM122C	WAC			PNRC1
FAM13B	AP4E1	AC068888.1	TBC1D19			XIAP
ATP2A2	ETNK1	AF241726.2	PIK3CA			CAB39
HLA-A	EDEM3	AL139383.1	ATP5F1C			RGS12
TBC1D5	PIK3CA	RANBP17	HNRNPH1			IWS1
PHIP	SERPINE2	PTPN7	PDIA6			HIPK1
RB1CC1	FAM117B	GRK4	BIN3			TPP2
MPRIP	HMBOX1	NABP1	CEP290			GMDS
VMP1	PRDX6	LINC00894	GABPB1-AS1			AK3
TCF12	RTN4	MARCH5	TIMM23B			EDEM3
MORC3	KDM7A	ACTR3	COX6C			ZFHX3
UBE2K	EPHX1	LRRFIP2	PPIA			NR2C2
LSAMP	SPATS2	AFF4	MIR503HG			BTBD3
COL18A1	PRDX1	PPHLN1	MORF4L2			CTDSP2
MACF1	FN1	FOCAD	RAD23B			TANC1
TRAF3IP2-AS1	GPBP1	ATP1A1	IGF2R			STX7
MAGI1	SUZ12	SREBF2	KPNA5			SPARC
MTX2	TBCK	FZD4	PNRC1			CD151
RSU1	ITGA2	TMSB4X	NETO2			ERBIN
NUP153	TMEM108	AL136531.2	MKLN1			RCN2
PLSCR4	PPM1H	AC026704.1	CLK1			LAMC1
TEAD1	EXOC6	C3orf67-AS1	INTS7			USP6NL
KIAA1958	THSD7A	TMEM229B	LIMS1			ANAPC1
QSER1	TFPI	POT1-AS1	EIF5			PARD3
SH3RF1	SGPL1	TTN-AS1	NCOA7			AHCTF1
STRN3	SNX1	ARIH2	PDS5B			MYO9B
ARID4B	EXT1	TRPM7	ACSS1			ABCG1
FAF1	CELF1	ELMOD2	CHN1			CADPS2
PKD2	TMBIM6	TARSL2	YBX1			PPP6R3
COL4A1	SMARCAD1	AC026202.2	TRUB1			KLF3
ZDHHC21	PAWR	PRPF8	MAP2K4			TRIO
NBL1	ZBTB20	CAPN7	EIF3A			CALR
UBE2D2	YTHDF2	ECHDC1	ELAVL1			ARIH2
MCU	NAA50	KLHL3	MAP7			TIMP2
ENSA	SOAT1	IREB2	PTBP3			TCF12
PLAGL1	CRYBG3	CAT	ACACA			AFAP1
ZNF462	TMEM106B	SLC28A3	CDK6			PCMTD2
TCAF1	NDFIP1	EGOT	DENND1A			PUM2
ZNF652	IGF2BP2	SEPT9	AGL			KCMF1
CSDE1	CROCC	AL117339.5	KDM2A			KDM4C
SLC25A37	ZNF100	Z93930.2	KCNQ1			CALU
OPA1	COG3	BIRC2	NAIP			BACH1
RYR2	ABHD6	SLC30A9	CFLAR			LARGE1
VPS13D	SESN3	NDUFA4	JAM3			ANAPC16
B2M	HEG1	E2F3	SUPT20H			LBR
SEC24B	EID1	HNRNPH1	APP			SERPING1
LIMS1	OPHN1	ETNK1	PNISR			PDPN
YAP1	STK11	CYP2W1	TMEM123			ABCD4
PNRC1	ITGA6	AC073343.2	ETNK1			GNS
BCLAF1	IVNS1ABP	AC123912.4	FANK1			ZCCHC2
ANKRD28	ZNF596	AC025159.1	ARID1B			MARK3
SELENOP	RLF	AC090124.1	ARHGEF26			ZC3HAV1
ZNF451	PLEKHA5	GNLY	KIF2A			SP3
ZNF516	RAB18	PDZD8	ACSL3			SEC24B
ADAM10	LSM14A	CXCL17	ACIN1			SUPT20H
CLOCK	S100A11	CYB5R3	SCAF4			SESN1
TOP1	MCPH1	DHX29	CYB5B			PHIP
ATF2	TMEM245	TAPT1-AS1				KIAA2026
NOVA1	LINC00598	DAP3				SMC4
SEC62	GSK3B	COMT				PLOD2
USP33	GNPTAB	DCAF10				CDR2
HNRNPD	ALDH18A1	AC113414.1				COG5
ASAP1	CBFB	TARS				CFAP97
CNOT2	ATP8A1	SUCLG2-AS1				DCAF5
ATXN2	YY1	AC009630.1				HSPD1
COP1	TAGLN	FOXL2				SLC30A7
TACC1	ANXA2	ZBTB38				RABGAP1
RIF1	MARCKSL1	FP700111.1				RAD23B
TBC1D15	SELENOP	CCNJL				SLC16A7
CDKAL1	HIBCH	AL669831.5				PPP2R5C
BAZ1B	TNIP1	BCAR3				MIGA1
ALDH7A1	ITSN2	TBC1D32				MARK1
UHRF2	ANKRD11	SF1				ARHGAP12
TMEM165	WDR6	HTRA3				BNIP2
MAN2A1	LPL	HACD3				ARPP19
COL3A1	ZNF451	PID1				MGAT5
MAPKAP1	CST3	LPP				FAM120A
DDR2	JAKMIP2-AS1	ZNF862				DAZAP1
RANBP9	BACE2	ZC3HAV1				NRF1
ASAP2	COBLL1	PTS				USP13
HSPA12A	SCAF4	ZMIZ1-AS1				RNF145
RBBP6	PRKACB	AL445472.1				ZHX2
LRPPRC	MPZL1	UHRF1BP1L				PDHX
TULP3	PLCB1	C6orf89				HECW2
MAPK10	ATP5MG	RASAL2				C6orf62
MIER1	LAMA1	HSD17B4
FAM135A	AFF1	SFXN5
SRGAP1	TTC39C	SLC30A7
HIVEP1	ZMYM4	TBC1D5
SGK1	CEP63	RAB11FIP3
SMURF1	VPS50	MT-ND1
ZHX2	EDF1	SMC5-AS1
FBXO21	FST	HSPB11
TYW1	UBE2G2	AES
DCUN1D4	CPM	AC011287.1
FBXW7	RASA2	AP002812.2
NCAM1	CRK	UQCR10
CAB39	DAAM1	PUS7L
DYNC1I2	ACSS2	CSNK1A1
ENAH	ARID5B	MAN2A1
MAGI3	IL6ST	KIF5B
TJP1	CARMIL1	PSAP
PRELID2	S100A10	TMEM135
EP300	PGM5	KCTD13
ARHGEF7	SAMD5	TIMM23B
CHST15	PRKCQ	CHCHD2
UBE2R2	ACO1	AC013652.1
OSBPL8	PDE4DIP	C1orf122
ELF1	CREBRF	C6orf132
PRKG1	LPIN2	HMGN1
NFKB1	TCP1	CCT4
PRKDC	ZRANB1	NME4
WDR26	PPP3CA	OSMR
EIF2AK2	EIF4E	SURF4
RC3H1	KIF21A	COX4I1
ADGRL2	PRR14L	ATXN2L
ADAMTS1	CCND2	GLIPR1
AMMECR1	ZFAND3	CCDC90B
CCDC50	PANK3	TIPRL
USP25	PPHLN1	NRDC
ABL1	LDHB	PTTG1IP
SLTM	RIOK3	ZNF213
UST	SNX13	RIC1
AHCYL1	APP	KIAA0100
SOX5	HERC4	AC024257.1
HUWE1	MYH9	AL136454.1
WWOX	R3HDM1	HRASLS5
SLC4A7	ZNF431	AC123912.1
NBAS	DIAPH2	NHLRC2
SMAD2	HS3ST1	SCFD2
SH3PXD2A	PRELID2	IRS1
ZFP36L2	MAP1B	EDEM3
VCL	RICTOR	EIF3E
BDP1	RYBP	AL031428.1
REV3L	CSNK1A1	AC006299.1
DLG1	SPRED1	AC026894.1
STT3B	PGM1	AP001831.1
SFSWAP	NETO2	AC007262.2
VPS54	TGFBR3	FAM206A
ZNF407	UBN2	AP003049.2
FOXP2	ATP5F1E	NF1
DHRSX	KPNA3
GPATCH8	ATP5F1C
DDX10	GSTCD
ADCY9	CCDC91
UBE3A	PNISR
PLCL1	PICALM
BTRC	MSRA
NRDC	SNX9
RBPJ	ACSS1
VEZT	NSD2
CCNY	YAP1
SETD2	EGFR
UBC	EZH2
FHIT	DYNLL1
LRP1	SLC1A4
MYH9	LARP4
DYNC1H1	VPS13A
CRADD	ANTXR1
RNF216	PHKA2
KIAA2026	HSD17B4
AHNAK	AAK1
DMD	NUDC
TLK2	TENT4B
HS3ST1	TMEM135
RBM26	RALGAPA2
DENND4A	GSTP1
ARPC2	SRP9
RBM5	ADAM9
CEP170	EFL1
RAB28	LDLR
PIP5K1A	NF1
PTPN13	ZNF148
PARVA	ANKRD28
CEP290	KHDRBS1
GREB1L	BRD4
ACAP2	ZDHHC21
ACSM3	S100A6
MIPOL1	HMCN1
NAP1L4	GABPA
PDE7B	LDAH
YLPM1	PCMTD1
HDAC4	OCIAD1
KPNA1	CSNK1G3
DOCK10	UBB
CAMSAP2	UBE2Z
CTTN	VMP1
WASHC4	OLA1
AGO3	POT1-AS1
TTC14	HDAC2
ERGIC1	SCD5
CNOT6L	TMEM260
TBCK	VDAC2
CTBP2	ADIPOR2
CDC42BPB	TAOK3
CNOT4	GSR
ZEB1	ATP6V1C1
YTHDC2	CAPZB
APPBP2	FAM169A
DCAF10	MOB1B
CD63	ANKRD52
XPR1	ZNF862
CAST	TBC1D23
ZNF83	TOR1AIP2
NXN	PTMS
UGGT2	CRNDE
DIP2B	ARHGAP17
ITCH	TOP1
TAF3	RNF145
NOP58	ATRN
PRIM2	ZC3H13
SYNPO2	GNAQ
RFX3	XRN2
C11orf58	RAF1
MAP3K4	PPP4R2
FCHO2	N4BP2
PLEKHA5	FAM193B
WDFY3	ARHGAP21
TRHDE	CSGALNACT2
COMMD10	PDPR
AHCYL2	DHX40
RAP1GDS1	HCG17
JAK2	MTURN
NEO1	BSG
CCDC91	MCU
SRPK2	FLOT1
SLC25A17	ZBTB44
EP400	EML4
TSHZ3	SMG1
OGA	SOD1
KIF13A	MRAS
KIFAP3	NUTM2B-AS1
ST3GAL4	P4HB
SCAF8	COX4I1
ACACA	RSF1
ACSL4	CEP350
PRICKLE2	ZNF800
USP24	LIPE-AS1
ZFAND6	TRIP11
UBE2E2	SLC40A1
WASL	RAB11FIP3
POU2F1	DAP3
LINC01004	ANAPC1
TAF1	PLCL1
COL4A2	ARPC5
MAP2K5	ME2
STAR	FAM13B
USO1	GNAI1
	PXK
	MYL12A
	CDC42SE2
	NME3
	HIPK1
	RAP1GDS1
	TCF20
	GPATCH2
	CEBPD
	NBAS
	TNPO1
	ANAPC10
	NUTM2A-AS1
	CDK8
	PCBP2
	PIP4K2A
	CHN1
	RAB27A
	ARHGEF9
	MARK1
	DYRK1A
	PIK3C3
	DCAF10
	FAM20B
	KMT2C
	TIAM2
	CCDC6
	DISC1
	AFDN
	FTL
	PLEKHA8
	ASAP1
	NIPBL
	MAF
	N4BP2L2
	JADE1
	TRIM26
	WLS
	LY6E-DT
	TBC1D4
	BRWD3
	SMS
	ATP10D
	AK3
	C11orf80
	RGS7
	AHCYL2
	ERN1
	TRIM56
	FMR1
	TSHZ1
	FSTL1
	IWS1
	RPN2
	MAP3K4
	HSPD1
	WDR44
	NDUFS1
	CCDC90B
	USP15
	ATP13A3
	AGPAT5
	PHLPP1
	MBNL2
	RYK
	SNCA
	BAZ2B
	FBXO38
	TMED8
	CCDC69
	KIF9-AS1
	SPATS2L
	ATP6V1H
	MAP4K3
	RDX
	BBX
	AP3S1
	ABHD2
	STK38
	KLHL3
	DHRSX
	FLNB
	STRN
	SRPK1
	HDHD3
	LMBR1L
	COBL
	TMEM59
	UBXN8
	ARID1A
	WDFY2
	DCAF5
	SLC39A10
	ST6GAL2
	UBA6
	PARP4
	GTF3C3
	SLC25A6
	ADGRL2
	AKAP7
	CDC27
	VWC2
	PSME4
	DAG1
	BRWD1
	VRK1
	MORC4
	TRPM7
	SLC25A3
	NFE2L1
	REPS2
	KIF13A
	FBXO32
	CEP170
	ZNF608
	ACIN1
	LINC02256
	SELENOF
	PDIA6
	CTNNA2
	PCID2
	NUDT4
	GNB1
	LIFR
	CNOT6
	XPO1
	CSRNP3
	TMEM87B
	CCT6A
	CNNM2
	SH2D4A
	SMAD2
	PLAGL1
	LRCH2
	MDM2
	RNF10
	PCNX1
	TRIM24
	ARHGEF28
	ADAM32
	SEMA6D
	ATP5MC2
	HDAC8
	PWWP2A
	ROR1
	PAFAH1B2
	TRPC1
	MYL9
	SELENOO
	CAMSAP2
	ITGB1
	HNRNPLL
	MTX2
	DMGDH
	FAM91A1
	PHF20L1
	YWHAG
	HNRNPH1
	GXYLT1
	ARHGAP28
	PHC2
	UBE2H
	POM121C
	TBRG1
	ZBTB1
	SPARC
	UQCRC2
	FIGN
	EXOC5
	VCL
	ABCD4
	UBA52
	NORAD
	IDH1
	TBC1D1
	WDR26
	TMA7
	PARM1
	NPEPPS
	TOP2B
	NBEAL1
	NOP58
	AP3B1
	FER
	EVI5
	AGFG1
	ATN1
	UBE2B
	ARPP19
	PRKCI
	ARHGEF12
	LRRFIP1
	CNN3
	CTNNB1
	PLEKHH1
	PDK1
	VPS35
	MTCL1
	UBE2E1
	PTPRK
	NDUFA4
	PTAR1
	TMEM120B
	WIPI2
	TANC1
	STK38L
	KIAA1549
	CLK4
	ZNF761
	SORBS1
	NUCB1
	UBQLN1
	FDPS
	RC3H1
	ANKRD10
	GNG12
	LYRM4
	BCKDHB
	TTBK2
	CHST11
	ST3GAL6
	KCNT2
	AFF4
	IGF2R
	YTHDC2
	TRA2A
	CEP135
	MTHFD2L
	ATXN1
	TET2
	CLASP1
	ANXA5
	AFTPH
	TBC1D19
	BTBD3
	PLXDC2
	NUCKS1
	ARL8B
	ARID4A
	JADE3
	BAZ2A
	ACVR1
	SMARCA1
	USP33
	CDR2
	SDHC
	CTNNAL1
	OSBPL8
	CHCHD2
	CCDC92
	TRAK2
	PLOD2
	TFG
	DMXL2
	PARD3B
	URB1
	CASD1
	TMEM248
	STXBP5
	CAB39
	ATR
	SETD2
	TBCA
	MAPK8
	PTPN12
	TRAM2
	ELOVL5
	RAB3GAP1
	AGL
	ZNF654
	RBBP6
	LENG8
	RFX7
	SLAIN2
	NTN4
	MFSD11
	CUL4A
	SLX4IP
	RB1
	COMMD6
	FCHO2
	ARHGAP12
	FOXL2
	SMAP1
	KYAT1
	ARHGAP18
	MAP2K4
	LRP5
	TNKS
	MED13
	OXSR1
	PAK2
	INTS9
	PLEKHA2
	TAPT1-AS1
	HTRA1
	BIRC2
	ARIH2
	TSPAN3
	HACD3
	ARL6IP4
	LMTK2
	B4GALT5
	SCAI
	ITGAV
	FBXL20
	CDKAL1
	ZNF706
	PLEKHA1
	EIF3L
	PKIA
	DCBLD2
	SMARCA2
	XPR1
	DGLUCY
	PRRC2C
	CANX
	PSMD14
	ZBTB4
	FBXO42
	ARID1B
	SS18
	MAGI3
	PHF8
	CDK19
	CERS6
	SLC10A7
	CHIC2
	ABCD3
	TASP1
	IRF2
	ICE1
	EBPL
	ATP6V0E1
	RHBDD1
	HNRNPK
	STAM2
	CHL1
	USP8
	CLTC
	WDR11
	FRMD5
	FBXL17
	BDP1
	BANP
	NEK7
	YEATS2
	SPART
	ARL15
	PIKFYVE
	RASSF8
	ZBTB40
	TANK
	DCP1A
	PPP2R2A
	CDK6
	AMFR
	ZBTB8OS
	BTBD9
	WDR82
	LAMC1
	FDFT1
	PPP6R3
	MICU1
	BUB1
	ANKRD17
	WDR7
	FRMD4B
	NSL1
	CCT2
	CTIF
	MEGF9
	GSPT1
	PKNOX1
	SLC22A23
	ERC1
	NPTN
	NT5DC1
	TMEM144
	TUBB
	SOX5
	ATG2B
	ANP32A
	VCP
	UBE4A
	GNAS
	ATP11B
	EIF4G1
	EFR3A
	DNAJC1
	PPP2R5E
	OSGIN2
	UBR5
	RFX3
	FAM135A
	SESN1
	SLC35D1
	ATXN7L1
	MAP3K20
	ACTR3
	SLMAP
	VPS54
	SUB1
	BABAM2
	L3MBTL4
	PCLO
	AATF
	RBMS3-AS3
	LAMP2
	MAN1A1
	AMMECR1
	TAPT1
	SAT1
	GFM2
	MAP3K7
	NFAT5
	IQCB1
	PARG
	LMAN1
	PPP1R13L
	BCL11A
	ANKRD12
	PPM1B
	SLC25A26
	COP1
	APLF
	PHF21A
	GTDC1
	AKAP9
	SEC61B
	HACE1
	SP140L
	ATP2A2
	UBE3A
	COX19
	METAP2
	RIF1
	VIM
	PLXNC1
	FBXW11
	FKBP9
	TTC27
	TUT7
	CD2AP
	SHOC2
	USP47
	RAD21
	PRICKLE1
	RAPGEF1
	PRIM2
	SLC39A11
	GBE1
	DCAF6
	APLP2
	UGGT2
	CYLD
	EP300
	BEX3
	SCARB2
	DCAF7
	CARHSP1
	SLC12A2
	LIMD1
	LTN1
	KSR1
	INTS8
	SLC38A2
	ELP1
	EXOC4
	PIGN
	C1orf141
	THBS1
	KPNA5
	CAMK2D
	BRD2
	RAC1
	CLK1
	JAM3
	BTRC
	ATP11A
	CUL1
	MAN1A2
	SUCO
	WHRN
	TAX1BP1
	LRP6
	MDK
	ZMIZ1
	TAF7
	HIPK2
	CAMTA1

## Sheet: Young_vs_Prepub|down_DEG
SC_DCN	GC_ACOXL	GC_CYP19A1	TC_STAR	EDC_VWF	EDC_CLDN5	EDC_TFF3	SMC_TAGLN	EpiC_IGFBP6	T_CD2	Mac_CD163	Cycling_MKI67
TALAM1	TALAM1	TALAM1	TALAM1	TALAM1	TALAM1	TALAM1	TALAM1	TALAM1	TALAM1	TALAM1	TALAM1
LINC-PINT	ZFPM2-AS1	H3-3B	LINC-PINT	LINC-PINT	LINC-PINT	CALCRL-AS1	LINC-PINT	ZFPM2-AS1	LINC-PINT	LINC-PINT	LINC-PINT
ZFPM2-AS1	SNHG14	SNHG14	SNHG14	CALCRL-AS1	H3-3B	ZFPM2-AS1	ZFPM2-AS1	AOPEP	FOS	CHN2	SNHG14
SNHG14	LINC-PINT	LINC02755	STAT1	SNHG14	AOPEP	LINC-PINT	AOPEP	SNHG14	STX17-DT	SNHG14	H3-3B
FOS	PRKAR2B-AS1	LINC-PINT	AOPEP	RBMS3	GARRE1	FOS	SNHG14	LINC-PINT	RABGEF1	ZFPM2-AS1	ZFPM2-AS1
H3-3B	PDE7B-AS1	ZFPM2-AS1	ZFPM2-AS1	STAT1	MRTFB	ITGA9-AS1	FOS	H3-3B	SNHG14	H3-3B	MARCHF6
FOSB	AOPEP	LINC02694	NALF1	CHN2	STAT1	SNHG14	SVIL-AS1	RIPK2-DT	AKAP13-AS1	RABGEF1	FNIP1
RABGEF1	H3-3B	LINC00378	RESF1	ZFPM2-AS1	CALCRL-AS1	STAT1	H3-3B	RESF1	H3-3B	FNIP1	LINC00924
SVIL-AS1	SLC38A4-AS1	PDE7B-AS1	H3-3B	H3-3B	WARS1	H3-3B	STAT1	BLTP1	ZFPM2-AS1	HIF1A-AS3	NALF1
RESF1	HSDL2-AS1	NALF1	SVIL-AS1	PDE7B-AS1	SNHG14	AOPEP	RABGEF1	MATR3	FOSB	RESF1	PDE7B-AS1
AOPEP	RABGEF1	MRTFA	COPB2-DT	MRTFB	CHN2	LINC02208	FOSB	DYNC2I1	RESF1	FAM151B-DT	MATR3
NALF1	DNAAF9	MMADHC-DT	SNED1-AS1	FOS	ITGA9-AS1	MFSD4B	MRTFA	RIGI	AOPEP	AKAP13-AS1	BLTP1
LINC00924	FAM151B-DT	GADL1	DENND2B	AOPEP	FOS	RBMS3	DENND2B	MIR100HG	NR4A3	KCNIP4	RABGEF1
MIR100HG	PALM2AKAP2	LINC01697	SLC38A4-AS1	DYNC2I1	IRF1	PDE7B-AS1	AKAP13-AS1	AKAP13-AS1	FNIP1	AOPEP	SEPTIN2
PWRN1	MFSD4B	NPSR1-AS1	LINC01473	NPAS3	SPATA13	KCNIP4	PMS2P4	KCNIP4	LINC01619	ANKHD1	MRTFA
EGR1	RESF1	LNC-LBCS	LINC00924	MFSD4B	SEPTIN7	NALF1	STX17-DT	FNIP1	ANKHD1	RBMS3	PMS2P4
AKAP13-AS1	SVIL-AS1	LINC02006	UBE2Q2P1	PRSS23-AS1	HLA-DPB1	ZBTB47-AS1	SEPTIN7	PWWP3B	PMS2P4	LINC00924	AOPEP
PWWP3B	HIF1A-AS3	BMERB1	FOS	ITGA9-AS1	CD74	FOSB	TPT1-AS1	LINC03076	MYCBP2-AS1	SLC38A4-AS1	MARCHF7
EHBP1-AS1	PWWP3A	MEAK7	FNIP1	PALM2AKAP2	MIR3667HG	FAM151B-DT	MIR100HG	MRTFA	MRTFA	CYRIB	SVIL-AS1
PMS2P4	GTF2I-AS1	LINC03076	PDE7B-AS1	RESF1	SLC5A4-AS1	DNAAF9	SLC38A4-AS1	CERT1	BLTP1	DNAAF9	CSTPP1
STX17-DT	TAFA2	ALOX12P2	RABGEF1	ANKHD1	PALM2AKAP2	CERT1	C1QTNF7-AS1	SEPTIN7	LINC00924	STX17-DT	LINC01473
MCL1	PMS2P4	LINC03000	LHCGR	GARRE1	DNAAF9	BLTP1	FAM151B-DT	ZNF410	STAT1	SVIL-AS1	RESF1
FAM151B-DT	LINC03076	ADAM7-AS1	LETR1	BLTP1	HLA-DRB1	SVIL-AS1	RESF1	EHBP1-AS1	LINC03076	DLEU1	SHOC1
SRPX2	MARCHF6	LINC01320	FAM151B-DT	CD74	ZFPM2-AS1	MARCHF6	LINC01278	MIR99AHG	NALF1	STARD13-AS	STARD13-AS
LINC01473	COPB2-DT	MIR100HG	RBMS3	MARCHF6	ANKHD1	MRTFA	FNIP1	LINC01117	MCL1	SRPX2	PWWP3A
MARCHF6	TSIX	NIHCOLE	PMS2P4	RABGEF1	ZBTB47-AS1	SEPTIN7	MARCHF6	KCNMB2	RNF213-AS1	STAT1	IHO1
FNIP1	STAT1	RABGEF1	MIR100HG	DIPK2B	STARD13-AS	SHOC1	EHBP1-AS1	MARCHF6	ZNF331	C2CD5-AS1	PALM2AKAP2
STAT1	PPP1R9A-AS1	LINC02220	GTF2A1L	EIF1B-AS1	DLEU1	JUN	ANKHD1	PMS2P4	SVIL-AS1	ACSM1	ATOSA
NR4A1	MFF-DT	NFATC2	DNAAF9	SPATA13	BLTP1	RABGEF1	NALF1	STX17-DT	SEPTIN7	SHOC1	AKAP13-AS1
MRTFA	AKAP13-AS1	AOPEP	STARD13-AS	FOSB	MARCHF6	STARD13-AS	MATR3	DENND2B	SLC38A4-AS1	NALF1	DNAAF9
SLC38A4-AS1	EOLA2-DT	FNIP1	MATR3	SVIL-AS1	HLA-DRA	LINC01278	CCDC18-AS1	SLC38A4-AS1	RAPGEF6	MYCBP2-AS1	MFSD4B
KCNIP4	C2CD5-AS1	DISC1FP1	ANKHD1	SLC38A4-AS1	FOSB	ENTREP1	BLTP1	LINC00924	FAM151B-DT	FOSB	PDGFRA
HSDL2-AS1	FTX	DLEU1	GUSBP1	IRF1	ENTPD1-AS1	PALM2AKAP2	SHOC1	MFSD4B	ACSM1	NR2F2-AS1	MIR100HG
MATR3	EPM2A-DT	SVIL-AS1	ATOSA	MRTFA	IRF1-AS1	ANKHD1	MFSD4B	FOS	C2CD5-AS1	FBXL7	MIR924HG
UBE2Q2P1	EHBP1-AS1	LINC02789	CCDC18-AS1	FNIP1	MARCHF7	FNIP1	PALM2AKAP2	GBP1	SEPTIN2	CDH11	SLC12A2-DT
CCDC18-AS1	DENND2B	CASC19	MARCHF6	SEPTIN7	RIGI	MARCHF7	CALCRL-AS1	CALM2	DLEU1	IRF1	EEF1AKMT2
ZNF10	MRTFA	LINC01435	RIPK2-DT	ZBTB47-AS1	RABGEF1	GARRE1	DYNC2I1	TMEM14B	ATOSA	SEPTIN7	TAFA2
GUSBP1	IQCG	LINC02934	EHBP1-AS1	MIR3667HG	DIPK2B	DIPK2B	IRF1	WARS2-AS1	MARCHF6	CCDC18-AS1	ARHGAP11B
CALCRL-AS1	UBE2Q2P1	FAM151B-DT	HSDL2-AS1	DNAAF9	PRSS23-AS1	ATF7	EGR1	SEPTIN10	HIF1A-AS3	PMS2P4	ZZZ3
SHOC1	TMEM14B	LRRTM4-AS1	CALCRL-AS1	LINC01117	RESF1	MATR3	LINC01473	CHN2	DDX39B	PWRN1	LINC03009
LINC00513	CHN2	BLTP1	MRTFA	DLEU1	LRRC8C	SPTBN1-AS1	LINC03076	LINC01278	CYRIB	LINC01473	STX17-DT
PRSS23	LINC00174	MARCHF1	ZZZ3	FAM151B-DT	FKBP1A	SPECC1L	STARD13-AS	H3-3A	RAB11A	MARCHF6	DENND2B
COPB2-DT	RHOXF1	CFAP418-AS1	SHOC1	MARCHF7	IER2	ELAPOR2	DNAAF9	IRF1-AS1	MATR3	MRTFA	CDIN1
PDE7B-AS1	DYNC2I1	LINC01829	PEG3	LINC00513	RBMS3	SCN1A-AS1	TMEM14B	PDE7B-AS1	CSTPP1	ADAMTS9-AS2	CALM2
RIPK2-DT	SHOC1	LINC01440	RHOXF1	ZZZ3	LUC7L2	TASOR2	RIPK2-DT	SPECC1L	LINC01278	MATR3	FOS
TPT1-AS1	PRSS23-AS1	PMS2P4	BLTP1	ATOSA	EIF1B-AS1	LETR1	C2CD5-AS1	SRPX2	EOLA2-DT	EHBP1-AS1	SEPTIN7
ANKHD1	CCDC18-AS1	CALCRL-AS1	TPT1-AS1	PMS2P4	HLA-DRB5	SEPTIN2	PDE7B-AS1	STAT1	CCDC18-AS1	MIR100HG	HSDL2-AS1
BLTP1	LINC02006	COPB2-DT	LINC01278	LINC01473	CYYR1-AS1	MARCHF3	ZNF10		GTF2I-AS1	CALCRL-AS1	CCDC18-AS1
ROBO2	LRIG2-DT	LINC01911	PABIR3	LINC02208	GBP1	C1QTNF7-AS1	ZZZ3		KCNIP4	LINC03076	ITGA9-AS1
KCNMB2	BLTP1	LINC02955	TVP23C	MATR3	CALM2	SLC38A4-AS1	MCL1		NR4A2	MARCHF1	MRTFB
LINC03076	PABIR3	ADARB2	PRKAR2B-AS1	LINC03009	MRTFA	H3-3A	HSDL2-AS1		SRPX2	ROBO2	BMERB1
SEPTIN7	CSTPP1	LINC00922	TMEM14B	LINC01278	DYNC2I1	PGM5P2	PWWP3B		TPT1-AS1	BLTP1	APPAT
THUMPD1	STX17-DT	CFAP20DC-DT	MRTFB	TMEM14B	PMS2P4	PMS2P4	IRAG1		EHBP1-AS1	HSDL2-AS1	ZBTB47-AS1
MFSD4B	FOSB	MARCHF6	LINC03076	PCBP1-AS1	H3-3A	ZZZ3	MARCHF7		PCBP1-AS1	RORA	FAM151B-DT
IRF1	ZZZ3	DYNC2I1	FOSB	LUC7L2	NHERF2	LINC01473	GUSBP1		ZZZ3	MFSD4B	GTF2I-AS1
IER2	MATR3	SGO1-AS1	ATF7	WAKMAR2	HLA-DPA1	EHBP1-AS1	COPB2-DT		CALCRL-AS1	PDZRN3	C2CD5-AS1
GOLGA8B	ZBTB47-AS1	RESF1	PWWP3B	SLC5A4-AS1	IFITM1	RAB11A	UBE2Q2P1		UBE2Q2P1	CALM2	RAPGEF6
SLC7A14-AS1	RIPK2-DT	MRTFB	HIF1A-AS3	HLA-DRA	SLFN12L	LINC03076	SPECC1L		EGR1	THUMPD1	FOSB
TMEM14B	FNIP1	GUSBP1	PCBP1-AS1	MYCBP2-AS1	TASOR2	LUC7L2	ATF7		SHOC1	ATF7	LINC00342
DENND2B	RNF213-AS1	STX17-DT	C2CD5-AS1	STARD13-AS	ITPRID2	MIR3667HG	MYCBP2-AS1		CHN2	COPB2-DT	ASB3
TMEM184C	ZNF331	DELEC1	ASB3	ATF7	ATF7	IRF1	EPM2A-DT		LUC7L2	MARCHF7	SPECC1L
DYNC2I1	LINC02614	DIRC3-AS1	SGO1-AS1	LINC03076	SVIL-AS1	SEMA6A-AS1	MARCHF1		LINC01473	SPECC1L	LUC7L2
PRSS23-AS1	GUSBP1	LINC02296	SEPTIN7	BMERB1	CASP4LP	DAB2	MRTFB		LINC01515	CASC15	COPG2IT1
C2CD5-AS1	ANKHD1	KCNMB2	CERT1	SHOC1	ATOSA	DENND2B	LUC7L2		GUSBP1	PWWP3B	RAD50
LINC01515	COPG2IT1	SCN1A-AS1	GTF2I-AS1	HLA-DPB1	PCBP1-AS1	PRSS23-AS1	PRSS23-AS1		HSDL2-AS1	ZZZ3	TMEM14B
PER1	ATF7	LINC01937	DYNC2I1	EHBP1-AS1	PIK3R3	MCL1	ASB3		IRF1-AS1	TPT1-AS1	MAP4K3-DT
ASB3	TVP23C	LINC00331	PPP1R9A-AS1	C2CD5-AS1	ARHGEF35-AS1	EMP1	MYOCD-AS1		PDE7B-AS1	UBE2Q2P1	PPP3R1
LINC01278	PLAAT3	C1QTNF7-AS1	GOLGA8B	LRRC8C	LINC01278	LINC02725	NPHP3		PRSS23-AS1	RNF213-AS1	SPATA13
PEG3	CCDC200	RIPK2-DT	NR4A1	CYYR1-AS1	MAP4K3-DT	TMBIM4	IER2		TMEM184C	MEG3	MTSS2
JUNB	SEPTIN7	ATOSA	PWWP3A	TPT1-AS1	HLA-DQA1	TMEM14B	GTF2I-AS1		IRF1	TSHZ2	PEG3
EPM2A-DT	LINC01357	SHOC1	LINC00174	CERT1	CERT1	ARHGEF10	PCBP1-AS1		ZNF10	PDE7B-AS1	EHBP1-AS1
ZBTB20-AS5	ZNF626	TTC28-AS1	EPM2A-DT	SPECC1L	RIPK2-DT	STX16	SEPTIN2		SPATA13	KCNMB2-AS1	CALCRL-AS1
PCBP1-AS1	ZNF410	LINC03051	CSTPP1	ENTPD1-AS1	SEPTIN2	HYCC1	CALM2		DYNC2I1	UBE2W	GUSBP1
LUC7L2	ZNF10	RNF32-DT	RAD50	ENTREP1	MATR3	UBE2W	BMERB1		MFSD14CP	ADAMTS9	CEP43
KCNMB2-AS1	TPT1-AS1	DNAAF9	TSBP1-AS1	SPTBN1-AS1	PPP3R1	DYNC2I1	NIBAN1		LNCRNA-IUR	CYRIA	PALS2
ANKUB1	SPECC1L	LINC01828	SPATA13	ANKUB1	MYCBP2-AS1	TPT1-AS1	CHASERR		RBMS3-AS2	MIR99AHG	DYNC2I1
ACSM1	IRF1	KAZN-AS1	PRSS23-AS1	HLA-DRB1	AKAP13-AS1	RESF1	ATOSA		BTD	ANK3	SLC38A4-AS1
JAK1	ASB3	CA10	LUC7L2	CCDC18-AS1	CTNND1	SLC5A4-AS1	SEPTIN11		NR4A1	PPFIBP1	GOLM2
DNAAF9	DLEU1	CDH4	SRPX2	DPYD-AS1	IFI44L	DLC1	SMC5-DT		CERT1	ATOSA	PWRN1
ATF7	PALS2	ZNF385D-AS2	NPHP3	IRF1-AS1	LINC03009	SPTBN1-AS2	MAP4K3-DT		PWWP3A	CERT1	ZNF10
JUN	LINC00960	TMEM14B	LINC03009	HIF1A-AS3	ZZZ3	LINC00342	GOLM2		PEG3	NR4A1	RBMS3
ZZZ3	TSBP1	MYCBP2-AS1	SKIC3	STX16	MCL1	ECSCR	TASOR2		SLC12A2-DT	ASB3	ST3GAL3
ZC3H12B	CALCRL-AS1	LINC00698	MFSD4B	SEPTIN2	SPTBN1-AS1	NPHP3	DDX39B		TASOR2	ZFPM2	CASC15
RBMS3	KCNQ1OT1	C11orf40	FIP1L1	RIPK2-DT	SLC38A4-AS1	RORA	HIF1A-AS3		MIR100HG	MACROH2A1	HCCS-DT
MYCBP2-AS1	PCBP1-AS1	TAFA2	DDX39B	NPHP3	KLF2	TUBA1A	CSTPP1		TAFA2	PDGFRA	ANKHD1
BTG2	LINC01473	ENTREP1	GOLM2	TASOR2	KCNIP4	ASB3	ENTREP1		C1QTNF7-AS1	FOS	PCBP1-AS1
TMLHE-AS1	ACOXL	SLC38A4-AS1	SPECC1L	GNA14-AS1	FNIP1	CTNND1	TSIX		EPM2A-DT	NUDT3	TASOR
RAB11A	MARCHF7	PALS1	CHN2	AKAP13-AS1	TAMALIN	RNF213-AS1	DENND2B-AS1		HNRNPK-AS1	TENM4	SEPTIN11
NPHP3	DGKB	LINC01579	WARS2-AS1	LINC00342	INSYN2A	SEPTIN10	CCN1		PWWP3B	DENND2B	POLR2J3
GTF2I-AS1	WT1	LINC02030	SEPTIN2	NALF1	ECSCR	LINC03009	ATXN7		RIPK2-DT	PPP3R1	LINC01278
DNAH14	RBMS3	HBG2	GASK1B-AS1	THUMPD1	FAM151B-DT	GUSBP1	UBE2W		MIR23AHG	DYNC2I1	CASTOR3P
CHN2	NR4A1	TPT1-AS1	MARCHF7	CSTPP1	TMEM14B	BMERB1	LINC03009		PWRN1	ABLIM1	UBE2Q2P2
MARCHF7	SEPTIN2	GTF2I-AS1	CASC15	ACSM1	BTN3A1	MIR23AHG	IQCN		HOOK2	NAV3	UBE2Q2P1
C1QTNF7-AS1	GOLM2	RARB	PWRN1	BTN3A1	CD59	C2CD5-AS1	PPP3R1		BTG2	PARD3	NPAS3
LINC00174	ITGA9-AS1	OVCH1-AS1	CRACD	RIGI	UBE2W	SNED1-AS1	LINC00342		IER2	ACSM3	MIR99AHG
TSIX	SPATA13	SLC14A2	RAPGEF6	ZBTB20-AS5	AHR	GTF2I-AS1	RFX3-DT		NPHP3	NPHP3	ZC3H12B
CSTPP1	SNED1-AS1	LINC01117	PDGFRA	CALM2	CHASERR	CHASERR	RAPGEF6		BMERB1	LNCRNA-IUR	FIP1L1
PWWP3A	CALM2	LINC02378	EOLA2-DT	CTNND1	IFNAR2	RFX3-DT	CHN2		ATF7	CCBE1	SARNP
PRMT9	LNCRNA-IUR	KLHL1	IRF1	PPP3R1	LINC03076	DDX39B	RAD50		LINC00174	RBMS3-AS2	LRIG2-DT
PDGFRA	TEX14	ATXN8OS	TSBP1	RAB11A	LINC01473	CALM2	IRF1-AS1		ZBTB47-AS1	RIPK2-DT	WARS2-AS1
BMERB1	WARS2-AS1	TENM3-AS1	RFX3-DT	AHR	STX16	CSTPP1	SKIC3		FAM53B	GUSBP1	GASK1B
SPECC1L	LINC01278	ANKHD1	C1QTNF7-AS1	GUSBP1	HLA-DMA	FIP1L1	WARS2-AS1		COPB2-DT	MFSD14CP	CERT1
LINC03009	STX16	PEG3	SLC12A2-DT	LNCRNA-IUR	SEPTIN9	TSIX	SLC7A14-AS1		DNAAF9	H3-3A	MSH5
CALM2	ZNF561-AS1	LINC02997	ZNF626	EGR1	FIP1L1	MYCBP2-AS1	LINC01619		ATXN7	LINC03009	TPT1-AS1
ATXN7	LRRC8C	LINC02888	AKAP13-AS1	HLA-DQA1	EMP1	HNRNPK-AS1	LINC01013		SDK1	STXBP5L	DLEU1
DANT2	LINC00342	PPP1R9A-AS1	BMERB1	INSYN2A	PTPRG-AS1	RIPK2-DT	ANK2-AS1		LRMDA	DANT2	HIF1A-AS3
BTD	NALF1	AKAP13-AS1	SARNP	ASB3	SHOC1	CCDC18-AS1	ST3GAL3		KCNMB2	LUC7L2	SEPTIN9
ATOSA	HNRNPK-AS1	GABRG3-AS1	MFSD14CP	COPB2-DT	GBP4	HIF1A-AS3	STX16		THUMPD1	HNRNPK-AS1	RNF213-AS1
EOLA2-DT	CENATAC	CCDC18-AS1	LNCRNA-IUR	SEMA6A-AS1	SEPTIN11	ARL6IP1	TVP23C		ZC3H12B	SEPTIN2	BIRC6-AS2
LINC00342	MYCBP2-AS1	LINC02614	LARS1	LINC00924	PSMB9	UBE2Q2P1	LETR1		ST3GAL3	ZBTB47-AS1	EPM2A-DT
STARD13-AS	ST3GAL3	DOP1A	JAK1	SKIC3	SPECC1L	IRF1-AS1	LINC00924		SGO1-AS1	GTF2I-AS1	STAG3L5P
RAD50	SEPTIN10	CHN2	ZNF10	WT1-AS	TMLHE	PPP3R1	RIGI		RFX3-DT	MAGI2	RIPK2-DT
SEPTIN2	MIR100HG	ZZZ3	TASOR2	SNED1-AS1	SLC12A2-DT	STAG3L5P	RBMS3		MARCHF7	TMEM14B	CHASERR
LINC02614	LINC03009	EHBP1-AS1	MAP4K3-DT	RNF213-AS1	EEF1G	ATOSA	SLC12A2-DT		CASTOR3P	SVIL	LETR1
ADAMTS9	MAILR	LNCRNA-IUR	GASK1B	DDX39B	GTF2I-AS1	ATXN7	LINC00174		ZBTB20-AS5	PRSS23	PABIR3
ENTREP1	ATP1A1-AS1	DYNLRB2-AS1	MTAP	GOLM2	TPT1-AS1	TUBA1B-AS1	TASOR		DNAH14	PRSS23-AS1	DLG2
GOLM2	CFI	DGKB	MYCBP2-AS1	RBMS3-AS2	EHBP1-AS1	CDH11	ZBTB47-AS1		RBMS3	TAFA2	KCNIP4
PPP1R10	KANSL1L-AS1	LINC00499	ZRANB2-DT	RFX3-DT	EPSTI1	ZBTB20-AS5	ZC3H12B		JUNB	GASK1B	IRF1
XRRA1	C2orf27A	LINC01194	LRRC8C	FIP1L1	MFSD14CP	WARS2-AS1	PGM5P2		SPECC1L	RAB33B-AS1	RIN2
TAFA2	SOD2	EXOSC3	TASOR	KCNIP4	RNF213-AS1	TASOR	PWRN1		UAP1	TASOR2	AFF3
LINC03051	DDX39B	LINC01278	ST3GAL3	UBE2W	CSTPP1	SEPTIN9	CERT1		LINC03009	EPM2A-DT	TSIX
NCKAP5	MRTFB	CRAT37	ITGA9-AS1	TSIX	ATP1A1-AS1	LNCRNA-IUR	PWWP3A		DENND2B	CCDC200	EOLA2-DT
EIF4A3	LUC7L2	LINC02149	MAILR	GTF2I-AS1	LINC00513	SKIC3	SOD2		TMEM14B	PCBP1-AS1	ACAD11
EYA4	TASOR2	PCBP1-AS1	KLF3-AS1	UBE2Q2P1	TMBIM4	WARS1	STON1		SLC7A14-AS1	SOD2	MTG1
LRMDA	NR2F2-AS1	ALG1L9P	DENND2B-AS1	TVP23C	GUSBP1	ITGA9	ITGA9-AS1		CRADD-AS1	C1QTNF7-AS1	LINC02614
LNCRNA-IUR	CHRM3-AS2	MARCHF7	UBE2W	C1QTNF7-AS1	LINC00342	DLEU1	THBS2-AS1		CDIN1	SLC49A4	IFT80
PABIR3	KCNMB2	EPM2A-DT	SIGLEC11	ATXN7	ASB3	INSYN2A	PEG3		CHASERR	RAD50	SLC7A14-AS1
WARS2-AS1	MIR4435-2HG	DLG2-AS2	DOP1A	PWWP3A	RELCH	FLJ43315	EOLA2-DT		PABIR3	MS4A7	KCNIP4-IT1
CHASERR	HMGA2-AS1	MIR3667HG	TMLHE-AS1	TMBIM4	MECOM-AS1	AKAP13-AS1	DIPK1A		ABCA10	ABCA10	TSBP1-AS1
LETR1	KCNMB2-AS1	LINC01331	LINC00342	CHASERR	C1QTNF7-AS1	GOLM2	KCNMB2		WT1	DISP1	CHN2
IQCN	CHASERR	LINC01811	EGR1	WARS2-AS1	LINC01619	EPM2A-DT	NFATC2		IL7	ZNF10	LINC00174
ABCA9-AS1	C1QTNF7-AS1	LRRTM4	SYT1	MIR100HG	NME2	CEACAM16-AS1	ROBO2		FIP1L1	PLCXD3	TASOR2
FOXK2	MTAP	NLRP5	DEPDC5	EPM2A-DT	GNA14-AS1	LINC01237	LINC00513		FBXL7	RAPGEF6	INSYN2A
ZNF626	SLC12A2-DT	SYCP2	FXYD6	MFSD14CP	LEPROT	SEPTIN11	JAK1		SKIC3	PWWP3A	ZNF410
RAPGEF6	MFSD14CP	RAD50	ZNF544	CCN2	CDIN1	CFI	SARNP		PALS2	DDX39B	SANBR
NFATC2	DENND2B-AS1	STEAP2-AS1	IHO1	DAB2	HLA-DQB1	TVP23C	ABCG2		NIBAN1	SKIC3	C1QTNF7-AS1
ZBTB47-AS1	FOS	EIF1B-AS1	CDH4	SLC12A2-DT	ZBTB20-AS5	MFSD14CP	CTNND1		ZNF37A	CHASERR	HNRNPK-AS1
CTNND1	ALG1L9P	HIF1A-AS3	ZBTB47-AS1	TMLHE	DDX39B	RIGI	JUN		MIDEAS	DLG2	MFSD14CP
CNTNAP2	DISP1	GOLM2	STX16	FKBP1A	SKIC3	MEF2C-AS2	XRRA1		MEG3	MRTFB	CACHD1
KLF3-AS1	RYR2	TYR	ATXN7	NUDT3	BMERB1	MRTFB	ADAMTSL1		STARD4-AS1	EOLA2-DT	LAMTOR5-AS1
IQCG	CALD1	ZNF559	SOD2	SEPTIN10	TAP2	CD59	PDE4D		TSIX	TSIX	NPHP3
FSIP2	SNED1	ITGA9-AS1	LINC01515	SPC25	DARS1	RORA-AS1	ATP1B1		TRMT11	BMERB1	DDX39B
RBMS3-AS2	SKIC3	HULC	IFT80	TASOR	RFX3-DT	LARS1	TRMT11		SARNP	CSTPP1	OIP5-AS1
IL7	TNS2-AS1	SEPTIN7	PALS2	SRPX2	BTD	CRADD-AS1	BTD		XRRA1	GOLM2	ZNF561-AS1
YWHAZ	ZKSCAN7-AS1	GPC5-AS2	LINC00513	XRRA1	SNHG29	NIBAN1	ATP8B4		ANKUB1	SEPTIN11	DYNLT2B
WDR45B	RAD50	ZNF433-AS1	KCNMB2	SLFN12L	MFSD4B	PCBP1-AS1	JUNB		ASB3	LAMA2	MAD2L1-DT
RASGRF2	LINC00924	ZBTB47-AS1	STX17-DT	HLA-DRB5	DENND11	MAGI1-AS1	ERCC1		JUN	BICC1	SKIC3
AMZ1	TMLHE-AS1	PALS2	RAB33B-AS1	TMEM161B-DT	MIR23AHG	BNC2	BTG2		ACSM3	VLDLR-AS1	MACROH2A1
CCBE1	SIGLEC11	CSTPP1	ADAMTS9	TMLHE-AS1	PSMA6	FKBP1A	LDB2		SOD2	ROBO1	RSL1D1-DT
RHOXF1	JAK1	PRSS23-AS1	INSYN2A	LINC01515	TMEM161B-DT	COPB2-DT	SLC8A1-AS1		DLG2	CTNNA3	MATCAP1
ERCC1	WT1-AS	GARRE1	CTNND1	H3-3A	SHB	LINC01619	ANKUB1		PER1	EML5	RRP7BP
GASK1B	DUXAP8	LINC02885	CALM2	PGM5P2	CCN2	FXYD6	TMEM184C		TEX14	KCND2	AP3S2
NR4A2	TSBP1-AS1	LINC01830	TIA1	MTAP	ANKUB1	CYREN	TMLHE-AS1		SEPTIN6	RFX3-DT	KCNMB2
ATRNL1	CHL1-AS1	LINC01673	PPP3R1	ZNF10	NPHP3	ANKUB1	KLF2		ACAD11	LINC00174	STX16
STARD4-AS1	PEG3	TEK	LINC02614	RAPGEF6	NALF1	SOD2	CSNK1G1		LARS1	SYT1	GREB1
SAP30L-AS1	NPHP3	LRP1B	LINC03006	LINC00174	C2CD5-AS1	TMLHE	GOLGA8B		CALM2	KLHDC8A
TSBP1-AS1	PGM5P2	GRIN2B	LRRTM3	HSDL2-AS1	B2M	RAPGEF6	LDLRAD4		RAD50	LINC00342
ZNF410	NR4A2	LINC00871	NR3C2	LARS1	CIITA	RBMS3-AS2	CD302		ZNF544	GOLGA8B
BCL2L14	RFX3-DT	LINC02240	TRMT11	JAK1	EGR1	CCL21	ATF3		KLRK1-AS1	GATA4
TRMT11	ANK2-AS1	PHACTR3	MARCHF1	SPRY3	TJP2	EGR1	PLCB1		SEPTIN11	DOP1A
RFX3-DT	OIP5-AS1	LINC01374	KCNMB2-AS1	KLF2	CHRM3	ACSM3	ADGRB3		DOP1A	SGCD
PCDH11X	RETREG1-AS1	SPECC1L	JUNB	LINC00472	CFI	SPRY3	PLA2G6		WAKMAR2	TSPAN5
SKIC3	ZNF544	LINC00290	ILRUN	MEF2C-AS2	PRSS23	LINC01515	STAMBPL1		ZNF410	TASOR
STXBP5L	INSYN2A	CSMD1	LRIG2-DT	DOP1A	NLRC5	KALRN	NR3C2		GARRE1	PEG3
LMNA	RAB33B-AS1	ROBO2	LINC03051	PWWP3B	ATXN7	LINC00924	ZBTB20-AS5		ADAMTS9	TTC28
SPATA13	ARHGEF18	GCNT2	PDE8B	FAM53B	TRIM5	ARGLU1	PCSK7		ALG13-AS1	DLC1
FSIP2-AS1	ZNF433-AS1	FGF14	MCL1	SPTBN1-AS2	ABCC4	SNED1	PRSS23		ATP1B3	KCNMB2
TVP23C	WASF3-AS1	FOSB	ZBTB20-AS5	SARNP	NPDC1	LINC00472	SRPX2		ATRNL1	ZNF410
SEPTIN11	SEPTIN11	ANO3	TMEM161B-DT	ST3GAL3	PTMA	GNAT3	LMNA		FILIP1L	KLF3-AS1
DDX39B	ZNF37A	TEX41	ATP1B1	BTD	MRPS28	LMNA	UAP1		DEPTOR	FIP1L1
SLC12A2-DT	MIR29B2CHG	LINC00924	DSCAML1	FTX	LAP3	SARNP	FILIP1		IQCG	SYNPO2
CERT1	ATOSA	RGS6	DLG2	GOLGA8B	TRIM13	PWRN1	SLC8A1		TSBP1-AS1	CALD1
HIF1A-AS3	NBAT1	SGCZ	POLR2J3	ILRUN	SYN3	AHR	PPP1R10		ZNF767P	RBFOX2
MRTFB	GASK1B	TAFA5	PCGF3-AS1	DENND2B	NPAS3	MTSS1	TUBA1A		LETR1	GLI3
MAP4K3-DT	UBE2W	PPP3R1	TAFA2	SEPTIN11	XRRA1	PRSS23	IL7		EIF1B-AS1	ZNF626
ZNF544	BMERB1	LINC02853	THUMPD1	CRADD-AS1	RAPGEF6	ELK3	ATRNL1		ZNF626	RELCH
FILIP1L	EIF1B-AS1	ZNF626	ZNF37A	LINC01619	SPRY3	XRRA1	GPSM2		MFSD4B	SLC7A14-AS1
UBE2W	KLRK1-AS1	LINC01781	ERCC6L2-AS1	ZNF544	TNFSF10	NR4A1	FANCC		KCNMB2-AS1	ITGA9-AS1
CEMIP	PRMT9	UBE2W	NUDT3	RAD50	IFI27	CD74	DTNA		AMZ1	LINC03051
NR4A3	DLG2	TVP23C	CHASERR	ZNF37A	RBP7	MEG3	CEMIP		ABCA9-AS1	COL6A3
STX16	RSL1D1-DT	LINC01884	ZNF410	IER2	HLA-C	JUNB	ENTPD1-AS1		NAMPT	SDK1
GNG12-AS1	MCL1	TASOR	CYRIB	CEMIP	NUDT3	SLCO2B1	PRMT9		DANT2	CSRNP3
FIP1L1	FRMD4A	TASOR2	CEP43	ITPRID2	JUNB	JUND	NPAS3		IQCN	MAGI1
TSBP1	FIP1L1	LINC02742	RSL1D1-DT	STX17-DT	DPYD-AS1	BTD	SULF1		MTAP	WARS2-AS1
KCTD8	KLRK1	LINC02725	CASTOR3P	GASK1B	PRPF18	ALG13-AS1	DPYD-AS1		NR2F2-AS1	ZNF561-AS1
ATP1B1	IER2	MIR924HG	DENND6A-AS1	ZNF626	CFLAR-AS1	DOCK5	LIMCH1		LINC00342	LINC01278
MAK	CERT1	PWWP3A	CRADD-AS1	HLA-DMA	MFSD14A	CCBE1	IQCG		DCAF8	STK33
TASOR2	JUNB	PWWP3B	ZNF767P	KCNMB2-AS1	BCL2L14	NFATC2	KCNMB2-AS1		RSL1D1-DT	NR4A3
PPP1R9A-AS1	PER1	PSMD14-DT	MARCHF8	HLA-DPA1	ADA	DANT2	FRMD4B		SHISA6	MTAP
KLF2	CCNH	UBE2Q2P2	TSIX	RHOXF1	RBMS3-AS2	SLC2A3	FTX		EYA4	RAB11A
DENND6A-AS1	RAB30-DT	PSMD7-DT	HNRNPK-AS1	PWRN1	A2M	ANXA1	AMZ1		RHOXF1	LRRTM3
USP36	PWWP3B	LINC02227	IER2	SOD2	IFIT3	ABI3BP	WT1		UBE2W	GALNT17
PGM5P2	SV2C	TDRD1	UBE2Q2P2	FILIP1L	FRMD4A	AFF3	PLPP1		ATP1A1-AS1	PBX1
DEPTOR	BIRC6-AS2	FTCD	MTG1	CIITA	MTSS1	YBX3	PDE1C		WARS2-AS1	IQCN
MTAP	EXOSC3	NCKAP5	ZNF561-AS1	CCL14	TRIM22	SPARCL1	BBS9		ITGA9-AS1	LSAMP
TASOR	RIGI	LINC02306	AUTS2	DNAH14	CC2D2A	IGF1	STARD4-AS1		TASOR	TMEM184C
GASK1B-AS1	IL3RA	FRMPD4	TNS2-AS1	MCL1	LPAR6	BTG2	YWHAZ		TNS2-AS1	SYTL4
KLHDC8A	MARCHF1	CASC15	TMBIM4	PRSS23	CYREN	YWHAZ	DEPTOR		GOLM2	ATRNL1
ESR1	TASOR	GRM7	RNF213-AS1	CFI	BTG2	DPYD-AS1	OSBPL10		PCDH11X	PARD3B
SOD2	TMEM184C	LINC01098	PDK4-AS1	JUNB	ATF3	NAV2	GNG12-AS1		PDGFRA	CEMIP
USP3-AS1	LINC02018	GRM5	RELCH	NFATC2	APOL6	DLG2	PPP1R15A		EML5	ESR2
SGO1-AS1	STARD13-AS	PDE1C	CDIN1	TMEM184C	TCF4-AS1	NUDT3	RNF150		TMLHE-AS1	SGO1-AS1
ITGA9-AS1	BCL10-AS1	DSCAM	MINDY4	MEG3	RAB11A	LAMA2	DNAH14		TTC19	MAP4K3-DT
TTN	RAPGEF6	PLD5	H2AC6	TACR1	JUN	IER2	NR4A2		GNG12-AS1	FAM53B
IL1RAPL1	LARS1	NFASC	TENM4	BTG2	PER3	LMCD1-AS1	BCL2L14		MEF2C-AS1	ARHGEF18
RORA-AS1	ILRUN	IL1RAPL1	RIGI	BBS9	MAP4	FRMD6-AS2	DANT2		STXBP5L	LINC02614
MFSD14CP	PCGF3-AS1	SOD2	AP3S2	CC2D2A	ADGRF5	OPRM1	SRSF7		FSIP2-AS1	IFNAR2
SNED1-AS1	ALOX12P2	LINC02098	DARS1	PRPF18	SPC25	THUMPD1	SLC22A3		HSPE1	DNAH14
CD22	RAB11A	TACR3-AS1	FTX	ATP1B1	LMCD1-AS1	STK33	THSD4		PRDM5	ST3GAL3
MAILR	LINC02694	LINC02889	DAB2	BCL2L14	PARP14	DENND6A-AS1	NCKAP5		BCL2L14	RASGRF2
RIGI	FILIP1L	DENND2B	SVIL	MAK	SOD2	PBX1	CC2D2A		CPB2-AS1	GPC6
DLG2	LYRM2	LINC01606	DLEU1	ENOSF1	KLF4	SHC1	RAB11A		LINC02614	RBPMS
THBS2-AS1	TMEM161B-DT	INSYN2A	LINC00960	IFI44L	SCML1	PSMG4	FOXK2		KLF3-AS1	SNED1
SLC2A3	LINC03006	SPATA13	EIF1B-AS1	HLA-DQB1	XAF1	GREB1	CSRNP3		BIRC6-AS2	AMZ1
BBS9	ATP1B1	LINC02286	BBS9	PSMB9	NEBL	ROBO2	ARGLU1		ALOX12P2	PABIR3
ZNF451-AS1	GPC5-AS2	LINC02326	NR4A3	ABCG2	TNFRSF19	CSNK1G1	ANKS1B		LINC00960	TNS2-AS1
CC2D2A	GALNT17	RNF213-AS1	KANSL1L-AS1	JUN	LINC01515	BCL2L14	SPARCL1		TVP23C	SPATA13
SARNP	SRPX2	ARHGEF18	GARS1-DT	ACSM3	SUMO2	NRP2	ZRANB2		ADSS2	RIGI
LIMCH1	CRACD	H3-3A	COPG2IT1	TRIM5	JMJD1C	PRKAG2	IL1RAPL1		TMEM161B-DT	LETR1
STK33	BTG2	UQCC5	MAD2L1-DT	CD302	SAMD9L	JAK1	MIR29B2CHG		MAILR	LRRC8C
UAP1	UBE2Q2P2	SKIC3	ACAD11	GBP1	BBS9	STARD4-AS1	ARID5A		RIGI	GARS1-DT
RASA1	EEF1AKMT2	RFX3-DT	ACSM1	LMCD1-AS1	ANXA1	CAVIN2	MAK		CSRNP3	RSL1D1-DT
HOOK2	DIPK2A	IRAG2	PSMA3-AS1	ZC3H12B	LINC01117	NCALD	DDX5		SAP30L-AS1	KCTD8
DPYD-AS1	KLF3-AS1	B3GALT1	BTD	CFLAR-AS1	NCALD	CC2D2A	DENND6A-AS1		MFSD14A	PCDH11X
TARID	TENM4	LINC02253	RBM27	CYREN	STARD4-AS1	B2M	FILIP1L		STX16	PTPRG
ATF7IP2	RNF217-AS1	DPP6	ANKUB1	USP3-AS1	CHD2	PLCL2	ERMP1		CCBE1	MIR3667HG
ERI2	PTPRD	ITGBL1	SEPTIN9	CSNK1G1	SLC5A4	FTX	ESR1		SPAG1	ZNF544
FRMD3	LINC03051	AGMO	CCDC144BP	ZNF331	BTNL9	GOLGA8B	ST6GALNAC3		PLXDC2	RHOQ-AS1
FRMD4B	ZBTB20-AS5	ARHGAP15	ANKRD17-DT	STARD4-AS1	FILIP1L	FAM98A	TTN		SPARCL1	ATXN7
ZNF66	CEACAM16-AS1	TMEFF2	ARHGEF18	DANT2	RNASE1	PDZRN3	NR4A3		FARP1	LINC01515
CCNL1	MAP4K3-DT	CDH20	NR4A2	TRIM22	GOLGA8B	PER1	PER1		LAMA2	MAPK10
GNA14-AS1	LINC01515	GLRA2	GARRE1	DENND6A-AS1	EBF1	TMLHE-AS1	PLCB4		CDH4	PTPRK
LRRTM3	GARRE1	ADAM28	OIP5-AS1	NR2F2-AS1	GOLM1	TNXB	RBMS3-AS2		EIF4A3	GATA6
LINC00882	ZC3H12B	KPNA7	BIRC6-AS2	PER1	ADCY4	MSI2	EIF4A3		ADAMTS9-AS1	ZBTB20-AS5
CRLF3	TIA1	VWC2L	ZC3H12B	NCALD	BHLHE40	VIM	ROBO1		DAB2	AKAP12
NUDT3	TGIF2	DCDC2	EXOSC3	ALG13-AS1	SPTBN1	FILIP1L	RFX2		ZNF506	FSIP2-AS1
CYSTM1	CYP51A1	RBFOX1	SEPTIN11	GMDS-DT	DNAH14	MALAT1	MIR503HG		GASK1B	SOX5
NBAT1	PSMA3-AS1	AGBL1	ZKSCAN7-AS1	TNFSF10	CSNK1G1	SOX5	MAP3K20-AS1		ZNF561-AS1	MAILR
TIPARP	ZNF66	SCN7A	EEF1AKMT2	LINC02147	LRMDA	LINC02456	PGR		SNED1-AS1	INSYN2B
NEBL	SNHG29	FIP1L1	GALNT17	FBXL13	DEPTOR	TENM4	SIPA1L2		LINC03006	ZNF98
DPF3	CDIN1	LINC00609	SOX5	SPARCL1	ST6GALNAC3	LINC01876	WDR45B		MBNL1-AS1	SH3D19
ERC2	IFT80	LINC01645	ZNF506	EMP1	PER1	DNAH14	ZNF331		SIGLEC11	PDZD2
CSNK1G1	NAV3	LINC02748	SNHG29	DLG2	CIRBP	NCK1-DT	DNM3		MAP4K3-DT	KAZN
GPSM2	MEG3	PRANCR	PGM5P2	SDK1	PLPP3	ESR2	CDH11		INSYN2B	CACHD1
C1QTNF7	ZRANB2	PPP2CA	CENATAC	CD59	TIMP3	SYNE1	NR4A1		TTC28-AS1	POLR2J3
TPM4	PPP2CA	IZUMO3	FSIP2-AS1	PPP1R10	JUND	CIRBP	LINC01515		HYCC2	GASK1B-AS1
CDH11	FSIP2	SEPTIN10	ALOX12P2	JPX	JAG1	ERCC1	HOOK2		EOGT-DT	SSBP3
SHISA6	SARNP	LINC01237	TTC28-AS1	ZNF451-AS1	WDFY1	CALD1	SVIL		COPG2IT1	AASS
COX20	PALS1	PTPRG-AS1	XNDC1N	FUS	EEF1A1	GCNT1	TPM2		PGM5P2	COL12A1
JPX	MACROH2A2	TAFA4	TBCEL	ELK3	SLCO2B1	USP3-AS1	FRY		SMC5-DT	STX16
FTX	EOGT-DT	LINC02751	SUCLG2-DT	PER3	ESR2	CYSTM1	NFKBIZ		MARCHF5	FBXL13
MALAT1	CCDC54-AS1	LINC01917	UQCC5	PRKN	JPX	PCSK5	RASA1		ERCC1	UAP1
SYT1	MAK	UBE2V1	ANK2	YWHAZ	GMDS-DT	ZFP36	SYN3		KLF2	GLI2
ENOSF1	ZRANB2-DT	CAVIN2-AS1	LINC01237	EPSTI1	TSPAN7	MAK	PCED1B		NUDT3	PCSK5
TUBA1A	H3-3A	GBX2-AS1	DISP1	PRMT9	LMNA	KIAA1671	CD44		CRISPLD2	RYR2
NR3C2	IARS1	SNED1-AS1	UBA6-DT	TRMT11	PDE5A	PDLIM3	RNF169		EPHA6	BICD1
FRMD4A	SCN1A-AS1	LINC02945	SLC7A14-AS1	RORA	UNC5B	LINC00513	TTC19		ACKR4	TSBP1
SGCD	ZNF767P	LINC03041	ZNF331	KIAA1328	ELMO1-AS1	SCN9A	DOK6		PPP3R1	ENTREP1
DOK6	TTC28-AS1	PGM5P2	MRPS28	ARMCX4	PLCL2	ENOSF1	R3HDM2		ZKSCAN7-AS1	PALM2AKAP2
SYAP1	DLC1	TNS2-AS1	LRRC8D	CCBE1	NPM1	MCC	SRRM2		RBM27	PALS1
ARGLU1	MIDEAS	EPIC1	AFF3	NLRC5	LGR4	PDGFRA	USP36		PPP2CA	CYBB
MIR503HG	FOXK2	EOLA2-DT	KPNB1-DT	NAALADL2	PTPRG	FHIT	TRPS1		GLIPR1L1	IRF1-AS1
TSPYL2	FSIP2-AS1	DNAH3	CRPPA	PDE5A	KLF3	CELF2	CCNL1		DIPK1A	ABI3BP
ATP8B1	CEMIP	GNAT3	EOGT-DT	LMNA	NR4A1	PRKN	FARP1		PARL	COL4A2
LDB2	RBM27	ADAMTS17	DCAF8	ABI3BP	PPP1R10	TACR1	MRPS25		MRTFB	RHOXF1
KIAA0319L	GARS1-DT	EMCN	MFSD14A	TSPAN7	GNG12-AS1	PLEKHG1	PDGFRA		ARHGEF18	DAB2
ZNF331	UQCC5	CCDC3	RAB11A	IQCG	CCNL1	PRR5L	YBX3		FOSL2-AS1	ZNF506
KIAA1217	NR4A3	LINC00276	RCAN2-DT	DPH6	HS2ST1	ERICH1	ATP8B1		ENTREP1	MEF2C-AS2
EFCAB13	SANBR	LDB2	ADSS2	GPCPD1	SRSF7	JMJD1C	SYNE1		MARCHF8	LARS1
RIN2	PPP3R1	KCNQ3	IFT25	L3MBTL4	PLK2	TTN	JPX		CCDC144BP	SEPTIN9
SRSF7	GOLGA8B	LRTM1	ZMYM6	EEF1A1	MYO5C	BBS9	EMC3		MAMDC2-AS1	MIDEAS
DENND5B	TAFA5	CALM2	STAG3L5P	NR4A2	SAMHD1	INKA2	COL25A1		PPFIBP1	TMBIM4
TFRC	DARS1	MIR4527HG	SLC49A4	FAM228B	KCNQ1OT1	GATA4	KLHL4		SYT1	SARNP
PDZD2	PDGFRA	DCC	SOX2-OT	MRPS25	CDH11	SSBP3	ABI3BP		ERI2	MTG1
EMC3	DEPDC5	ASXL3	KLRK1-AS1	GNG12-AS1	KIAA0319L	PPP1R10	EDNRA		TENM1	GNA14
TTC19	ZNF506	DLC1	SPARCL1	SLC5A4	FTX	THSD4	EIF4A1		KLHDC8A	TARID
STK17A	ANKRD17-DT	LINC02546	C2orf27A	HLA-C	NOSTRIN	RNF169	DGLUCY		SVIL	NR2F1-AS1
IQGAP1	ABITRAM	LINC01505	ZNF655	GPM6A	TAP1	CREB5	DLG2		COL12A1	NCALD
TET1	CELF2	CPEB1	TENM3-AS1	PTMA	CDK6	ATRNL1	CHD2		FTX	FSIP2
EXT1	MTG1	ATP10B	ENTREP1	AUTS2	HLA-B	ALDH7A1	C1QTNF7		LINC00882	KCNT2
ZRANB2	LINC00513	RNF17	PALM2AKAP2	KIAA0319L	CALM1	ZNF451-AS1	FBXL7		CECR2	BACH2
PDE5A	NKAIN2	PLIN5	IARS1	TRIM13	NR4A2	PAQR3	PER3		GREB1	BIRC6-AS2
MRPS25	KLF2	LINC02831	CFAP251	MAGI1-AS1	SPARCL1	PTPRG	KLF12		USP36	PALS2
NRG2	A2ML1-AS1	LINC00174	CEMIP	CDH11	MX1	KLF2	LIMA1		PRSS23	SLC12A2-DT
CHD2	NUDT3	DARS1	BTG2	LAMA2	SNRK	PDE9A	STAU2		CEMIP	CCDC144BP
NAV2	MRPS28	LINC02877	COL12A1	GBP4	DLC1	MTUS1	CMSS1		CD22	IGF1R
GLRX	ATP1B3	RETREG1-AS1	FAM53B	RUNDC3B	SRP14	PRSS48	AKAP13		CYSTM1	ZDBF2
ZNF141	STXBP5L	HERC2P3	TJP2	CIRBP	DLG2	RAD51B	PKIG		NAALADL2	BCL2L14
LOXL2	ANKUB1	LINC01822	LINC02889	CTDSPL	EHD4	AMZ1	GPCPD1		FOXK2	ZC3H12B
DNM3	LINC01504	CNTN4-AS2	NCKAP5	CYSTM1	ENOSF1	ZNF331	JUND		RORA-AS1	SCN7A
CCDC18	SYNE1	TJP2	IRF1-AS1	B2M	RNF213	PLPP3	LMCD1-AS1		NMNAT3	ADAMTS16
GALNT10	CD302	ITPRID1	DUXAP8	PDGFRA	CXCL12	KLHL3	XKR6		NPAS3	PGR
MEG3	HSPE1	POLR2J3	STXBP5L	TFRC	CYYR1	MAP4	KAT6B		CASC15	CHRM3
KLF12	COL6A3	LINC02661	RNF216P1	KLF12	HEG1	NAV3	POLR2B		AP3S2	CTNND1
EIF4A1	ADAMTS9-AS2	HELLPAR	AHI1-DT	FOXK2	DDX24	ZNF280D	THUMPD1		DPF3	PRSS48
FUS	XRRA1	OBI1-AS1	TENM3	KLHDC8A	FOXK2	SLC25A12	FRMD4A		USP3-AS1	INSYN2A
HSDL2	MFSD14A	LINC02336	ARHGAP6	DLC1	VIM	SYN3	KIAA0319L		MIR503HG	ALOX12P2
GMDS-DT	NCKAP5	ZNF544	RASGRF2	SAP30L-AS1	MTREX	MRPS25	CREB5		TPM4	GARRE1
ESYT2	USP36	BIRC6-AS2	ZNF559	ROBO2	SFMBT2	SMAD1-AS2	MEG3		DENND6A-AS1	PPP1R9A-AS1
SRSF5	SPARCL1	MAPK10-AS1	C8orf44	NCKAP5	EIF1	GAS7	ARF4		PPP1CB	LRIG2-DT
RAPH1	SYNPO2	LINC02899	MAP3K5-AS1	SSBP2	NACA	ATP8B1	DIAPH2-AS1		MTG1	DIPK2A
ARMCX4	BTD	SMC5-DT	FNTB	FAU	ESYT2	FRMD4A	IQGAP1		CDH11	ESYT2
SIPA1L2	FN3K	C2CD5-AS1	CFI	PLCL2	NR2F2-AS1	SULF2	DISC1		ESR2	NCAM1
ZNF565	PDE5A	BLTP3B	MATCAP1	NR4A1	APOL3	DPYSL3	FUS		MIR99AHG	MIR503HG
FAM227B	TSTD3	ENTREP2	MRPL45P2	IFI27	ZNF331	TMEM241	CNTNAP2		FBXL13	DENND2A
TSPAN5	KAZN	CEACAM22P	ARMCX5-GPRASP2	STXBP5L	CCDC88C	SPATA6	AGAP1		MYADM	RORA-AS1
ATG10	ABI3BP	LINC01919	SDK1	RORA-AS1	PFDN5	COL1A1	SMYD3		CTH	EPHA6
ANK2	SAP30L-AS1	CACNA1E	CELF2	DSCAML1	KIAA1328	TTC19	VLDLR-AS1		ROBO2	WWTR1
ZNF280D	DOCK5	HTR2A	NFATC2	TTC8	TMSB10	EXT1	BOC		FRMD3	ROR2
ADAMTS9-AS1	CDH4	DLGAP5	DEPTOR	ABCA10	NKTR	PLD1	TPM4		ADAMTS9-AS2	OIP5-AS1
ARF4	EIF4A3	LINC02141	FSIP2	KLC1	TMSB4X	PPP1R15A	ADAMTS19		WDR45B	CENATAC
PLCE1	COL4A3	DNAH11	MIR29B2CHG	MIR503HG	JAK1	TFF3	ATF7IP2		SIN3B	TIA1
MIR29B2CHG	RGS6	MATR3	NPAS3	LPAR6	TTC28	SYNPO2	SMAD4		ROR2	EEIG2
FBXL13	DDX24	NR2F2-AS1	AKAP12	C7	DSCAML1	MAGI2	PNN		MTHFD1L	STAG3L5P
SPARCL1	LRRC8D	GNA14-AS1	VLDLR-AS1	R3HDM2	SP100	KIAA1328	DSCAML1		TRPC1	SMC5-DT
GPAT3	LAMA2	FOS	LINC01090	ZNF280D	ELK3	CCNH	CDON		GADD45B	MIR23AHG
ABCA10	CCDC170	OPCML	GLIPR1L1	MFSD6	ARL4A	NAALADL2	LRMDA		ESR1	TVP23C
FAM228B	PLCL2	LINC01950	IL7	EMC3	SDCBP2-AS1	CTNNA3	ZNF451-AS1		TARID	SGCZ
TCF25	USP3-AS1	XACT	PLEKHH2	CASC15	JAK2	PER3	NFIB		IL3RA	TEAD1
MOB3B	PDLIM3	SLC22A25	DPYD-AS1	RAD51B	GNA14	COL6A3	ZFP36		TUBA1A	EYA4
YBX3	COL14A1	DCDC2C	KLF12	WSB1	DDX60	TRMT11	LRRTM3		SLC7A8	ACSS3
CCDC171	PROCR	COL6A6	CD302	NACA	EVA1C	ADGRF5	STAT2		GOLGA8B	MSI2
PLXDC2	MAP3K20-AS1	UNC13C	LSAMP	SNED1	FAU	GPC6	EFCAB13		CHRM3	MEIS2
ZDBF2	CCDC60	RELN	NR2F2-AS1	SGCD	SYNE1	KLF12	TRERF1		SLC2A3	STARD4-AS1
NDEL1	AKAP12	ITGA8	PCDH11X	SRSF7	SELENOW	ZEB2	ADAMTS9-AS1		LRRTM3	PLEKHH2
MIDN	LDB2	TMEM132D	SAP30L-AS1	FLNB	RAMP2	PDE5A	SGCD		PPP1R10	MFSD14A
FBXL7	RASGRF2	LINC02055	C4BPB	LINC00882	STAT2	A2M	CACHD1		NRP2	ADSS2
CIRBP	TACR1	NREP-AS1	LINGO2	COL1A1	ZFP36	LIMCH1	PDZD2		YBX3	KANSL1L-AS1
NR2F2-AS1	ZNF565	GRIK4	EYA4	RASA1	RFTN1	SRRM2	LUC7L3		TSHZ2	RNF216P1
ESR2	DENND6A-AS1	SYT16	RBMS3-AS2	SUMF1	DDX18	COL1A2	KLHL5		PLCXD3	BLTP3B
KLHL28	FNTB	SLC14A2-AS1	MEF2C-AS2	CFH	ALPK1	DDX24	SLC2A3		LMCD1-AS1	RBM27
SLC16A9	WDR45B	SLC7A14-AS1	CHURC1	CALCOCO2	L3MBTL4	FN1	ANK2		RIN2	CD302
KCNMA1	EML5	LINC02053	CSNK1G1	ZNF565	SCFD1	ABHD15-AS1	TRPC6		MAGI2	EGR1
KLHL23	EFCAB13	MARCHF3	MAGI1-AS1	VLDLR-AS1	VRK2	NDEL1	DCLK1		ENOSF1	PRPF18
MSH6	BCL2L14	CEP43	MYRIP	ATG10	STMN1	ANKDD1A	KIAA1217		MOB3B	ARHGEF28
ZNF431	ZC2HC1C	ATP5MJ	GNG12-AS1	NR3C2	COL1A1	ITM2B	KLHDC8A		DPH6	DOK6
SRGAP3	CCNL1	LINC02490	IQCN	APOL3	ACACB	ARHGAP10	DOCK9		CTNND1	CACNB2
RGS22	ADAMTS1	LINC01304	NCALD	ATRNL1	THUMPD1	FUS	GRB10		COL6A3	SNED1-AS1
RANBP2	MEIS1	LINC01913	ZFPM2	DDX24	TCHP	DPH6	HS2ST1		ESYT2	PGM5P2
VLDLR-AS1	AP3S2	LINC01821	PER1	MIR99AHG	OXNAD1	FCHSD2	HMGN3		MAK	TSBP1-AS1
DPH6	MAPK10	TSNAX	USP3-AS1	CDC37	EIF4A1	TCF25	ATP2B4		CC2D2A	EIF1B-AS1
CSRNP3	ESR2	LINC00692	MEG3	SCML1	TM4SF1	PUDP	DGKG		ZNF98	MARCHF5
SMYD3	IL7	PARL	KLF2	SRSF11	OSBPL10	TPM4	ZNF280D		TSPYL2	ILRUN
SSBP3	WSB1	LINC01414	CRAMP1	TCHP	ERICH1	KIAA0319L	ABCA9-AS1		ATP8B1	ZNF37A
RSRP1	DPYD-AS1	LINC02646	ATP1B3	NPM1	CDC37	DYNC2H1	ARMCX4		PRKX-AS1	TTC28-AS1
HS2ST1	NFATC2	LINC02699	LINC02018	LIMA1	YWHAZ	ANK2	IFNGR2		SIPA1L2	WT1
GPCPD1	TSPYL2	LINC02764	PLA2R1	COL6A3	DDX5	PALD1	NR3C1		ARMCX4	MAST4
SERINC5	KNDC1	SNHG16	BCL2L14	KLHL28	ROBO2	LINC01748	TBL1X		ADAMTSL1	TMLHE-AS1
LMCD1-AS1	PCDH11X	SEPTIN9	NRG2	EIF4A1		PLA2R1	ROR1		SIN3A	TACR1
NFASC	KIRREL3	KANSL1L-AS1	DANT2	ESR1		EHBP1	SRSF5		C1QTNF7	GNA14-AS1
TTC8	COL18A1	TMEM161B-DT	CHRM3	ZRANB2		EIF4A1	GNA14-AS1		GRM7	DENND5B
IGF1	TTN	FBXO38-DT	IL1RAPL2	KCNQ1OT1		DISC1	RNF115		FSIP2	KALRN
DDX24	PPP1R10	SLC26A5-AS1	TTN	MOB3B		DST	ZEB1		LYRM2	PPP2CA
TMLHE	DIRC3-AS1	COPG2IT1	COL1A1	PCDH11X		WLS	TFRC		GATA6	CYP51A1
PCNX4	PDE10A	RIGI	PRPF18	ANXA1		FAM13A	CYSTM1		SLC16A9	CRADD-AS1
NRP2	RASA1	PALM2AKAP2	NFASC	GATA4		R3HDM2	CRLF3		CCL4	ZNF767P
IFNGR2	ZNF337-AS1	HSDL2-AS1	NTNG1	NEBL		STON2	SRSF11		TTN	CHD2
PER3	ACKR4	BMAL1	IL3RA	DDX60		LMCD1	STK17A		PHACTR3	SHISA6
STAT2	UAP1	PIWIL4-AS1	AMZ1	DECR1		KLC1	SYT1		DLC1	FOXK2
RNF169	CTNND1	LINC02566	DENND2A	FRMD4B		DENND2A	NAMPT		ZNF451-AS1	PPP1R9A
UBXN8	ATXN7	CDIN1	PRMT9	SYT1		REXO2	ENOSF1		DOK6	PLA2R1
TRERF1	RUNX1T1	UBE2Q2P1	GAB2	PIGC		TMX4	NRP1		ADAMTS16	ABCG2
DDX5	ELL2	TARS3	GNA14-AS1	SUGCT		DDX5	PSIP1		ZNF704	KCNQ1OT1
ARRDC3	MOB3B	GP6-AS1	DENND5B	CRLF3		CEP68	NEXN		TTC28	IL1RAPL1
REL	CARMN	MSR1	COL14A1	LAP3		SRSF5	LMCD1		COL14A1	GREB1
EDNRA	ENOSF1	LINC02309	RYR2	AFF3		PRKCA	ADGRA3		AKAP12	BTD
R3HDM2	PDZD2	LINC01360	CACHD1	RNF19A		KDR	RAPH1		SEMA3C	CDON
TNXB	SSBP2	LY86	ADGRB3	COMMD10		LINC01117	PDE7A		ATF3	FLRT2
BICD1	ARGLU1	KCNS3	TARID	CHD2		MGP	TSPYL2		PLCE1	ABCA8
SECISBP2	DENND2A	SPON1	MAK	RNF213		KLHL4	METTL15		ATP1B1	LAMA3
FCHSD2	TSPAN5	CCDC26	RGS22	CPQ			NTRK2		ARL5B	MCC
ERICH1	TTLL3	MROH9	XRRA1	LRMDA			CCDC3		PRMT9	PITPNM2
SVIL	NFE2L2	SLC2A2	TTLL3	SMAD4			DPH6		PLD1	MEIS1
SGCE	C1QTNF7	PTH2R	BMPR2	ADCY4			GLI3		VLDLR-AS1	PRKD1
HMGN2	C7	OVCH1	SLCO3A1	PDCD4			FAM227B		SYNPO2	PRICKLE2
CACHD1	IQCN	SLC24A2	CCNH	ORMDL1			DENND2A		PBX1	NBAT1
RERE	MYO1F	EYA1	ZNF704	ANK3			PLCL2		MRPS25	HLA-DPB1
NFE2L2	SLC2A3	LINC01478	MOB3B	PCED1B			KLC1		EGFR	RNASET2
DLC1	GATM	LINC00504	NRP2	SLC25A12			ACACB		CMSS1	ZNF655
EML5	PLEKHG1	LINC02223	SCN7A	HMGN2			PLCE1		SUGCT	TET1
PCED1B	RNF32	GCSH	ANO6	LMCD1			EPHA6		DUOX1	ADAM12
KALRN	ZFPM2	LRRC3B	RORA	SECISBP2			DIRC3		TIPARP	LINC00882
PLCL2	COL12A1	ADAMTS9-AS2	MAML3	ARL4A			RGL1		ARHGAP6	CDH4
DISC1	BNC2	ESCO2	TSTD3	PSMA3			ANKRD36C		WWTR1	MLLT3
CLASP2	NFIA	GDPD4	KMT2E	GLI3			SNRK		FOSL2	LINC00513
LIMA1	CDH3	SLC30A8	ZPBP	CNTNAP2			PPP1R12B		KAZN	TNXB
LGR4	CYSTM1	NXPH1	STK33	CIR1			TMOD3		PLPP3	MAK
SMG6	HES1	LINC02254	CTNNA3	RMDN1			TARID		FMNL2	GLIPR1L1
CNKSR3	ANKH	PADI6	IQCG	HNRNPDL			ZNF609		AASS	SOBP
ANKRD36	DSCAML1	TBCEL	ZRANB2	ERICH1			EVL		GLI3	CARMN
LUC7L3	SLCO3A1	KDM4A	NAV3	ROBO1			ANKRD36		MAP3K20-AS1	SETBP1
ELMO1	CREM	MTAP	ADAMTS9-AS2	NRG2			DAAM2		LMNA	JUN
ZNF98	SOX6	LINC00587	CNTN4	AGBL3			BMPR2		SOX5	HSDL2
SMAD4	SCML1	SLCO1C1	SETBP1	MTERF4			MOB3B		PZP	CNKSR3
GMPR	NUBP1	DIPK1A	PLCL2	BACH2			JARID2		RGS22	TSPAN9
SLF2	PLA2G12A	STON1	JUN	BAALC-AS1			EPB41L2		POLR2A	CC2D2A
JMY	ZPBP	NPHP3	ABCG2	TCF4-AS1			PTMA		JMJD1C	PPP2R3A
ANKRD36C	TRIM5	IFT80	SSBP3	RNF169			SUSD6		IGF1	PKNOX2
ZFP36	TFRC	GASK1B	ESR1	GREB1			NFE2L2		GLRX	CCDC178
FARP1	EGR1	CERT1	SHISA6	DMD			PRUNE2		PDZD2	KIAA1217
JARID2	ZC3H14	TSBP1	PCSK5	ADCY1			PGM5		CD302	HOMER1
RNF213	LINC00624	MAGI2-AS3	RHD	TENM4			FOXN3		SUSD4	SGK1
SYTL4	DCAF8	LINC02669	KIAA0319L	OSBPL10			ZNF704		ROBO1	SUSD4
ZRANB3	LINC00472	AKR1C4	ERCC1	SGCE			PCNX4		PNPLA8	ABO
CBR4	ZNF451-AS1	ZNF410	FBXL13	PDE9A			TRA2B		PPP1R9A	NFASC
MAPK8	CC2D2A	OIP5-AS1	COL6A3	ESYT2			LGR4		GATA4	TTLL3
WSB1	ALG13-AS1	ZNF561-AS1	EXOSC8	DGLUCY			EFCAB2		FRMD4B	NRK
KIF1B	SIPA1L2	OR2T7	FILIP1L	STAT2			SGCE		ZNF337-AS1	ABCA9-AS1
MGMT	ESYT2	MAD2L1-DT	ABI3BP	MINK1			STK33		CDC42BPA	SAP30L-AS1
HNRNPA2B1	ZNF141	RAB33B-AS1	CC2D2A	SYN3			RIN2		ZNF565	FRMD3
HNRNPU	EXOSC8	IRF1-AS1	WT1	ETFA			BTG1		SERPINE1	LOXL2
FRY	ANO6	THBS2-AS1	PPP1R10	NUBPL			DSE		CACHD1	ZNF331
AGAP1	GPAT3	DPY19L2P3	PLCXD3	VIM			SAT1		MEIS1	LMNA
PPP1R9A	SRSF1	GARS1-DT	PLPP3	ANKRD36			DDX24		PPP2R3A	MAP3K20-AS1
KAT6B	PRKG1	STAG3L4	PLXNA2	ARGLU1			USP3-AS1		CNTLN	TANC1
PTCH2	VAT1L	LINC03009	CD22	KLHL3			GRK3		STK33	EDNRA
PLPP1	STAG1	STAG3L5P	TMEM184C	EML5			ZNF618		MAST4	CNTNAP2
SUGCT	SCN7A	PRKAR2B-AS1	LINC02476	PARP14			NRIP1		DOCK1	GREB1L
ACACB	HOOK2	MFSD14CP	CLMP	ANK2			ESR2		ERC2	GMPR
NUBPL	SORL1	ZFHX3-AS1	SMAD4	ABCA5			COX20		CAPS2	JAK1
PPP2R3A	KLF9	CD99P1	RIN2	STARD9			MAMDC2-AS1		IFNGR2	ATP1B3
PPP1CB	GPSM2	PABIR3	FRMD4A	CPT1A			CDK17		CREM	GULP1
RFX2	NR1H4	LINC01793	RASA1	SOX5			SYAP1		EFCAB2	SCD5
WDPCP	LURAP1L-AS1	IRF1	CALD1	SULF2			LAMA4		PHF21B	PDZRN4
SLC6A6	RBM4	RBMS3	ACKR4	WDR45B			COL4A5		RNF150	PRKG1
ABCA5	JPX	NPSR1	PID1	COL12A1			TMLHE		LINC00513	ZNF521
BTAF1	ERCC1	LINC02251	MAP3K20-AS1	CTNNA3			PUM3		TET1	PDGFRB
SKI	KLF3	STK32B	ALDH7A1	TSHZ2			HECTD2		WSB1	C7
SNED1	PPP1R26-AS1	LINC02221	TIPARP	DEPTOR			SECISBP2		DDX24	GPAT3
TBC1D4	AMZ1	ARHGAP8	RORA-AS1	SF1					SNED1	PLA2G6
TRPC6	TCF25	MCTP2	SRSF1	XAF1					CADPS2	LINC01374
FANCC	CNTNAP5	EBF2	ELL2	CCNH					TFRC	AHR
ANO6	HNRNPA2B1	LINC01416	C1QTNF7	NDEL1					AGAP1	SLC7A2
RBMX	TCHP	NELL1	UAP1	CCNL1					GPAT3	DYNC2H1
NRP1	PLA2G6	CADPS	TCF7L1	LGR4					PARD3	ENAH
PNPLA8	GATA6	IGF2BP3	ARMCX4	NSRP1					PTK2	ZEB1
USP37	SETBP1	LINC02343	AASS	GBP2					PRKX	EGFR
TANC2	MTUS1	GLIS3	GPAT3	RAPH1					ABO	PRMT9
SMS	CRLF3	NR4A3	IL1RAPL1	PPP2R3A					NFASC	ITPR1
CCDC3	GMPR	LINC01508	VWC2	PSIP1					LAMA3	NR4A2
EVL	KCNIP4	ITGA4	LMNA	IGF1R					ABCA6	WDR45B
KCNQ1OT1	DANT2	LINC00351	ATP8A1	SRSF5					NEBL	RGS22
SCML1	EMX2	NLGN1	SERINC5	SEMA6A					STARD9	TRPC6
CDON	CSNK1G1	PCAT1	FRMD4B	APC					ZNF141	YAP1
SLC25A12	SYT2	DLGAP1-AS5	SNCAIP	CBR4					UBXN8	MYO1B
CEP192	FBXL13	CHRM2	PHEX	STK17A					EIF4A1	FILIP1L
PNN	LINC01876	NPAS3	TACR1	EIF1					CNTNAP2	TTC8
KLC1	EBF1	MEG3	EIF4A3	CHD9					SECISBP2	MTUS1
ENTPD1-AS1	GLIPR1L1	OR9Q1	FOXN3	ERMP1					GAB2	NCKAP5
ZNF609	ZNF483	LINC01483	MYO1F	TTC19					CSNK1G1	SYNE2
PLXNC1	SERINC5	FGF13	CNTNAP2	MACROD2					YWHAZ	PTCH1
PLEKHG1	NLGN1	GNA14	ADAMTS1	ITPR1					DSCAML1	IL7
HNRNPDL	RNF169	NBAT1	ENOSF1	TPM3					HMGXB3	TRMT11
ABI3BP	MYLK	KCNIP4	HS2ST1	TNRC6A					AHI1	DPYSL3
KIAA0825	TIPARP	LUC7L2	ESYT2	TMEM131L					WWC2	ERC2
NR3C1	SRSF5	CNTN4	PGR	RBMX					NFIB	DOCK9
MTHFD1L	CPT1A	ADAM19	ERC2	EHD4					RASGRF2	EBF1
FLG-AS1	MIR503HG	CYP51A1	PPFIBP1	ERAP1					PDLIM3	EFNA5
PAK1	CACNA2D3	ADCY8	TSPYL2	SMG6					ATG10	COL5A2
RBFOX2	FAM228B	TTC6	SRSF5	SRSF10					C7	ASXL3
DNAJC9	PRPF18	ADAM7	BACH2	ZNF704					GMPR	DMD
CENPC	PCSK5	GPR78	SEMA6A	GALNT10					PRPF18	SLC16A9
ZC3H14	TNS1	ERICH6B	ZNF609	CSRNP3					LIMCH1	NLGN4X
DOCK9	RAPH1	LINC01081	BICD1	RSRP1					KCTD8	AKT3
DECR1	TRPS1	PTCHD1	GLI3	SGK1					CYREN	ADAMTS9-AS1
PDLIM3	COL4A4	SCHLAP1	PALLD	RNF111					MEIS2	TRPC1
PDCD4	DUOX1	TMEM196	YWHAZ	CBFA2T2					ZNF248	C1QTNF7
PPP1R13B	MRPS25	DNAH17	LINC01117	ABCA6					ZNF521	COL6A2
SRRM2	GATAD1	FXYD6	AP4S1	MDFIC					PTS	PLCE1
PSIP1	EMX2OS	CLN5	CPQ	SRRM1					ABCA8	MCL1
METTL15	SGCZ	KIAA1549L	PDZD2	SMIM14					CC2D2B	MYRIP
MIS18BP1	GATA4	SAMD4A	LINC01376	SCLT1					TIMP3	DPF3
FAM133B	IL1RAPL1	SLC35F4	EIF4A1	MAP4					SMOC2	MYH10
CLNS1A	COX20	SLC35F3	DOK6	HS2ST1					TCF4	RHD
SPG7	PLXNA2	PLPPR1	LIMCH1	CEP68					NAV2	RBM4
KLF3	CHRM3	PDGFRA	GPSM2	SERINC5					ZNF737	AR
GLI3	AP4S1	TCERG1L	ZNF280D	BTBD9						COL1A2
RUFY3	RBMS3-AS2	ABCC9	KCNMA1-AS1	DPYSL3						EIF4A3
HMGN3	YWHAZ	ABI3BP	KLC1	PFDN5						NAALADL2
FHOD3	MTERF4	CERS3-AS1	NRCAM	KAT6B						PLPP1
SNRNP70	COL1A1	VAV3	LEMD1	EVL						TSPYL2
MAX	RERE	TACR3	CRLF3	KIAA0825						COL18A1
NSUN6	LAMB1	SLC8A1-AS1	KIZ-AS1	HLF						RAD51B
ZNF131	SSBP3	DNAH12	BTN3A1	TSPYL2						ERI2
CKMT2-AS1	KLHL23	STX16	COL18A1	LRRFIP1						SUGCT
SKIL	NDEL1	SOX5	RBM4	RANBP17						ALG13-AS1
MACO1	FUS	PDE3A	CYSTM1	ICA1						SERPINE1
NUP58	SMAD4	LINC02147	GRAMD2B	ARHGAP6						DSCAML1
FLNB	DEPTOR	RHOXF1	TUBA1A	WDPCP						ERCC1
PLD1	CYCS	TRPM3	PTPRM	BCL2						APBB2
TRA2B	TRMT11	CDH13	ALG13-AS1	ABCC4						STARD9
RALGAPA2	CNTN4	IGSF1	DIP2C	ODF2L						SNCAIP
DSE	GLIS3	CALN1	ZBTB20-AS1	DNAJC9						IL3RA
SCLT1	NAALADL2	LINC00342	NPIPB13	MAP3K2						ATP8B1
MSH3	STARD4-AS1	CPED1	ANKRD36	SLF2						CECR2
SP100	CHD2	CASC8	MYO10	GAB2						CSNK1G1
SAT1	ROBO2	DDX4	ATG10	DDX5						CEP126
AFF4	RORA	SLC22A24	MIR99AHG	COA1						KLHL23
PITPNM2	EVA1C	SNX29	PITPNC1	HADHA						KIZ-AS1
VGLL4	MIR202HG	ADAMTS19	TSHZ3	CEP192						MATN2
SRSF10	ADAMTS9	LINC00632	ARHGAP26	VWA8						LHFPL6
HSPA9	CDH11	NAV3	ADAMTS16	YBX3						LANCL1-AS1
PHACTR4	TMEM241	COLEC12	DNAH14	CAPN2						ARHGEF12
YME1L1	AXL	ATF7	FAM228B	AAMDC						COL5A1
MYO1B	NPAS3	PNLDC1	CCDC178	LPGAT1						FHL2
STAU2	RANBP2	LINC02445	PLIN5	HGSNAT						AUTS2
RNPC3	SECISBP2	SLCO1A2	CCNL1	AASS						GALNT10
NEK1	SERPINE1	LINC02018	GLIS3	HMGN3						LAMA4
SRSF11	DENND5B	RNF212	STRADB	EPB41L5						CTTN
FUT8	DMD	NRG1	GLRX	IFNGR2						ADGRL2
PKN2	NID1	LINC01500	PTCH1	FTH1						BOC
MAP3K2	ROR2	ENTHD1	AGAP1	ZNF141						MACROD2
SMIM14	NELFA	SYNPR	RFX2	ARF4						KLF3
STIM2	STARD9	FANK1	USP36	MTSS1						EXT1
ERRFI1	ERC2	ACSBG1	NAALADL2	PPIP5K2						NR3C2
RNF111	RBMX	ZNF883	NTN4	SYNPO2						PPP1R13B
ZSWIM6	SLC7A2	KAZN	GLT8D2	RFX2						LMCD1-AS1
COA1	FANCC	ST3GAL3	ZNF565	JUND						ECE1
ZNRF1	LUC7L3	SYN2	FOXK2	SP100						MIPOL1
SNX14	CD22	UPB1	FRY	ATP1B3						TCF7L1
HGSNAT	PTCHD1-AS	CACNA2D3-AS1	CREB3L2	NCL						XRRA1
ZHX3	LMNA	CACNA2D3	ADAMTS9-AS1	FN1						ARHGAP42
GATA4	MSH6	REC114	ANKS1B	RIPOR2						PRR5L
ANKRD26	KDM4A-AS1	LINC01931	WDR45B	EFCAB13						ADAMTS1
ZFYVE16	GALNT1	LY86-AS1	PAK1	EPC1						EHBP1
EHMT1	PER3	ANKS1B	HNRNPA2B1	JAK2						PARVA
TBC1D19	YBX3	CD36	ZNF337-AS1	IQGAP1						ADAMTS12
TET2	CABLES1	CNBD1	IQGAP1	ANTXR1						JMY
SUCLG2	BBS9	NTM	KIAA1328	GPC6						TRHDE
MYH10	CD74	PCDH11X	DIAPH2-AS1	HIBADH						ZNF451-AS1
PPP1R12B	SYT1	COX16	WSB1	ZRANB3						ADAMTSL1
WDR59	RHOXF1-AS1	ZNF10	CORO2B	CCDC7						ZNF66
RNF19A	SYAP1	LMOD3	KCNQ1OT1	SIPA1L2						COL1A1
KDM3B	PNN	DIP2C	DOCK9	CPVL						DNM3
TBC1D22A	LRCH3	LINC01091	TMLHE	ANKRD36C						SMOC2
BAZ1A	IFI16	TPTE	PDE5A	MEIS1						LIFR
PPIP5K2	RFLNA	CELF2-AS2	IDS	ZFP36						VSTM4
YEATS2	IFNGR2	LINC02208	UBXN8	GALNT17						PPP1CB
MLXIP	GALNT10	PPARGC1A	ZNF66	TCF25						ANTXR1
DENND6A	ARL5B	LINC02552	BDH2	EPB41L2						MAOB
DDX3X	RORA-AS1	SOHLH2	RBFOX2	RNF13						ZNF462
STARD9	UTRN	NCAM1	PRDM5	MGST2						PXDN
FNBP4	SRSF11	LINC02438	TFRC	FHIT						NEO1
AXL	HVCN1	GUCY1A2	ABCA10	TNRC6C						CLSTN2
HOOK3	TIMP2	TARID	KDM4A-AS1	SENP7						CACNA2D1
APPL2	SPDYE3	PKD1L3	DCLK1	SPG7						FBXL2
GCC2	CASP9	AKT3	EMC3	WDFY1						DUBR
TSPAN9	C9orf72	DLG2	EVL	VRK2						SULF2
UPF2	FRMD3	CFTR	RHOXF1-AS1	HNRNPC						PDLIM3
EIF1	ARMCX4	LINC01090	MRE11	KIFAP3						HOOK2
DENND2A	EPHA6	NTRK2	AGBL3	HSDL2						ZNF493
CPLANE1	MYO1D	ZNF385D	RAD51B	MGP						CLMP
MBTPS1	NRP1	VIPR2	SDC2	KLF9						MAMDC2-AS1
XRCC6	MAMLD1	THSD4	HEATR5A	MAX						IDS
TBC1D32	KMT2E	CELF2	MEF2C	SSBP3						SPARCL1
LAMA4	KLC1	LINC00534	RPA3	ZC3H14						ADGRB3
VSTM4	AGAP1	ZFAND2A	ZNF521	PHACTR4						DPYD-AS1
ECM2	CCDC3	LINC01392	KIAA1217	HOXD3						ENOX1
NSRP1	EMC3	SLIT3	DPYD	CDC42						KLF2
NARS2	DRG1	PCDH15	ZNF141	CALM1						PPP1R10
UBR4	RAD51B	LINC00520	AKAP13	TBC1D19						SMAD3
TRRAP	R3HDM2	RYR2	STAG1	RNF38						LTBP1
SNX29	LDLRAD4	MAL2	ATP8B1	ATP8A1						RFX2
PDGFRB	TTC19	MYO1H	PRKAG2	FRS2						EIF4A1
SENP7	SRSF10	HSPE1	MTERF4	DCTN4						IER2
SRSF3	DLGAP4-AS1	ATP8B4	KAZN	PTS						DOCK1
POM121	DPYD	LINC00299	SPAG9	CCDC14						TCF25
RSRC2	NEDD9	GALNT9	EVA1C	C2CD5						ME3
ZFHX3	SDC2	CDON	NID1	IFT88						SEMA6A
ALMS1	ATP8B1	LINC01192	ROR2	PLK2						PDE5A
CEP95	MIR181A2HG	SOX5-AS1	SYAP1	DYNC2H1						NID1
FAM193A	EIF4A1	AKR1D1	IFNGR2	THOC1						FLNB
LYPLAL1	MGMT	CNTNAP2	JMJD1C	PLEKHH2						SGCE
ZNF721	VLDLR-AS1	LINC01568	ZEB1	PPP1CB						TTC19
KDM4B	SLC25A12	CXXC4-AS1	SGCD	ACBD6						PTPRS
SPG11	COL1A2	STXBP5L	ABCA9-AS1	MAPK8						NEGR1
NOTCH2	XAF1	RAPGEF6	FAS	VPS13C						ANK2
YTHDF3	CPQ	CSMD2	RBMX	TRIQK						GAREM1
RNF13	PSMG4	SDK1	SSBP2	SHLD2						RBFOX1
EMP2	RBFOX1	PEBP4	EYS	PARN						TLE1
IFT88	RNF150	ZFPM2	ZNF451-AS1	MSH3						TPST1
CGGBP1	RPA3	GPR158	CKAP5	CD63						PTCH2
NCOR2	EIF1	TRHDE	KLHL28	ZEB2						PDGFD
AAMDC	RNF213	LIPC	CMYA5	GALNT2						CCDC3
CMIP	PLSCR1	RBFOX3	ANK3	FHL2						ATP1B1
ATL2	CPED1	DLGAP2	SLC24A3	ZNF431						PTK2
GLI2	MAP2	S100Z	SPATA6	CCDC66						CADPS2
ATXN3	CIRBP	HPSE2	TTC19	EHMT1						GSE1
SRRM1	ZBTB20-AS1	USP36	TNXB	HLA-B						NLGN1
FBXO11	FAM227B	LINC01250	SLC8A1	CAPN7						ERRFI1
LRCH3	PPP1CB	TRIM5	NFIB	RUFY2						ANKRD28
PRMT2	WASF3	SHANK2	MAPK8	LIPE-AS1						PER1
SUN1	KLHDC2	CYFIP2	SPECC1	CGGBP1						NINL
CHM	SH3BP5	PCSK5	PER3	ANKFY1						RUFY3
CTDSPL2	STK33	AKR1C3	PPP1CB	PRCP						GLIS3
IFRD1	JUN	SULT2B1	CDH11	FRMD4A						ARHGEF3
HNRNPF	SDCBP2-AS1	NLRP12	TRIM5	SLCO3A1						NFIB
RAB6A	NCALD	SHISA9	CHD2	SUCLG2						TUBA1A
USP9X	PRKN	EML5	ARHGEF3	CFDP1						MRC2
CAB39L	GAREM1	C2orf73	CPVL	DENND5B						SORBS2
PBRM1	BICD1	BNC2	MRPS22	KLF3						PRDM5
PPP4R3A	PLA2R1	MAOB	KAT2B	TTC28						SPTBN1
SERPINB6	SLF2	DSCAML1	FANCC	AP2B1						LINC00598
SPTAN1	C2orf88	JAKMIP3	RUNX1T1	LAMA4						LGR4
MAMDC2-AS1	ZDBF2	HAS2-AS1	ESR2	USP37						PLSCR4
NPM1	SPIDR	CHODL	RUNX2	GATA6						SCMH1
ARIH1	HNRNPDL	COL6A3	SERPINE1	DOCK5						PCNX2
RAP1B	MAST4	MUSK	BICC1	SNCAIP						PAWR
TRIM33	AHI1	NR4A2	RPH3AL	SLC16A1-AS1						TRERF1
SERP1	CACHD1	MEGF11	FAM227B	NRP2						FTX
STK24	UBE2A	DLGAP1-AS4	ZNF493	ITM2B						YES1
TFCP2	ARHGAP44	RYR3	COX20	SP140L						FBN1
PABPC1	OMG	MCTP1	FCHSD2	TNXB						HLA-DQA1
SMARCA5	STK17A	ROR2	IGF1R	PRR5L						ALOX12-AS1
	CDC37	PPP2R2B	GPCPD1	SF3B1						MAMLD1
	KCNC1	KCNH8	STARD4-AS1	TFDP2						CALCRL
	MTCP1	GALNT17	ANKRD36B	EML4						FBXO21
	AASS	ZNF804B	SCMH1	HLA-A						CEP112
	URGCP	IL1RAPL2	MEF2C-AS1	PUM3						TNRC6C
	REV3L	CNTN5	HNRNPDL	CNTLN						GHR
	ARHGAP32	MTUS1	ZNF98	NR3C1						AGAP1
	GNL3	DLEU7	TCF25	MGMT						ZNF704
	COL6A1	LMF1	ARGLU1	EPS15						RBMX
	TPM4	DMD	CCDC171	TYW1						CFH
	TMLHE	UNC5D	MAP4K4	CCND3						FYN
	ELOA-AS1	TSHZ3	RBM17	DHX32						LRP6
	HMGN2	SARNP	FYN	SCFD2						ECHDC2
	CNTNAP2	RSPO2	ACSS3	PCNX4						GRB10
	PBX3	LINC02237	R3HDM2	XRCC5						JUNB
	ADARB1	ADORA2A-AS1	SKI	PNN						BMP6
	KLHDC8A	ITGB8	ZNF483	FBXO21						FOXO1
	ZNF737	CACNA1A	HFM1	NEK1						COL14A1
	GLI3	RIMBP2	FUS	URI1						CYREN
	DOCK4	EYS	TBC1D4	SMURF1						ZSWIM5
	KALRN	SSBP2	CCDC18	ZNF721						PTPN14
	DOCK9	P2RY14	RNF169	SRRM2						DCAF8
	SEC13	GLI2	PITPNM2	PPP1R12B						FHOD3
	BCO2	IQUB	RGL1	NDUFS4						ZFYVE9
	DNAH14	CALD1	PLA2G12A	SLCO2B1						TEX14
	RIMKLB	MSC-AS1	CDC37	SUPT3H						SLC8A1-AS1
	KIAA0319L	CAPN12	AKT3	HMGB1						OMG
	PTPRJ	SVOPL	MNAT1	ATP9B						PLCB1
	ANKRD36C	CREB5	DPH6	ZMYND8						FERMT2
	DCN	MIR99AHG	ZNF431	MLLT3						NMNAT3
	NAMPT	NR4A1	PRKCE	CEP95						ZNF280D
	SNX29	LINC01924	MYCBPAP	ARRDC3						PTPN21
	ZNF814	STARD9	KLHDC2							CEP164
	SMG6	ALPK2	HMGXB3							CRISPLD2
	SH3RF1	WWOX	LMCD1-AS1							LIMA1
	ALDH7A1	SCN1A	XAF1							PLEKHG1
	SUN1	LDHAL6A	ICA1L							PITPNC1
	SRRM2	ZC3H12B	TPM4							PDCD4
	ARF4	FER1L6-AS2	PPP2R3A							JMJD1C
	ECM2	MFSD4B	MBOAT1							ECM2
	ZNF420	RNF217-AS1	SMG6							CNTN1
	P4HA3	C10orf90	BRCC3							SORCS2
	PITPNC1	OR51I2	KIF1B							PLEKHA5
	CLNS1A	KLC3	DPF3							CTBP2
	MAX	PLCXD3	CAB39L							KIAA1671
	SGK1	GRIA1	ZNF532							BBS9
	ASH2L	AKAP12	GMDS-DT							FLG-AS1
	AGBL3	ESRP1	SH3D19							MTA3
	TYW1	ELAVL2	RFTN1							KLF4
	LIMA1	SLC8A1	DOCK1							ABCA5
	ANXA4	ZBTB46	ZC2HC1A							SLC25A12
	USP37	GABRG3	NEGR1							ABCA6
	SLC25A45	SYNPO2	DENND6A							ANKUB1
	ICA1L	TENM4	MRPS25							SMG6
	FAM149B1	LRRC4C	GMPR							UBXN8
	GTF2IRD1	NRXN1	STIM1							TUSC3
	ZFAND5	SYCP2L	MEIS1							EYS
	SFRP4	F13A1	STX18-AS1							AFDN
	ATL2	TSPEAR	TYW1							TJP1
	CCSER1	MBP	SYTL4							ALMS1
	BICC1	CDH3								RIN2
	LRRTM3	ATP2C2								ZRANB2
	DDX17	RAB27B								NXN
	B4GALT1	LINC00571								USP3-AS1
	KLF7	GRB10								LINC01504
	SPC25	KLHL29								IQCG
	STX18-AS1	UAP1								YBX3
	NEK11	DOCK4								KNOP1
	WIPF3	PDE9A								GPSM2
	COL6A2	ZNF331								MSH6
	SRGAP3	MEI4								MRPS22
	ZMYM4-AS1	IL34								SOX4
	HMGXB3	NTRK3								CD22
	PTMA	CTTNBP2								SYNE1
	CRISPLD2	GRIN2A								NCKAP1
	JOSD1	DIO2-AS1								PVT1
	PHACTR4	KCNH1								TPM4
	FMNL2	SYTL3								ZNF618
	NR3C2	WT1								MEF2C-AS1
	TCEA3	LINC01099								TFDP2
	DNAJC9	CELSR1								CDH23
	GPCPD1	THSD7B								NFKBIZ
	TET1	CRAMP1								STK17A
	SULF2	FMNL3								ABCA9
	TTC8	ASB3								CMYA5
	CREB3L2	PRSS51								ZBTB46
	EHBP1	TENM2								HEATR5A
	HADHA	NR3C2								EMC3
	SPATA6	GP6								LYRM2
	CRTC3	GRM8								AP4S1
	TPM1	LDLRAD4								KLF12
	MAGI1-AS1	MEIS1								PTPRD
	RIN2	MCL1								CHL1
	IGFBP5	SVEP1								DENND6A-AS1
	SYTL4	EBF1								LONRF1
	NLGN4X	NAALADL2								DOCK5
	RBFOX2	TMC5								CRIM1
	LSAMP	SNTG2								UGDH-AS1
	GLRX	PTCSC3								MYO1D
	CMYA5	ADAMTS5								FAM133B
	SVIL	PPFIBP1								SIMC1
	FNBP4	COL12A1								CC2D2B
	ZNF280D	APBA1								GNA12
	SPG7	PLCL2								FUS
	ARHGAP6	NCALD								AGBL3
	KLHL28	AOAH								DDX24
	SRSF7	CECR2								NEK1
	SUSD4	AFF3								PTPN13
	SLC8B1	LINC01695								NFATC2
	MATN2	IGF1								ATP8A1
	RNF180	MTUS2								JPX
	SHISA6	FER1L6								STK39
	NSUN6	RBPMS								ARHGAP32
	NRCAM	NAA11								TYW1B
	COA1	ADAMTSL1								ERMP1
	POM121	PKIA-AS1								TMTC1
	CFH	IQCA1								CNIH3
	HNRNPA3	U2AF1								VGLL4
	TGFB1	ITGA11								PAM
	FBXO11	ENOX1								ZNF431
	HLTF	ANO4								BNC2
	VIT	MOB3B								DEPTOR
	CCDC47	TCF7L1								FRY
	RIPK1	KLF2								SERPINE2
	TNXB	GPM6A								CDKL1
	FBN1	FAM227A								FAM193A
	USP11	ALOX12-AS1								PALLD
	ANKRD36	EPB41L3								MTHFD1L
	HLA-E	COBL								BMPR1A
	JARID2	STAB2								EXOSC8
	ZNF131	CCDC170								CKMT2-AS1
	MYCBP2	LINC01876								RAD54L2
	ARMH4	JAK1								AHI1
	FAM177A1	ADAMTS18								LARGE1
	FRY	LINC02476								RPA3
	HERC1	NRXN3								ANKRD6
	CACNB2	LINC01170								JAM3
	KIAA1328	ERG								ARMCX4
	SPAG9	RAPGEF5								ST3GAL4
	PTRH2	DNAH9								ZNRF1
	APBA1	GPR39								MTCP1
	IPO9-AS1	PDE8B								ZNRF3
	EFHC1	PACRG								C2orf88
	SUSD6	PER3								ARF4
	MFSD6	PDLIM3								MORF4L2
	TNRC6C	ARHGAP44								ENOSF1
	HGSNAT	PTPRN2								BCL2
	ABCA8	ANKH								NFIX
	COPG2	ECM2								LAMC1
	PLEKHH2	C3orf70								KIAA1958
	DNAJC2	MYO3B								ATL2
	XRCC6	DENND5B								EFCAB13
	NSRP1	HDAC9								SIK2
	DYNC2LI1	TMEM232								BMPR1B
	ABCA1	THRB								PAK1
	SH3D19	LINC01473								MYO10
	SNRK	ATG7								ZNF141
	RNPC3	PRKG1								FAM228B
	GRK5	SORCS2								MPDZ
	RAD23B	RASGRF2								MNAT1
	GULP1	CCL21								HS3ST1
	ZNF704	COL5A1								SMARCA1
	NCOR2	DISP1								EPB41L5
	CDC40	KIF26B								ALDH7A1
	EHMT1	KCNMB2-AS1								NR2F2
	NEGR1	NFATC1								EFCAB2
	CDKL1	CNTNAP4								TBC1D32
	CCDC171	EFCAB10								KIAA1328
	POLR1C	ASIC2								KLHL13
	MGP	COL1A1								DSE
	NAF1	CRIM1								PKP4
	MSH2	ARHGAP29								MICAL3
	LRRC8C-DT	TCF4								KAT6B
	ZNF493	TRPC6								SLC6A6
	ZHX2	RNF180								SIPA1L2
	FUT8	ASTN2-AS1								IPO11
	MCM9	BASP1-AS1								PLCL1
	ATXN3	RYR1								SDCBP2-AS1
	RNF111	PKHD1								ZNF565
	THUMPD3-AS1	PDE10A								COL6A1
	EPHA4	MRPS28								SECISBP2
	SMCHD1	TLE1								ZHX3
	FOXO3	RUNX1T1								SLC35D1
	RPRD2	PREX2								PPP1R12B
	WDR12	ATP1B3								ASAP2
	EEF1A1	RFTN1								CMSS1
	STRADB	GAB1								CREB3L2
	DIAPH2-AS1	SEMA4D								RASA1
		COL18A1								PTPN4
		KIAA0319								UBR4
		SLC24A3								MAP4
		SORCS1
		GAB2
		BBS9
		TWIST1
		EMP1
		ASAP2
		TENM1
		ATXN7
		PDCD5
		CSNK1G1
		GMPR
		ADCY7
		LHFPL3
		CABLES1
		RALYL
		PFKP
		DNAH7
		PAIP2B
		MYO1E
		STAT1
		CAV2
		LINC01470
		SYT1
		PTPRF
		LINC01221
		EIF4A3
		PTPRB
		NR2F2
		NLGN4X
		PKNOX2
		NKAIN2
		SPECC1
		CTNNA2
		STAG1
		CLIP4
		BICC1
		ZNF215
		DOK6
		LINC02196
		SETBP1
		HERC5
		PARD3
		PRKAG2
		CDH18
		BTD
		PNPLA7
		RFTN2
		DYNC2H1
		SPARCL1
		IL3RA
		PIK3C2G
		MIR29B2CHG
		MROH1
		DPF3
		PPFIA2
		EML6
		CACNA1C
		LINC00960
		GPLD1
		SRPX2
		SLC1A1
		AGAP1
		ATP1B1
		DOCK3
		LARGE1
		ADGRL3

## Sheet: Middle_vs_Young|up_DEG
SC_DCN	GC_ACOXL	GC_CYP19A1	TC_STAR	EDC_VWF	EDC_CLDN5	EDC_TFF3	SMC_TAGLN	EpiC_IGFBP6	T_CD2	Mac_CD163	Cycling_MKI67
ZFPM2-AS1	SNHG14	AC211433.1	SNHG14	SNHG14	MRTFB	DIPK2B	AC083870.1	ZFPM2-AS1	AC068587.4	AP003086.1	TBCEL
SNHG14	ZFPM2-AS1	ZFPM2-AS1	AOPEP	ZFPM2-AS1	SNHG14	ZFPM2-AS1	ZFPM2-AS1	AOPEP	ZFPM2-AS1	ZFPM2-AS1	AC009107.2
AC068587.4	AC068587.4	FNIP1	ZFPM2-AS1	AC068587.4	RBMS3	AOPEP	SNHG14	SNHG14	SNHG14	SNHG14	DEPDC5
MIR100HG	AOPEP	AC083870.1	AC006115.2	AOPEP	SEPTIN7	SNHG14	AOPEP	AC083870.1	AC012409.2	AC068587.4	PCBP1-AS1
RESF1	AC006387.1	AC068587.4	AC083870.1	AP003086.1	AOPEP	ITGA9-AS1	AC068587.4	AC068587.4	AC083870.1	AC012409.2	SEPTIN2
AC083870.1	AC006115.2	MIR100HG	AC046134.2	AC083870.1	ANKHD1	AC083870.1	AP003086.1	AC103876.1	AC079793.1	AC083870.1	LINC02614
AOPEP	AC083870.1	AL357873.1	AC012409.2	RBMS3	ITPRID2	SEPTIN7	MIR100HG	AP003086.1	RESF1	STARD13-AS	AC046134.2
LINC00924	AP003086.1	AC046134.2	AC068587.4	MRTFB	CALM2	NIBAN1	SEPTIN7	CALM2	AOPEP	DLEU1	SLC7A14-AS1
PWWP3B	AC046134.2	SNHG14	AC005237.1	AC012409.2	LUC7L2	MRTFA	FNIP1	SNHG29	AP003086.1	ADAMTS9-AS2	SOX2-OT
AP003086.1	AC079142.1	LINC01578	PEG3	ANKHD1	AC068587.4	ATF7	AC007098.1	CFI	KAZN	AOPEP	UBE2D3-AS1
FNIP1	CCDC18-AS1	GADL1	AP003086.1	TSIX	ATF7	AL050309.1	RESF1	AL138828.1	CCBE1	SHOC1	ANKHD1
SEPTIN7	SEPTIN7	AOPEP	RESF1	FNIP1	EEF1G	AC023509.6	AL139317.5	SEPTIN7	SEPTIN7	PPP3R1	MSH5
CALM2	RESF1	RESF1	AC007098.1	EIF1B-AS1	MAP4K3-DT	BMERB1	ANKHD1	DISP1	LRMDA	RBMS3	AC068587.4
CLDN11	TMEM14B	CLDN11	STARD13-AS	LINC00513	AC083870.1	SPECC1L	PWWP3B	EEF1G	RBMS3	CCBE1	ZFPM2-AS1
AL355612.1	TAFA2	AC007098.1	LINC00924	AC007098.1	DIPK2B	LINC01278	TPT1-AS1	CFH	LINC00924	FBXL7	AC016042.1
TAFA2	TVP23C	SEPTIN7	AC108734.4	RESF1	C5orf56	LINC02208	AC006115.2	TMEM14B	AC007098.1	KAZN	INSYN2A
CCDC18-AS1	PWWP3A	TAFA2	LINC00513	ITGA9-AS1	ZFPM2-AS1	TASOR2	TMEM14B	ANKHD1	FBXL7	RORA	TAFA2
AC006115.2	ANKHD1	DLEU1	FNIP1	AC023509.6	SEPTIN2	FNIP1	AL355612.1	AL390783.1	NR2F2-AS1	CDH11	DLEU1
ANKHD1	TPT1-AS1	AC079793.1	AC023509.6	SEPTIN7	GAS5	AP003086.1	TAFA2	CCDC18-AS1	TSIX	ANKHD1	SNHG14
AC007098.1	AC016042.1	AC007389.1	ANKHD1	MFSD4B	SNHG29	AL353138.1	SLC7A14-AS1	GAS5	TAFA2	NR2F2-AS1	MRTFB
AC012409.2	FNIP1	PCBP1-AS1	AUTS2	AL589693.1	MRTFA	STARD13-AS	CCDC18-AS1	RESF1	AC023509.6	FNIP1	PAGR1
PEG3	SEPTIN2	AC097376.3	TSIX	AL355612.1	CERT1	PALM2-AKAP2	SHOC1	LINC01117	ANKHD1	ZFPM2	AC005670.3
PWRN1	AC023509.6	GASK1B	TPT1-AS1	SPATA13	SLC5A4-AS1	UBE2W	AC046134.2	AC012409.2	MYCBP2-AS1	CCDC18-AS1	AC006115.2
SLC7A14-AS1	LINC02614	AC016553.1	CCDC18-AS1	SHOC1	PALM2-AKAP2	ANKHD1	MRTFA	LAMA4	AC006115.2	AC023509.6	MRTFA
TPT1-AS1	SHOC1	AC023509.6	SIGLEC11	AL139317.5	RESF1	AC068587.4	AC023509.6	LRIG2-DT	AC023424.3	AC007098.1	AC079142.1
AC046134.2	CALM2	TPT1-AS1	AC008771.1	PCBP1-AS1	SPATA13	SEPTIN2	CLDN11	AC007098.1	SRPX2	RESF1	LINC01278
TMEM14B	LINC00174	BMERB1	SEPTIN7	TPT1-AS1	LRRC8C	DDX39B	CALM2	FAM153CP	PWWP3B	TAFA2	ARMCX5-GPRASP2
LINC01473	SNHG29	AC006115.2	ASB3	AC046134.2	AC004160.1	FIP1L1	ASB3	TSIX	MFSD4B	AC046134.2	CALM2
CCBE1	GAS5	TMEM14B	RBMS3	RABGEF1	LINC01473	SCN1A-AS1	ATF7	LRRTM3	PWRN1	SRPX2	KDELR2
GAS5	AC211433.1	SIGLEC11	AC016042.1	CALM2	IFNAR2	CERT1	RABGEF1	TJP2	CCDC18-AS1	TENM4	CBLL1
PDGFRA	TSBP1-AS1	LINC02614	AL139317.5	TMEM14B	SHOC1	RESF1	BMERB1	AL133268.4	FNIP1	LINC00924	GPR82
KCNMB2	PCBP1-AS1	AL583785.1	MIR100HG	LINC01117	NAV3	TPT1-AS1	AC012409.2	SHOC1	RABGEF1	PDZRN3	SULF1
AL357873.1	AC108519.1	CCDC18-AS1	RABGEF1	RORA	AHR	SEPTIN10	RBMS3	LINC01473	FTX	CTNNA3	C11orf54
SNHG29	AC079781.5	ITGA9-AS1	ZBTB16	AC012404.1	TMEM14B	TVP23C	AL357873.1	FNIP1	AL139317.5	TSIX	STX16
LUC7L2	DLEU1	AC023424.3	TMEM14B	AC007319.1	TMBIM4	C5orf56	SPECC1L	MRTFA	TPT1-AS1	ASB3	AC234582.1
ASB3	DGKB	AC116362.1	TSBP1-AS1	AP001528.1	EIF1B-AS1	AL139317.5	ITGA9-AS1	LINC02136	AL109930.1	RABGEF1	AC008124.1
SGCD	SIGLEC11	AL355612.1	AL355612.1	MIR100HG	ASB3	CALM2	LINC02614	ASB3	SLC7A14-AS1	CALD1	AC091057.2
RABGEF1	PEG3	LINC00174	PWWP3B	AC006115.2	TASOR2	AC023424.3	AL390783.1	MYLK	ASB3	MRTFA
SIGLEC11	ITGA9-AS1	CASC19	MRTFA	KAZN	MIR100HG	GARS-DT	AC008771.1	TPT1-AS1	AL355612.1	TSHZ2
EEF1G	MRTFA	AL365295.1	TAFA2	AC018362.1	FKBP1A	SHOC1	PCBP1-AS1	FAM155A	ACSM1	TPT1-AS1
AC108734.4	CDRT4	ZNF433-AS1	TVP23C	ATF7	SPECC1L	TMEM14B	WARS2-AS1	MFSD4B	AC012404.1	AC006115.2
PCBP1-AS1	AC002463.1	AP003086.1	GREB1	INSYN2A	FNIP1	POLR2J3	SNHG29	AC079781.5	FILIP1L	LAMA2
BMERB1	PLAAT3	SGO1-AS1	LHCGR	LINC00924	STX16	STX16	SIGLEC11	RBFOX1	RBMS3-AS2	AL109930.1
TSBP1-AS1	ATP1A1-AS1	LINC00378	PWRN1	DLEU1	H3F3A	AP001528.1	LINC00924	ARHGEF10	AC002463.1	AC002463.1
AL139317.5	RABGEF1	MICOS10	SPATA13	SRPX2	NPDC1	TMBIM4	AC002463.1	MIR100HG	THUMPD1	AC008771.1
JAK1	STX16	GAS5	TSBP1	ASB3	DOP1A	LUC7L2	GAS5	DPYD-AS1	MIR100HG	AC018362.1
ATF7	TSBP1	AC012459.1	AC002463.1	AL138828.1	AP003086.1	AC083837.1	ST3GAL3	AC002463.1	AL357873.1	FAM53B
SPECC1L	AC007098.1	AC077690.1	SHOC1	AC002463.1	FIP1L1	PPP3R1	LUC7L2	AP001021.3	SEPTIN9	PWRN1
RBMS3	AL139317.5	AC092902.4	AC018362.1	MRTFA	PIK3R3	MYCBP2-AS1	TSIX	TRMT11	AL138828.1	PDGFRA
SHOC1	GASK1B	SLC7A14-AS1	AC006387.1	STARD13-AS	CCDC18-AS1	FKBP1A	PWWP3A	RABGEF1	RAPGEF6	AC012404.1
TVP23C	ZNF544	AC108734.4	PCBP1-AS1	CCBE1	GARS-DT	SEPTIN11	STARD13-AS	LINC00578	C5orf56	MFSD4B
LINC01515	SPECC1L	ANKHD1	JAK1	DIPK2B	AC023509.6	NPHP3	MFSD4B	AC211433.1	SHOC1	RAPGEF6
PWWP3A	RAD50	GARS-DT	PWWP3A	SPECC1L	AL355835.1	SEPTIN9	LINC01278	AL139317.5	ADAMTS9-AS2	PWWP3B
FIP1L1	C2orf27A	AC016042.1	AC073593.2	SLC7A14-AS1	ECSCR	ASB3	FIP1L1	AC068282.1	KLHDC8A	MIR99AHG
SEPTIN2	MIR100HG	FAM53B	SPECC1L	AC008771.1	POLR2J3	AL109946.1	ZNF544	RYR2	ATF7	MIR100HG
LINC02614	ZNF626	STARD13-AS	ATF7	PWWP3B	DLEU1	LINC01237	MRTFB	H3F3A	AC046134.2	AC079793.1
AC023509.6	AC092902.4	AL132633.1	AC211433.1	CCDC18-AS1	STARD13-AS	AC121154.1	RAPGEF6	DLEU1	HSPE1	NAV3
GASK1B	AC053513.1	AL139317.5	CDRT4	MYCBP2-AS1	GASK1B	HIF1A-AS3	AC068282.1	WARS2-AS1	DLEU1	PTPRG
MFSD4B	ATF7	SEPTIN9	AC068282.1	TAFA2	XAF1	AC007098.1	AC053513.1	ANKUB1	AC087854.1	RBPMS
KLHDC8A	MRTFB	ZNF626	KAZN	AC023424.3	PPP3R1	ST3GAL3	MYCBP2-AS1	KCNIP4	TMEM14B	CALM2
KLF3-AS1	WARS2-AS1	LINC01697	DDX39B	ACSM1	BMERB1	AC008771.1	AL353586.1	SEPTIN9	GREB1	AC023424.3
WARS2-AS1	HIF1A-AS3	AP000331.1	FKBP5	ZNF544	LINC01278	MRTFB	EEF1G	PCBP1-AS1	SEPTIN6	AC053513.1
GOLGA8A	AC139493.2	MRTFA	ACSM1	AC211433.1	NIBAN1	AC002463.1	POLR2J3	AC046134.2	PCBP1-AS1	LRRTM3
LINC01278	LRIG2-DT	PWWP3B	SRPX2	CERT1	LINC01578	TTLL3	AC211433.1	RAD50	MRTFA	KLHDC8A
RAD50	OIP5-AS1	RABGEF1	AC053513.1	LUC7L2	SEPTIN11	ECSCR	PEG3	MIR3936HG	LINC01473	CCDC200
PRH1	TASOR2	EEF1G	AC023424.3	AC005699.1	INSYN2A	INSYN2A	SEPTIN2	AC023509.6	NAALADL2	PARD3
H3F3A	BMERB1	LINC01937	ZNF544	BMERB1	PRH1	ARHGEF10	STX16	LUC7L2	CTNNA3	CLDN11
ZNF626	LINC01578	CDRT4	BMERB1	CYYR1-AS1	EEF1A1	EEF1G	AL050309.1	LINC01278	AC053513.1	MYCBP2-AS1
LRMDA	FXYD6	WARS2-AS1	WARS2-AS1	CLDN11	IFI44L	AC011246.1	AC023424.3	GARS-DT	CDH11	ACSM1
PCDH11X	TASOR	ADAMTSL4-AS1	AL357873.1	ANKUB1	RORA	AC009120.2	AC087854.1	CALB2	PDGFRA	AL355612.1
LINC00513	RNF213-AS1	AL136456.1	FXYD6	AL133268.4	TPT1-AS1	SPATA13	TVP23C	FILIP1L	CLDN11	SPECC1L
MRTFA	WT1-AS	AC068616.2	MYCBP2-AS1	GAS5	TVP23C	SNHG29	C5orf56	AC012404.1	TSHZ2	BICD1
AC008771.1	KLRK1	DIPK2A	MRTFB	AC053513.1	NME2	MFSD4B	DOP1A	TASOR	TVP23C	ATF7
RAPGEF6	ZNF37A	ILRUN	LINC01473	LINC01278	AL133268.4	ZNF37A	TSBP1-AS1	TAFA2	LRRTM3	SEPTIN7
RASGRF2	LRRC8C	AL137009.1	LINC00174	STX16	LEPROT	IFT80	RAD50	PWWP3A	FOS	ADAM12
NPHP3	GARS-DT	AC004160.1	GARS-DT	SEPTIN2	AL139317.5	RABGEF1	PRH1	SEMA3C	AC008771.1	PCBP1-AS1
DOP1A	AC022034.3	AL158152.1	THUMPD1	C5orf56	AC007098.1	LINC00342	HSPE1	AC018362.1	LAMA2	AL357873.1
AC002463.1	SPATA13	TASOR2	MFSD4B	AL357873.1	RABGEF1	ZNF544	CD302	SSBP3	AC068282.1	SGCD
STX16	AC005670.3	AL353586.1	AC004160.1	AL109930.1	TUG1	AC079781.5	SNHG5	SEPTIN2	ZNF544	DLG2
TASOR	FAM153CP	LINC02646	SNHG29	LINC01473	HSPE1	LINC01578	GARS-DT	AP001011.1	BMERB1	CARMN
CERT1	PSMA3-AS1	AC053513.1	ST3GAL3	FAM53B	DDX39B	GAS5	AC108734.4	AC023424.3	LINC02614	CASC15
AL050309.1	SLC5A3	AL161430.1	KLF3-AS1	SNHG29	LINC00342	LINC01473	INSYN2A	STX16	CALM2	AL139317.5
FRMD4B	EEF1G	AL163541.1	AC097376.3	POLR2J3	AC018362.1	TASOR	PPP3R1	DDX39B	ZBTB20-AS5	SYNPO2
BTD	UBE2W	AL049828.1	AC005670.3	AC009120.2	LRMDA	RNF213-AS1	PWRN1	AC012459.1	LUC7L2	MS4A7
AC012404.1	NPHP3	LINC02694	AC007384.1	WARS2-AS1	RELCH	TUG1	KLF3-AS1	NFASC	PPFIBP1	TMEM14B
CIRBP	CLDN11	MRTFB	CERT1	FILIP1L	AC012409.2	DOP1A	TASOR2	SVEP1	SEPTIN2	SNHG29
ITGA9-AS1	PWWP3B	AC009120.2	TASOR2	TASOR2	LINC01515	PRXL2A	LINC01578	MIF	KCNMB2-AS1	AC068282.1
LINC01578	HMGA2-AS1	RNF213-AS1	BTD	PWRN1	ST3GAL3	LINC00472	CERT1	CERT1	PTPRG	SYT1
AC243829.1	CCDC200	TAFA5	FIP1L1	TVP23C	AC008771.1	AC068282.1	AC005670.3	CTNNA3	SYT1	GARS-DT
SYT1	ARHGEF18	KCNMB2	AC002451.1	GASK1B	CYYR1-AS1	AC211433.1	AC079781.5	AP002518.2	ZFPM2	PPFIBP1
ST3GAL3	DDX39B	SPECC1L	CALM2	WT1-AS	RAPGEF6	AC004160.1	SEPTIN11	ST3GAL3	BTD	SNED1
CD22	AP001021.3	AC002463.1	SEPTIN2	AC007384.1	CHURC1	ZNF626	LINC01473	ZNF544	FAM53B	POLR2J3
TSIX	SEPTIN10	SLC35A3	FTX	RUNDC3B	BTD	AC097376.3	CCBE1	NME2	ACSM3	RNF213-AS1
SEMA3C	AC023424.3	CGA	DLEU1	THUMPD1	DDX5	PRORP	AC018362.1	AL158152.1	MAK	SYTL4
AP001528.1	AL356737.2	LINC01949	AC108058.1	CDH11	HLA-C	AP001442.1	MTAP	BMERB1	SPECC1L	KCNIP4
DPF3	LINC01278	ZNF559	PRH1	ST3GAL3	LINC00472	CDRT4	PDGFRA	ITLN1	GNG12-AS1	PLCXD3
BBS9	POLR2J3	SEPTIN10	HIF1A-AS3	PWWP3A	AC093801.1	AL589693.1	AP001528.1	AL356124.1	RNF213-AS1	SLC7A14-AS1
POLR2J3	AC008771.1	SEPTIN2	SLC7A14-AS1	CD302	TSPAN7	AC018362.1	BTD	KCNT2	AC018362.1	CD302
AL109930.1	MYCBP2-AS1	AC023480.1	GASK1B	KLF3-AS1	CYYR1	CCDC18-AS1	CD22	RAPGEF6	PRH1	CACNB2
MTAP	AL355612.1	EIF1B-AS1	ZRANB2-AS2	AC068282.1	MFSD4B	MIR100HG	TSTD3	PWWP3B	AC007319.1	GPC6
IL1RAPL1	AC104389.5	AMT	ITGA9-AS1	MAK	SUMO2	DLEU1	SARNP	AC006115.2	FOSB	AC087854.1
CRLF3	AC008554.1	SLC49A4	LINC01278	GARS-DT	LINC00513	FXYD6	LRRTM3	TASOR2	RAD50	AC211433.1
GOLGA8B	ST3GAL3	LINC02006	SNED1	EEF1G	NASP	PCBP1-AS1	LINC00342	SPECC1L	POLR2J3	RBFOX2
LRRTM3	TTC28-AS1	SEPTIN11	CD302	RAPGEF6	ENTPD1-AS1	AL365214.2	TTLL3	SOD2	AC079781.5	SIGLEC11
SRSF5	SOD2	CERT1	CASC15	RBMS3-AS2	CIRBP	ZNF875	CDH11	SYT1	SNHG29	AL136171.2
BMPR1B	ASB3	DDX39B	MYH11	PPP3R1	RBMS3-AS2	CCBE1	KLHDC8A	SNHG5	GAS5	IGF1R
TRMT11	SEPTIN11	NPSR1-AS1	AC079142.1	CRLF3	FAU	ZNF506	KAZN-AS1	AC097376.3	AC211433.1	LINC01473
CD302	ZNF587B	AC079781.5	LINC02614	PRH1	AC004540.1	RO60	LINC00513	ATF7	TASOR2	PBX1
TTLL3	SLC7A14-AS1	AC087854.1	ILRUN	AL365295.1	CTNND1	MTG1	SLC6A6	MRTFB	BICD1	AP000331.1
EDNRA	AC097376.3	EXOSC3	STX16	SIGLEC11	LINC01117	LINC01128	CRLF3	FERMT1	DLG2	ABLIM1
STK33	FAM53B	SHOC1	TENM4	AC097376.3	JPX	LEPROT	JAK1	RUNX1T1	GARS-DT	ZNF544
KAZN-AS1	DUXAP8	AL390783.1	RAD50	LINC02614	PCED1B	NME2	BICD1	SEPTIN10	XRRA1	LINC01278
SRPX2	AC009120.2	AC104389.5	AP3S2	DDX39B	LINC00882	AC046134.2	AC012404.1	MYCBP2-AS1	CALD1	GAS5
MAK	AL136456.1	LINC02755	LUC7L2	ZBTB20-AS5	BBS9	SHC1	SYT1	CRLF3	AC016074.2	AL138999.2
FAU	SNHG5	AC127035.1	RAPGEF6	LRRC8C	AC023590.1	ROR1	LRMDA	PTGIS	AC108058.1	ITGA9-AS1
CTNND1	AC127526.2	AC026765.3	SGO1-AS1	GOLGA8B	GMDS-DT	TJP2	FRMD4B	PDE5A	CD302	HSPE1
SRSF7	RAPGEF6	AC073593.2	AL138828.1	KCNMB2-AS1	GOLGA8A	RAB30-DT	HSPA1A	TMBIM4	SGCD	SVIL
KCNMB2-AS1	RBM27	AL136441.1	PDGFRA	NPHP3	ARGLU1	AP001021.3	PPP1R15A	FIP1L1	CARMN	LINC01374
RIN2	ZNF559	MYCBP2-AS1	AL731577.2	AC087854.1	LAMA2	TAFA2	DPF3	SILC1	SNED1	SEPTIN2
EEF1A1	AL357873.1	AL356413.1	AC012404.1	BTD	NAALADL2	WARS2-AS1	NRP1	POLR2J3	SIGLEC11	DDX39B
AL356599.1	RAB30-DT	HIF1A-AS3	AC009120.2	LRRTM3	GNA14-AS1	CFI	FOSB	PRH1	CERT1	RAD50
DNAH14	ZRANB2-AS2	AC018628.2	SOX5	AC005237.1	IFI27	MTAP	MAK	LINC00174	TENM4	HIF1A-AS3
ZBTB20-AS5	KLF3-AS1	CSH1	CD22	AC005670.3	SGCD	AC243964.3	ROBO2	AC053513.1	AC005237.1	SH3D19
LINC00882	ILRUN	HEXD	CLDN11	FIP1L1	PTPRB	PSMA3-AS1	C9orf147	TSBP1-AS1	SPATA13	RBMS3-AS2
C9orf147	GPC5-AS2	ZNF544	GAS5	DPYD-AS1	GOLGA8B	AL109824.1	CSNK1G1	MINDY4	ST3GAL3	STX16
ANKRD36	AL050309.1	PHACTR3	ECHDC2	AL356599.1	CCBE1	LRRC8C	H3F3A	RBMS3	CASC15	AC005237.1
CDH11	LINC01357	CA10	POLR2J3	TASOR	NCALD	EPCAM-DT	TENM4	PSMA3-AS1	ST5	ACSM3
GNG12-AS1	ZKSCAN7-AS1	TMBIM4	INSYN2A	HSPE1	SRSF5	OIP5-AS1	MAML3	AC008771.1	RHD	DISP1
ANKUB1	FIP1L1	HSPE1	AL121933.2	TSBP1-AS1	TRIM13	TIA1	CTNND1	AC107021.1	NIBAN1	BMERB1
NPM1	COX10-AS1	GOSR2	TASOR	TMLHE-AS1	PCMTD1	PRH1	NR3C2	HOXD3	TMLHE-AS1	AC002451.1
CARMN	CRYZL1	AC018362.1	AC079781.5	LAMA2	BTF3	SMARCE1	BBS9	AC023590.1	ZNF565	BICC1
SLC6A6	LINC00342	CORO2B	NPHP3	AP001831.1	FTX	TSTD3	RHD	BTD	DANT2	UBE2W
TENM4	AC105916.1	NXPH1	SEPTIN9	SGCD	LPAR6	RBM27	AC007319.1	AC074032.1	SEMA3C	MAGI2
DENND5B	DOP1A	CELF2-AS2	TNXB	AC004160.1	CRLF3	RELCH	KAZN	NPHP3	AP001831.1	ROBO2
ZNF280D	SARNP	AF130417.1	AL109824.1	ENTPD1-AS1	PRKN	SHB	SGCD	LINC02614	GLIS3	WARS2-AS1
ZNF565	WT1	VGLL3	ZNF626	CDRT4	NPAS3	EEF1AKMT2	CTNNA3	TMSB4X	ZNF521	AC009120.2
BICD1	INSYN2A	LINC01829	LINC01578	PSMA3-AS1	SORBS2	AC087854.1	FAM155A	FLRT2	WARS2-AS1	FBXL13
ANKRD36B	ARHGEF10	NR2F2-AS1	AL161430.1	MTAP	THSD4	AC007384.1	ANKUB1	TSTD3	STX16	MAK
MAML3	ACAD11	FIP1L1	CRLF3	EPCAM-DT	SAMD9L	AC119674.1	GPSM2	RHD	DIPK1A	DENND5B
ARGLU1	MAGI2-AS3	MAN1C1	SARNP	DOP1A	NACA	SARNP	GSE1	RAB30-DT	LINC01578	SOX5
LUC7L3	MIR3936HG	AC012409.2	HSPE1	KLHDC8A	C22orf34	AC092944.1	CEMIP	CHURC1	EEF1G	ECHDC2
NR2F2-AS1	AC243964.3	KAZN-AS1	OIP5-AS1	PALM2-AKAP2	LDB2	AC105052.4	XRRA1	SLC7A14-AS1	SOX5	MEG3
RORA	CERT1	MTSS1	PDE8B	RHD	NR2F2-AS1	NEDD8	TMLHE-AS1	HSPE1	ANKUB1	IL1RAPL1
FTX	AP002495.1	AL136962.1	AC092902.4	AL050309.1	HERC6	LINC02615	ADAM12	MTAP	SHISA6	TTC28
ADAMTS9-AS2	AL109824.1	LINC01320	PSMA3-AS1	AC097459.1	TRMT11	AC005670.3	TRMT11	ARHGAP18	STARD13-AS	RNASET2
AC007319.1	STARD13-AS	TFPI2	AC243964.3	CARMN	ANKRD36C	TTC28-AS1	IGF1R	ZNF626	AC009120.2	AC012459.1
AL138828.1	TUG1	LINC01117	LRRTM3	PEG3	PDE5A	TBCEL	ANKRD36B	AL365214.2	LINC01278	KCNMB2-AS1
DANT2	PPP2CA	AC073941.1	RHD	AC073593.2	EIF4A1	ZNF559	IL1RAPL1	KLHDC8A	HIF1A-AS3	LUC7L2
ZRANB2	AL157392.3	LINC02306	RORA	TSTD3	MX1	TSNAX	PCED1B	MAGI2-AS3	LINC00174	LINC02614
RSRP1	ZNF433-AS1	AL162718.1	RNF213-AS1	NIBAN1	CCSER1	KLF3-AS1	NR2F2-AS1	DIPK1A	ARHGEF28	CERT1
FILIP1L	AC012409.2	PLAC4	AC087854.1	LINC01515	SRRM1	RAD50	IL7	LINC01578	ABCA9-AS1	ZNF98
NR3C2	C5orf56	LINC00924	SOX2-OT	TSBP1	CD59	CNPY2	AL109930.1	CLDN11	EGR1	TSPAN9
SEMA6D	LINC-PINT	AC107973.1	TBCEL	LINC00174	XRRA1	SEPTIN6	FOS	ZKSCAN7-AS1	AL050309.1	NCALD
GATAD1	NME2	LINC02055	MTERF4	PDGFRA	DANT2	AC079921.1	LINC01515	AC005670.3	KLF3-AS1	EEF1G
ARHGEF28	PPP3R1	CDH4	MTAP	RNF213-AS1	LUC7L3	TSIX	SRPX2	DDX5	ATXN7	MEF2C-AS2
ROBO2	TAFA5	AL110292.1	AL592429.2	AP001172.1	BCL2L14	AC007513.1	AL356599.1	CTNND1	DDX39B	INSYN2B
PRSS23	AC053527.2	PDGFRA	SYT1	LINC01578	FILIP1L	SOD2	RGS6	PHACTR1	KAZN-AS1	APBB2
COL16A1	ZNF506	ST3GAL3	ARHGEF10	AL158152.1	ANKUB1	AC104389.5	DENND5B	AC005699.1	AC092902.4	TEAD1
EXT1	LINC02006	PDE1C	IGF1R	SNHG5	B2M	SLC7A14-AS1	RORA	RAP2C-AS1	AC016042.1	INSYN2A
CTNNA3	LAMTOR5-AS1	AKT3	FAM53B	FTX	AC025569.1	AC090517.5	GOLGA8B	MAP4K3-DT	PLCXD3	TASOR2
AP001831.1	BBS1	ZNF506	MAP4K3-DT	PDE5A	ZRANB2	PRRG1	AP001831.1	AL050309.1	NPAS3	TVP23C
AC005237.1	EPCAM-DT	ADAMTS9-AS2	AL390783.1	SEMA3C	DDX58	STRADA	AP000787.1	AL355612.1	DPF3	FIP1L1
DLG2	LUC7L2	CHST15	LRIG2-DT	KCNMB2	DLG2	ILRUN	CIRBP	AC004160.1	PSMA3-AS1	AC097376.3
RBMS3-AS2	TGIF2	GNA14	DEPDC5	SEPTIN10	ZNF280D	CRYZL1	EDNRA	AC009120.2	AP000331.1	PKNOX2
H3F3B	DISP1	CALD1	NCALD	UBE2W	AP001011.1	NUP42	AC005237.1	AP002336.2	LINC01515	THUMPD1
TNXB	TSIX	AC010333.2	CCN5	NAALADL2	COBLL1	GABRG3	KCNMB2-AS1	TLE5	TASOR	TSPAN5
XRRA1	ZNF875	SLC30A8	ZBTB20-AS5	NR2F2-AS1	FRMD4A	HDAC9	GNG12-AS1	CRIP1	PEG3	ZNF521
STXBP5L	AL365295.1	LINC01828	PPP3R1	TENM4	EHD4	CSNK1G1	RBMS3-AS2	MAK	LINC01138	GREB1
NPAS3	DEPDC5	MSR1	UBE2W	FBXL13	MEG3	PWWP3B	RIN2	IFT80	SARNP	PRH1
RBMX	MTG1	ATF7	ANKUB1	TUG1	A2ML1-AS1	CRPPA	DSE	CALD1	FIP1L1	CEMIP
FAM228B	IFNAR2	CASC15	DOP1A	SEPTIN9	KIAA1328	PWWP3A	SRSF5	BNC1	AL356599.1	AL161430.1
GSE1	MROH7	PLCL2	LEMD1	ZKSCAN7-AS1	EMCN	PPP2CA	KLHL28	CD302	ARHGAP6	PEG3
ZNF521	EMC1-AS1	PLXNA2	RBM27	DLG2	SECISBP2	MAP4K3-DT	DAPK1	LINC02615	CDRT4	MAST4
KIAA1217	LINC02698	LDLRAD4	CTNND1	AC079781.5	RCAN2	CLDN11	PLXDC2	AC092162.2	AC108734.4	ROBO1
AC011092.2	AC018362.1	CRIM1	AC016493.1	HIF1A-AS3	HLA-DRB1	DISP1	ZBTB20-AS5	PPP3R1	SSBP3	BMPR1B
CACHD1	CD302	SYT1	AL391097.3	KAZN-AS1	NPM1	FAM53B	LUC7L3	PRKG1	MAML3	DANT2
ANKRD36C	DIPK2A	COL12A1	SOD2	LINC00472	FILIP1	SLC35A3	DNM3	JAK1	IL7	SOD2
ROR1	IFT80	PCDH11X	RAB30-DT	AL161430.1	CEP68	AC097459.1	GOLGA8A	SRPX2	AC011092.2	AUTS2
SMAD4	AL158152.1	FBN2	AL109930.1	RAD50	SLC5A4	GASK1B	FBXL7	FAM153B	ADAM12	LINC01578
NACA	HEXD	VAV3	EEF1G	LINC01090	AFAP1L1	ARPC1A	CACHD1	SHB	AL109824.1	RASGRF2
NAALADL2	RYR2	SNCAIP	AL365295.1	SEPTIN11	AP001831.1	PSMA6	AL031428.1	RBMS3-AS2	ITGA9-AS1	COL6A3
PLXDC2	KCNMB2	LINC01483	ZNF559	OIP5-AS1	TNFSF10	FLCN	AC074032.1	AC007384.1	SEC14L2	SMOC2
LGR4	HSPE1	ADARB2	TTC28-AS1	LRIG2-DT	H3F3B	EIF1B-AS1	AL138828.1	SNHG6	RIN2	ST3GAL3
GALNT10	AC022210.2	KLHL29	MAML3	LINC00342	PTMA	ZKSCAN7-AS1	CAV2	AC087854.1	PARD3B	CACHD1
PDGFC	SNHG6	TENM4	MTG1	TSNAX	ARL4A	AL365295.1	NBAT1	DAB2	PPP3R1	TTLL3
ANK2	LINC01138	DNAH11	AL050309.1	TTC28-AS1	ANKRD36B	ZNF10	LDB2	AC004594.1	UBE2W	AL390783.1
FOXP2	LINC02694	AL596218.1	ATP1A1-AS1	AL157938.2	TTC28	RTN1	AC108058.1	SLIT3	DOP1A	ESR2
TTC8	AL731577.2	GNA14-AS1	MEG3	ZNF37A	STAT1	MRPS28	CDON	HSP90AA1	LINC-PINT	STK33
NRP1	AC068282.1	ATP9A	C5orf56	AC090517.5	CAV1	TSBP1-AS1	TRIM13	WT1-AS	AC005670.3	PSMA3-AS1
ECHDC2	PRH1	SYNPO2	FOSB	CEMIP	SRSF7	DUXAP8	SRRM2	AC079142.1	GASK1B	AC108058.1
BTF3	CNPY2	GRB10	ZKSCAN7-AS1	AC011246.1	RUNX1T1	C11orf54	EGR1	NSD3	CPB2-AS1	AP001831.1
AC074032.1	PRXL2A	AFF3	AP000331.1	AL109824.1	LMCD1-AS1	PROX1-AS1	FTX	SLC39A8	EML5	GOLGA8B
TRERF1	AL353586.1	LINC02018	TTLL3	MEF2C-AS2	IFI44	AC025887.2	EMC3	DOP1A	PDZRN3	ARHGEF28
AP001011.1	AC022137.4	CHODL	AC022137.4	CTNNA3	ARMCX4	CLN5	HSDL2	TTLL3	CD22	AC079781.5
DECR1	AC073593.2	DGKB	IFT80	TTN	ANKRD36	DEPDC5	DENND6A-AS1	AL049828.1	CEMIP	AP001021.3
LMCD1-AS1	TMBIM4	AC073050.1	CYP51A1	RAB30-DT	AC008014.1	KDM4A	MIRLET7BHG	C5orf56	SNHG5	MSI2
DSE	MRPS28	DENND1A	LINC-PINT	SYT1	ENOSF1	AC108734.4	FRMD4A	AC108734.4	AL390783.1	LINC00513
ST5	LINC00960	FRMPD4	AC098588.3	ZNF626	LGR4	AL355612.1	ARGLU1	OIP5-AS1	PLXDC2	CTTN
SECISBP2	EIF1B-AS1	ABI3BP	AC106845.1	ILRUN	DLEU2	AL136171.2	ATRNL1	LINC02006	SOD2	PARD3B
PDE5A	CLN5	FOSB	KCNMB2	DANT2	EHBP1	OAZ1	GATA4	CAMK1D	TTLL3	LINC00174
HNRNPA1	AC092745.5	PKNOX2	AC008554.1	SARNP	ADCY4	CTNND1	PKNOX2	HEATR5A	MRTFB	KAZN-AS1
CAV1	SEPTIN9	STS	PLIN5	AP001011.1	AC007319.1	LINC00924	SCD5	ST6GALNAC3	KCNIP4	RAB30-DT
CPQ	C11orf54	PLIN5	COL12A1	MAP4K3-DT	KAZN	ITGA9	AL157938.2	UBE2W	STK33	GLIS3
KALRN	PGR-AS1	AC005237.1	GNA14-AS1	AP001442.1	PFDN5	ZNF337-AS1	DISC1	ZRANB2-AS2	AC073167.1	FTX
FBXL7	AUXG01000058.1	HLF	LRRC8D	AC092902.4	LINC00639	AL360091.3	MSI2	KCTD8	CACHD1	SYNE2
ABCA9-AS1	AC004160.1	IQCJ-SCHIP1	LINC00960	CC2D2A	MEG8	RBMS3	TNS3	TVP23C	FBXL13	FOXO1
PRPF40B	LEPROT	CELF2	AC058791.1	RELCH	IL33	RNASEK	TTN	LRMDA	COL6A3	SEPTIN9
CDON	TIA1	CD302	ZFPM2	TMBIM4	VIM	CRAMP1	RASGRF2	AC017101.1	SLC7A14	SSBP3
MAST4	TMEM91	ADAM12	DCAF8	AC016042.1	A2M	AL356124.1	C1QTNF7	NAV3	ZNF626	ABCA10
PCED1B	ZNF655	RAPGEF6	BMPR1B	AC011092.2	TOMM7	RAPGEF6	ZNF521	AC007319.1	CHURC1	GSE1
SELENOP	AC087854.1	ASB3	ADAMTS9-AS2	AC012459.1	LINC01184	IFI27	TSHZ2		AC027018.1	TASOR
SNRNP70	AL137009.1	CALM2	LINC00342	AL390783.1	CDH11	PWRN1	PALM2-AKAP2		SYNPO2	AC023480.1
CSRNP3	AC023480.1	AC106729.1	EDNRA	AC108734.4	RSRP1	KAZN	ROBO1		PARD3	C5orf56
NRP2	TBCEL	IGF2BP3	NR3C2	ABCA9-AS1	SNED1	CDH11	TRERF1		AP001011.1	ST5
SERINC5	EEF1AKMT2	MAST4	GOLGA8B	AC058791.1	PRSS23	TENM4	CLMP		KCNMB2	FAM155A
TARID	LINC00924	COL5A1	SLC6A6	ZNF506	SPARCL1	DAB2	ZNF565		MAST4	KLF3-AS1
ALCAM	LINC01473	GPM6A	KIAA1328	TTLL3	ACTG1	AADACL2-AS1	KIAA1217		AC097376.3	PWWP3A
GTF2IRD2B	SMIM7		FOS	CIRBP	TPT1	ZBTB7C	FLRT2		BNC2	AC016042.1
FAM227B	AL117336.2		RBMS3-AS2	ZNF565	RUNDC3B	MEF2C-AS2	SNED1		NCOR2	AC005670.3
SNED1	AC108734.4		ARHGEF28	FOSB	SLC4A4	PRKCA	IDS		FRMD4B	KCNMB2
SGCE	NDUFB8		BBS9	AC108058.1	CFH	DDX5	PDGFC		FMNL2	TSBP1-AS1
PER3	ALG1L9P		KAZN-AS1	NCALD	WWOX	SMYD2	CCDC3		SYTL4	RELCH
PRKN	ZNF410		LEMD1-AS1	AL031428.1	NPNT	EXT1	TSPAN9		AC004160.1	BCL2L14
ENOSF1	SMARCE1		DSCAML1	MEG3	GNG12-AS1	MEG3	MTERF4		PDE5A	SETBP1
ROBO1	MTAP		AP001011.1	C9orf147	ARHGAP24	SEMA3C	EEF1A1		TSHZ3	AFF3
SFPQ	STRADA		AP001172.1	AL596218.1	CTDSPL	NAV3	LGR4		AP001528.1	EML5
JPX	CARMN		SETBP1	SLC7A14	UPF3A	PRSS23	PRSS23		KLRK1	AC092902.4
HSDL2	AP002761.2		RIN2	NAV3	HLA-DRA	LAMA2	SMAD4		MIR99AHG	VLDLR-AS1
BICRAL	KAZN		SEC14L2	BCL2L14	PCDH11X	SCN9A	ST5		TTC28	LINC00342
LDB2	NR2F2-AS1		CRAMP1	AC009690.2	DPH6	PCSK6	ZNF98		TNS1	COX10-AS1
NRK	CYP51A1		MAK	AC016493.1		UNC5B	TARID		CLSTN2	ZKSCAN7-AS1
GMDS-DT	SV2C		NR2F2-AS1	PDZRN3		BTD	BCL2L14		ILRUN	SEPTIN11
NCKAP5	ZMYM6		CEMIP	AC079921.1		CD302	PLCXD3		AC011246.1	GLI3
FCHSD2	SYNPO2		CARMN	STK33		DTNA	CC2D2A		TSBP1-AS1	COL12A1
TRIM24	PALM2-AKAP2		TNS1	CD22		PUDP	CHST15		TRMT11	GREB1L
LTBP4	TENM4		ROR1	USP3-AS1		LRRC4C	GATAD1		TSTD3	MAMDC2-AS1
PDZRN3	NBAT1		AC009093.2	AHR		BNC2	DANT2		AC009690.2	NPHP3
SNCAIP	PDGFRA		EGR1	ADAM12		ADAM12	SORBS2		AC004797.1	LINC01515
DDX5	TSTD3		AL356599.1	AC004594.1		PSMA1	ADGRL3		AL161430.1	AL731577.2
RGS22	RBMS3		AC092567.1	GREB1		PCDH7	KLHL4		MTAP	C9orf147
NASP	MFSD14A		DENND6A-AS1	AC093535.1		CALD1	DNAH14		AC017101.1	AL109824.1
CLNS1A	LRRC8D		FBXO10	GPSM2		FRMD4A	TSPAN5		ROR1	TMBIM4
AC090825.1	CALD1		SRSF5	ZNF337-AS1		NRG2	ENTPD1-AS1		ZNF506	FLRT2
ARMCX4	ADAMTS9-AS2		AC017101.1	SHISA6		RBM4	PDE1A		EEF1AKMT2	SOBP
UBXN8	MFSD4B		KCNMB2-AS1	DENND6A-AS1		AL356599.1	STK17A		NRP1	DAB2
SORBS2	AC097662.1		CLTCL1	XRRA1		SLC9A9	ESR2		AL136456.1	CLSTN2
SRRM1	SNED1		ECE1	CELF2-AS2		ARL6IP1	RUNX1T1		AL731577.2	YAP1
ARHGAP28	FRMD4A		SAP30L-AS1	CRMP1		AGAP1	FAM228B		INSYN2A	TSBP1
FGD4	NECAB1		TSTD3	BBS9		MIR762HG	COL16A1		TUG1	MRTFB
ATP8A1	AC007384.1		TMLHE-AS1	ECHDC2		KIAA1217	GPC6		LINC00342	CDRT4
AC008014.1	LINC00894		SLC24A3	GOLGA8A		BCL2L14	TTC3		DENND5B	ILRUN
CCDC3	COL14A1		CSNK1G1	AC012085.2		NPNT	ARMCX4		PBX1	EGFR
CCDC171	BTD		ZNF431	PRKN		RAPGEF5	DPYD-AS1		MEF2C-AS1	ANKRD36B
TNS3	SLC35A1		AC073167.1	IL1RAPL1		TRIM5	RNF169		TSBP1	KCNT2
KLF12	LINC02018		DPYD-AS1	GNG12-AS1		TNS3	RBL2		RBM27	GATA4
RALGAPA2	FNTB		GLRX	EEF1A1		EYA1	STAMBPL1		PWWP3A	ANK3
CCNL2	MED17		EVA1C	DCAF8		PALD1	THUMPD1		PGR-AS1	ZBTB20-AS5
ADGRL2	AP3S2		CLMP	FAM227B		CACNA2D3	BICRAL		LRIG2-DT	ZNF626
SRRM2	SEC14L2		CIRBP	BMPR1B		CACHD1	TBC1D4		LINC00513	RHD
TBC1D4	TTLL3		FILIP1L	MAGI1-AS1		GFOD1	PHACTR4		NAV3	DPF3
DPH6	ABI3BP		MYLK	AUTS2		MAGI1-AS1	GAB2		SAP30L-AS1	AC004160.1
ECM2	CFI		C9orf147	PRSS48		PDZRN3	GRID1		MEG3	ADAMTSL4-AS1
ZNF98	COL4A3		FOXO3	CSNK1G1		AC012404.1	NCOR2		SMIM7	AC011246.1
FBXL13	MIR202HG		GPSM2	AP002336.2		CIRBP	PPFIBP1		NBAT1	GLI2
DNM3	IFI44L		NPAS3	DMD		RORA	NCKAP5		BCL2L14	FHL2
ZMIZ1	CCDC170		ANK2	FOXO3		EMID1	TNXB		AL356124.1	PCSK5
MEF2C	GNA14-AS1		ABCA8	AC131571.1		AL133480.1	ZSWIM5		DOK6	SEC14L2
SUMF1	JAK1		NFIB	AP002812.2		LINC01876	PRPF40B		SVIL	MEIS2
NR3C1	GALNT17		CALD1	ELOA-AS1		SLC35A1	ZNF280D		RBFOX2	TACR1
MEF2C-AS1	CRLF3		ANKRD36B	ZNF451-AS1		TRG-AS1	XAF1		C9orf147	TSTD3
FNBP4	PDGFRB		SLCO3A1	HLF		NCKAP5	SRSF7		ZNF704	BTD
ACTG1	CCDC183		CACHD1	ACSM3		ADGRF5	KLHL29		AL031428.1	FILIP1L
MYO10	TYRO3		FMNL2	AC017101.1		AC098829.1	SFPQ		PID1	IFNAR2
ARMH4	AC005237.1		ARHGAP6	ROR1		AL157938.2	PDE5A		DEPDC5	DOP1A
MAOB	FTX		CELF2	GNA14-AS1		MIR181A1HG	SOBP		AP002495.1	LRRC8D
TOMM7	MEIS1		PLXNA2	RAB11A		LINC00476	LMCD1-AS1		OIP5-AS1	EEF1AKMT2
PFDN5	PDE8B		SH3D19	AC010260.1		BMPR1B	SECISBP2		BICC1	GOLGA8A
ENTPD1-AS1	CACNA2D3		TM7SF2	AL359706.1		MEG8	DOCK10		CTNND1	SCD5
NCALD	NAV3		SLC8B1	EMC3		SERINC5	C2CD2		NFIB	TTC28-AS1
VLDLR-AS1	HDHD2		TTN	JAK1		ANKRD36C	AP001011.1		RELCH	MTUS1
WDPCP	GATAD1		SNCAIP	BICD1		GOLGA8A	CNNM2		PKNOX2	AP001528.1
RAB11A	DLG2		DENND2A	LMCD1-AS1		VEPH1	FAU		ATP8B1	EBF1
COA1	RGS22		STAG3	SPATA1		TTN	ZMIZ1		ADAMTS9-AS1	GASK1B
AC027288.3	KCNMB2-AS1		LRMDA	SLC6A6		PLCL2	PDZD2		ADAMTSL4-AS1	SARNP
ATP2B4	PLA2G5		MAP3K20-AS1	EDNRA		ALPK1	ARHGEF28		SMOC2	CSRNP3
MLXIP	SYNE1		H3F3A	STXBP5L		CCDC60	LINC00882		RAPH1	LINC-PINT
ITGB8	LINC00472		SPECC1	SAP30L-AS1		AC097515.1	BMPR1B		MAGI2	AL133268.4
THUMPD1	RASGRF2		ADAMTS9	AC074032.1		AL359706.1	FBXL13		GPSM2	MIR503HG
ADAM12	CDON		BACH2	TARID		CTNNA3	AC011092.2		C7	EFNA5
NUBPL	CD22		ATP2B4	KIAA1328		BCL2	EXT1		AC026894.1	ENAH
RBL2	NR1H4		TRMT11	SOX5		PLPP3	FCHSD2		LMCD1-AS1	MTAP
PNN	STXBP5L		NRG2	MMP24		AC093535.1	SNRNP70		RBPMS	CARMIL1
ZNF704	NFIA		TMEM266	ARHGAP6		ADCY4	GNA14-AS1		HLF	EDNRA
ZBTB46	IL3RA		PER3	TRMT11		ITGA2	ACACB		LINC00882	AL356599.1
SUGCT	NCKAP5		CRMP1	ENOSF1		MCC	SFMBT2		MAP3K20-AS1	SNHG5
AF117829.1	PSMA1		IL7	AC107068.2		DISC1	RBMX		MTG1	AC022137.4
STAU2	PCDH11X		AC093535.1	CACNB2		XAF1	CARMN		NINL	TUG1
RBFOX2	GLI2		TSHZ3	SRSF5		CACNB2	DIAPH2-AS1		ESR2	SLC49A4
ZSWIM5	PLXNA2		EEF1A1	FHL2		ATXN7	ZRANB2		STARD4-AS1	TARID
FUS	FOSB		RUNX1	SPC25		CD59	ANKRD36		MIR503HG	PRKG1
NINL	TSHZ3		AP001528.1	ZNF704		KLHDC10	H3F3B		EXT1	AL596218.1
CNTN1	NLGN1		ATXN7	AC027018.1		IFI44	NTRK2		MICAL3	TNXB
CDKL1	FAM153B		XRRA1	AC117834.1		ZNF565	AC027288.3		COL12A1	AL353586.1
DDX17	CRAMP1		PLA2G5	AC073167.1		SRSF5	AC008014.1		RCL1	LRIG2-DT
MGMT	CHST15		WT1	DNAH14		FRMD6-AS2	PRKCA		TTC19	AC090517.5
ZNF708	TNS1		FRMD4B	DENND5B		NCOR2	CLNS1A		ECHDC2	AKT3
CKMT2-AS1	COL12A1		KLHL29	TACR1		C9orf147	NASP		AC093535.1	PALLD
PPIP5K2	CELF2		AC009690.2	AC104365.1		NFIA-AS2	ATP2B4		KLHL29	AC079921.1
EML5	AF165147.1		MYO10	FAU		AC012409.2	CCNL2		ANK2	ARHGEF18
MAGI2	KLHDC8A		GNG12-AS1	PID1		PLEKHG1	STK33		IGF1R	ABCA9-AS1
FAM114A1	RBM4		RASGRF2	SMOC2		STARD4-AS1	STAU2		RNF169	SLC7A14
NCL	NID2		RAB11A	CTNND1		OAF	AC009093.2		APBB2	SCMH1
MIRLET7BHG	AC073167.1		MIR29B2CHG	KIZ-AS1		CRLF3	SPG11		DNAH14	PDE5A
DISC1	ZNF66		LMOD1	SEMA6A-AS1		AP001831.1	NR3C1		GOLGA8A	ROR2
NOTCH2	KIRREL1		FRMD4A	TTC8		STAB2	ANKRD36C		LINC01090	EIF1B-AS1
RYK	H3F3A		FBXL13	GPC6		LINC01117	DOCK5		GPC6	CDON
PRKACB	MEG8		PLA2R1	SOD2		PRKCA-AS1	NTN4		AMZ1	NEGR1
C11orf49	SRSF5		MYO1F	EGR1		DCAF8	RSRP1		DENND6A-AS1	SHISA6
EHBP1	PER3		FAM153B	AC087286.2		ACSM1	ECHDC2		EPHA6	NBAT1
CLASP2	ZFPM2		AL031428.1	ZBTB16		RNF165	GALK2		THSD7A	HLF
PCMTD1	MIR29B2CHG		DIAPH2-AS1	RBM4		SLC27A3	ARMH4		EMC3	GNA14-AS1
FOS	SRSF1		PDE5A	SPDYE3		ASTN2	ME3		TSPAN9	ADAMTS9
EPC1	C1QTNF7		ZNF565	SYNPO2		MAP2K6	SUMF1		FGD4	MEG8
IFNGR2	PAXBP1-AS1		RBM4	AC009093.2		AC131571.1	ZKSCAN1		NRP2	JAK1
SP100	PPP1R26-AS1		FHL2	PKNOX2		URGCP	MLXIP		TBC1D4	C7
SOBP	DCAF8		LINC01090	CLSTN2		DPF3	ZNF431		AL596218.1	KCNQ1OT1
N4BP2L2	COL6A1		PALLD	STRADB		DNAH14	SEMA3C		DIAPH2-AS1	NINL
XAF1	LINC01482		EIF4A1	AFF3		SRPX2	ATP8B1		PTK2	PDZD2
ESR1	DSCAML1		AL596218.1	ST5		FLRT2	AGAP1		CC2D2A	DMD
PHACTR4	TACR1		ZNF98	KLHL28		ZNF280D	EML5		PER3	AP000787.1
FARS2	PDE5A		PPFIBP1	LRMDA		DOCK10	FOXN3		TRPC1	PITPNM2
ASXL3	ACOXL		MSI2	SUMF1		LMCD1-AS1	AC005358.1		AC027288.3	PTPRK
SUPT3H	PLA2G12A		MMP24	TRIM13		COPS5	R3HDM2		AC005480.1	EHBP1
PKNOX2	RORA		ZBTB20-AS1	DIAPH2-AS1		FLT4	EVL		TCF7L2	ATRNL1
MSH3	ITGB8		AC027288.3	JPX		DOCK8	HMGB1		BMPR1B	UBXN8
MAPK8	AL596218.1		KLC1	FAM228B		LINC01184	SMARCA2		EDNRA	ANTXR1
CHD6	ZRANB2		AL356124.1	ZNF98		ME3	ZNF462		GSE1	PRSS23
RNF111	AC243829.1		ZNF609	SPDYE2		PSD3	NCALD		PPP1R15A	RORA-AS1
METTL15	CABLES1		EMC3	ADAMTS9-AS2		CEMIP	GSN		DMD	PLA2G5
PHACTR2	SRPX2		RPH3AL	STARD4-AS1		AC136489.1	GALNT10		ROBO1	CRLF3
APPL2	MEG3		AC011092.2	UBXN8		IPO9-AS1	ECM2		FAM227B	NFIB
PHYKPL	LAMA2		GNA14	ATXN7		TSPAN11	DSCAML1		GAB2	NLGN1
TNRC6A	LAMB1		NCKAP5	ARMCX4		MMP25-AS1	CSRNP3		CRAMP1	BACH2
CBR4	AC090531.1		AP4S1	AC007038.1		MAST4	AHNAK		DOCK1	PLEKHA5
TLE4	SYT1		FOXN3	GTF2IRD2B		CYP46A1	FARP1		WLS	PGR
SRSF11	EBF1		GLIS3	BICC1		MMP24	SIPA1L2		EFCAB13	MRPS28
HTRA1	MTERF4		PHACTR3	ZFPM2		PLD1	ZNF704		ZNF385B	NCAM1
RUFY3	AGBL5		HMGCS1	AC092839.1		ANTXR1	IFNGR2		GNA14-AS1	ECE1
TMEM87A	SPACA6		DENND5B	NPAS3		FAM43A	GTF2IRD2B		GLRX	GALNT17
ZRANB3	RNF180		IL1RAPL1	AMZ1		STX18-AS1	SLC8A1		ME3	SAP30L-AS1
RASA1	DLC1		C1QTNF7	MIR503HG		LINC01748	KIAA1958		MITF	SNCAIP
OFD1	IL1RAPL1		SMOC2	TSHZ2		SLC5A4-AS1	FILIP1L		CACNB2	MAOB
SPECC1	SETBP1		MYOCD	CLMP		CFAP54	PNN		DUOX1	NLGN4X
SLC16A1-AS1	AC093879.1		PCSK5	GATAD1		MAGI2	SRSF11		SLC16A9	AC003681.1
CEP192	ATP1A1		MOB3B	LGR4		GATAD1	ESR1		GLI3	ZNF337-AS1
HSPA1A	SLC24A3		SHISA6	AC098829.1		BBS9	ROR1		AL513327.1	IGFBP5
CTTN	P2RX7		KIZ-AS1	VLDLR-AS1		AC087286.2	RYK		DDX5	KALRN
TSPAN9	CHD4		PLCL1	COL6A3		PID1	ACSM1		AC074032.1	ADAMTS12
FARP1	SCN7A		AMZ1	PER3		MAK	VGLL4		ZNRF3	TMLHE-AS1
WDR27	MAK		USP3-AS1	CASC15		AC010260.1	FHL2		TACR1	AC092567.1
ITGA9	GRM8		AC024145.1	AC068888.1		THSD4	DLG2		RPH3AL	PAWR
PDZD2	ANXA4		PDE10A	GLI3		EML4	FHIT		AL035427.1	PDGFD
AIG1	XAF1		IGFBP5	AL356124.1		ROBO1	CAV1		DSCAML1	MIRLET7BHG
PAXBP1	ERC2		AGAP1	GLRX		IQGAP2			TEAD1	LMCD1-AS1
MACO1	RHD		PYROXD2	SSBP2		BICC1			CSNK1G1	ZBTB46
UBE2E3	COL4A4		TARID	FOS		RYR2			AL157938.2	GATA6
PTEN	AL133480.1		HTRA1	KLF12		SH3PXD2A			MYO10	PRKCA-AS1
GPATCH8	GATM		NR4A1	ANK2		RAB11FIP5			KCNT2	EPHA6
IFT88	ZNF737		ADAMTS9-AS1	EML5		TRMT11			AC015923.1	CRMP1
CCDC66	MYLK		PRKAG2	AC008892.1		AC012085.2			AC009093.2	ZNF565
PSIP1	LYRM2		MIR202HG	GATA4		MAP4K4			STXBP5L	GNA14
HNRNPC	SPON1		AC007319.1	CPQ		OSBP2			ZRANB3	RGS22
DCBLD2	PRKG1		BICD1	DNAJC2		ANKUB1			TCF4	LINC00882
KAT2B	PROCR		ABI3BP	BICRAL		GLIPR2			PCDH11X	STARD4-AS1
GULP1	MAPK10		SMAD4	NCK1-DT		RBFOX2			EBF1	CRAMP1
HMGN3	GLIS3		IFNGR2	RORA-AS1		PRR5L			TTC8	PARVA
ESR2	ANO6		SSBP3	CALD1		CC2D2A			DCBLD2	BBS9
VGLL4	SPINT2		AC074032.1	MAML3		MAP3K13			CRMP1	AC027288.3
URI1	AC119868.2		STK33	AC006059.1		SH2D3C			UBXN8	XRRA1
RDX	MYO1F		TCF7L1	MEG8		THSD7A			CTIF	ZBTB16
MGST3	MAATS1		PRPF40B	LINC00882		STS			USP3-AS1	RAB11A
CHD2	ANKRD36B		TCEAL3	ZEB2		CCDC178			C2CD2	SGCE
R3HDM2	ECHDC2		UBXN8	EXT1		AP001011.1			ZMIZ1	SCN7A
GLI3	BBS9		KLHDC2	CDON		LOXHD1			DCAF8	LINC01197
CTDSPL	NLGN4X		CEP68	MOB3B		XRRA1			ALG13-AS1	FBN1
ATXN1	CSNK1G1		MLXIP	ESR1		ARGLU1			AC098829.1	CC2D2A
ME3	COL6A3		AC092155.1	AC027288.3		ZBTB20-AS5			PDGFC	PLA2R1
TCF25	FSIP2-AS1		AFF3	TRERF1		AC099792.1			CLMP	FOSB
KLC1	CRMP1		FBXO32	FRMD4B		AC011092.2			EGFR	DLC1
KIAA0319L	XRRA1		PLCXD3	IQCG		KLHDC8A			MLXIP	ABO
TMEM161B-AS1	COL5A1		STXBP5L	PLA2G5		OLFML2A			SUGCT	NR2F1-AS1
TBC1D19	DENND2A		DIP2C	AC008014.1		PCSK5			PAWR	CLMP
SYTL4	AP001011.1		TACR1	PROCR		TMEM220			PBX3	ADGRL2
TPT1	LDB2		BMPR2	DDX58		STK33			PRKN	SEMA3C
DUBR	LTBP4		RYR2	SGCE		SYNE1			CYSTM1	GNG12-AS1
WSB1	AC012404.1		GOLGA8A	HSDL2		SYNPO2			FARP1	ARNT2
FAM198B-AS1	TSPOAP1		SVIL	SOBP		GREB1			C1QTNF7	PRKD1
MYH10	SORL1		MYRIP	COL12A1		ST5			IQCG	DIAPH2-AS1
WLS	FAM228B		AC004594.1	NCKAP5		PDE5A			AFF3	PLEKHH2
CTNNAL1	CIRBP		CTNNA3	EPHA6		A2ML1-AS1			GREB1L	MYH10
PPP1R12B	RGS6		AC008014.1	ABCA10		PLA2G4C			MOB3B	GULP1
RNF213	EHBP1		SMIM4	C7		CARMIL1			CAV2	CTNND1
CHD9	ARHGAP44		CYSTM1	AP4S1		ARHGAP28			CDC42BPA	ASXL3
NR2F2	TMEM241		BRCC3	SYTL4		ADGRL2			MAMDC2-AS1	PRPF40B
PPP2R3A	EFCAB13		COL1A1	PSMA3		MSI2			FBN1	KCND2
NCOR2	MBOAT1		FBXO17	ZNF280D		EML1			SH3D19	MEIS1
BOC	PRPF40B		AC002429.2	CEP164		PBX1			POLE2	NAALADL2
ABCA10	LINC01515		SERINC5	KCNMA1		FGD4			AL359706.1	AC007319.1
CD46	EIF4A1		ATP9A	AL360091.3		SGCD			LGR4	FIGN
NUMA1	MYO1D		GAB2	ANK3		KDR			FAM114A1	TRMT11
C20orf194	RUNX1T1		BICRAL	ANKRD36B		ADAMTS9-AS1			ENOSF1	TTC8
SLF2	GMPR		AKT3	RBMX		NID2			RAB11A	ABI3BP
SF3B1	DRG1		MAP4K4	RNF111		ARHGAP18			SPARCL1	ANK2
KAT6B	RFTN1		ZNF521	ANTXR1		AC023389.1			ARMCX4	DENND2A
SRSF3	KLHL23		ROR2	TRMT10B		CLSTN2			GNA14	AL138828.1
SNX14	IGFBP5		FAM228B	SERINC5		PLEKHH2			IL1RAPL1	CSNK1G1
VWA8	ROR2		STK17A	NCAM1		AL139383.1			PARVA	COL16A1
GSN	ZNF565		GPATCH8	ARHGAP10		STRADB			PHACTR3	STXBP5L
ADAMTS5	NCOR2		PER1	HERC6		ANK2			TARID	ZSWIM5
RNF13	FILIP1L		FBXL18	IGF1R		AC074032.1			ARNT2	CHL1
DSTN	BICD1		ZMIZ1	MTERF4		LMCD1			AUTS2	MAGI1
PLA2R1	BNC2		ATP13A3	BNC2		CSRNP3			AL513188.1	DOK6
MICAL3	AP4S1		GTF2IRD2B	SNRNP70		TSPAN18			MCC	WWTR1
ACYP2	ENG		STIM1	PIGC		TNXB			WDFY3	PCDH7
SSBP3	BICRAL		GRK5	DOCK5		PCDH12			PRKCA-AS1	AGAP1
OSBPL3	AP001528.1		CSNK1E	DECR1		BICD1			SOBP	CNKSR3
SPG11	CHRM3-AS2		CLSTN2	LUC7L3		KCNMB2-AS1			RBM4	AL031428.1
PRMT2	CDH3		RHBG	CFH		CUEDC1			AL139383.1	EIF4A1
KMT5B	SSBP2		TTC8	KLHDC2		MAML3			CFH	ACSS3
CTDSPL2	TSPAN5		RORA-AS1	ERRFI1		DANT2			ZNF462	TCF7L1
NUP160	HERC1		DLG2	MLXIP		DENND6A-AS1			JUN	KLHL29
TRPC1	GOLGA8B		AC087286.2	GMDS-DT		ROBO4			SEC13	DYNC2H1
ZC3H14	AHNAK		KLF12	PLCL2		EIF4A1			AC092567.1	SLC16A9
PBRM1	AC022395.1		CMYA5	DPH6		AP002336.2			MEG8	FAM227B
RACK1	PLCL2		CHST15	WDR73		PRKN			SORBS2	SMAD3
EIF3E	IQCG		AC012085.2	ROBO2		ACSM3			KIZ-AS1	KIAA1217
ZNF207	PTPRJ		SECISBP2	PGR		COA1			MYH11	RYR2
TBC1D22A	FOXL2NB		CC2D2A	BACH2		PTX3			ACAT1	MAP3K20-AS1
VSTM4	FRY		AC007038.1	GREB1L		SLFN5			FAM198B-AS1	PRICKLE2
ZNF721	FOXO3		ZNF280D	COX20		LINC01515			PTPRS	CFH
DENND6A	A2ML1-AS1		RPA3	SUGCT		MZF1			CIRBP	RUNX1T1
SCD5	AC009093.2		AC004381.1	FAM155A		FAM228B			ANTXR1	AASS
STT3B	PLEKHG1		EVL	PIGL		AC009269.2			COL16A1	AC011092.2
AC118549.1	ZNF208		AASS	SNED1		PDGFRA			MIRLET7BHG	MAPK10
ANKRD6	ANKS1B		SFRP4	SREBF2		GOLGA8B			SLC25A13	NR2F2
SDCCAG8	SUSD3		LINC01515	PRPF40B		AL354733.3			WWTR1	ZNF704
POGZ	ZNF483		DNHD1	COA1		AC068888.1			AC068888.1	DCAF8
HGSNAT	CTNND1		ABCA9-AS1	CNIH3		INKA2			AP002336.2	NRK
CEP95	LINC00513		ATP8B1	LINC01184		AF127577.2			FHIT	IL7
ACSM1	GPSM2		FAU	PARD3		SOX5			MAOB	WT1
LYPLAL1	TRPS1		PARD3B	DDX5		ABHD15-AS1			PRDM5	SLC6A6
SUCLG2	GTF2IRD2B		XAF1	NOTCH2		AP4S1			PDK4	NRP1
CGGBP1	ZBTB20-AS5		CREB3L2	AC005480.1		AC020611.2			MTUS1	PCNX2
ANKRD26	AC009690.2		SDC2	MAOB		CYSTM1			PGR	PCDH11X
AAMDC	NELFA		BCL2L14	ECM2		AFF3			CMSS1	AC007384.1
ZNF33A	DOCK5		SREBF2	STK17A		ZRANB3			DAB2IP	ZNF462
SKP1	RABL6		DEPTOR	KCNQ1OT1		EHD4			CDKL1	DNAH14
SHLD2	JPX		AP002336.2	DUBR		RALA			MTHFD1L	AC100800.1
SERPINB6	GOLGA8A		TNRC18	ST3GAL4		H3F3A			NHS	SPSB1
PIBF1	AL356124.1		OBSL1	KLHL4		NRP1			ZBTB20-AS1	ECM2
RNF169	IDS		NLGN1	FLRT2		TRIM22			FOXP2	EXT1
ZNF431	SMOC2		PTPRM	R3HDM2		DDB2			PRPF40B	ABCA8
C2CD5	RBFOX1		COL5A1	CYSTM1		EMC3			AP002812.2	SPTBN1
ZNF827	ACOT11		LSS	CAPN2		PNKP			ADAMTS9	LMOD1
SERPINE2	AC058791.1		CPQ	WWOX		AL033504.1			DIP2C	RBM4
HNRNPDL	CEMIP		ATP8A1	SECISBP2		SPDYE2			DPH6	GPSM2
RFX7	PHACTR1		SRGAP2	ACSS3		CELF2			GALM	PTK2
FLNB	NAALADL2		LARGE1	C11orf49		SOGA1			ABCA10	SDK1
TNS1	SDC2		SMG6	GAB2		FRMD6			PRKG1	KIZ-AS1
EIF4B	SULF2		AKAP12	AC023590.1		CDON			WT1	DPYSL3
GALK2	AL138733.1		HSDL2	FAM198B-AS1		CEP68			ESR1	LIFR
MAGED1	AGAP1		MCM9	NLGN1		DLC1			GATA4	CNTN1
ATM	KCNQ1OT1		SMARCD3	MAGED1		NCAM1			GOLGA8B	BNC2
BPTF	TRMT11		FAM227B	TSHZ3		METTL16			PLA2G5	PTPN13
LRP1	NPAS3		KANK2	PARD3B		CNIH3			VLDLR-AS1	COL5A2
PDCD6IP	ZHX2		FSIP2	GLI2		DYSF			UACA	COL5A1
COMMD1	KLC1		DOCK5	FIGN		ENOSF1			SLC6A6	MIPOL1
PRDM5	ADCY2		AL359706.1	PDGFC		MYO15B			LANCL1-AS1	CD22
SNX2	ANKUB1		AC131571.1	SLC16A1-AS1		THUMPD1			ZNF608	ERRFI1
CUL5	FBN1		KLHL28	PLA2R1		PDGFA			ATRNL1	LARGE1
HIBADH	ELOA-AS1		RGS22	PCED1B		ECHDC2			AC131571.1	DOCK1
SLC25A12	POLE2		SH3PXD2A	NLGN4X		ZEB2			FOXO3	AC073167.1
EPN2	GABRG3		LRP1	MSH2		ESR2			IFNGR2	MEF2C-AS1
PRKAG2	RBMX		MICAL3	LRP1		DSE			H3F3A	NFASC
YLPM1	UTRN		ATXN1	CBR4		AC005237.1			SCMH1	GALNT10
PIGN	ZNF337-AS1		PLPP3	TNS3		SPATA6			SPECC1	ANKUB1
ACBD6	SUSD4		MYO15B	GPATCH8		ANK3			RUFY3	SLC12A2
DENND4C	SLC8B1		MAOB	SETBP1		RASGRF2			MMP24	PPP1R15A
SCP2	PTPRD		SPDYE3	RPP38		SNED1			CNTLN	TRERF1
CDK13	TMLHE-AS1		CHKA	PRKCA		MTSS1			DAPK1	CACNA2D1
PHF14	EVA1C		AC023051.1	IQCK		SUCLG2			AP4S1	TCF7L2
HNRNPR	AP002812.2		GATAD1	SRSF7		NCALD			KCNQ1OT1	AC017101.1
KANK2	MSH2		PPARG	NRG2		HMGXB3			AGAP1	PPP2R3A
PDGFRB	SSBP3		N4BP2L1	NIPSNAP2		MGST2			DOCK5	CBR4
HSP90B1	NCALD		KLF7	RASA1		ESR1			SCD5	TNS1
PTPN4	GALNT10		AKAP17A	ABI3BP		SUMO2			PROCR	SORBS2
RPRD2	RBMS3-AS2		PITPNM2	NINL		ENTPD1-AS1			CAMSAP2	DSCAML1
EIF4A2	NEK11		MACF1	CCDC171		A2M			MYRIP	ZEB1
CD99	AL078459.1		EPB41L1	KLC1		PPM1F			GMPR	ZNF280D
SLC25A13	MYO15B		SLC16A9	RBL2		PRAG1			TCHP	GHR
PRKRIP1	AC015923.1		AL157938.2	ADCY4		ARRB1			NSRP1	DNM3
INVS	SYT2		LMCD1-AS1	MITF		CLASP2			SLC16A1-AS1	CEP164
SMG6	PDZD2		RUNX2	FAXDC2		AC104041.1			ROR2	VSTM4
TDRD3	RBPMS		DAPK1	EVL		FAM126A			ACSS3	AL139383.1
PTMA	ISYNA1		EHBP1	EIF4A1		COL5A1			EHBP1	TRPC1
TFCP2	SLC25A45		PCED1B	SNCAIP		LINC02456			FHL2	CEP112
ATXN7L1	FBXL13		SNRNP70	RYR2		ARHGEF3			PLPP3	HSDL2
XRCC5	MRNIP		TMEM164	DSCAML1		PVT1			YAP1	ATP8B1
TP53BP1	CCNL2		IQCG	ATRNL1		ZNF451-AS1			ITSN1	AKAP12
MFSD14C	FAM155A		STRADB	COL5A2		RANBP17			HSDL2	PTPRS
FBXW4	AC104365.1		HERC1	RNF150		WDR12			PPP2CB	PVT1
TTC19	SFPQ		ZNF451-AS1	SDK1		MYH9			AC008014.1	MICAL3
ZNF518A	AP001831.1		PID1	ABO		HNRNPC			GALNT17	PDZRN4
SOS2	CC2D2A		DNM3	H3F3A		SRP19			KALRN	THSD7A
SMS	SLC6A6		COX20	AF117829.1		KIF26B			SUMF1	LGR4
FRS2	SUMO2		ARHGAP26	ABCG2		CHD4			RGL1	MYO10
RCOR3	MAOA		SRRM2	CSRNP3		AC027018.1			PSD3	PELI2
EMP2	SH3D19		AC027018.1	CENPP		AC002070.1			EFNA5	ALG13-AS1
TRAPPC12	MRC2		TPM2	SMAD4		DNMBP-AS1			TRIM24	DOCK9
TET2	ASTN2		H2AFY2	ZNF814		TMEM131L			ZNF98	AP002336.2
ZNF532	SPDYE3		MAGI1-AS1	PCSK5		JAK1			BBS9	RIN2
RPAP2	UPP2		AC068888.1	SLC25A12		GYPC			PRSS23	MAP3K5
TTC14	TCF25		COL6A3	SMAD3		CCDC12			LONP2	RBMX
HOOK3	MLXIP		FANCC	NPM1		SLC20A2			UGGT2	MTERF4
LINC01004	FAU		PPP1R15A	CA4		DRG1			LIMCH1	FYN
ATXN3	DENND5B		PPP1R10	CDKL1		CKMT2-AS1			TTC1	AL513188.1
SERP1	FSIP2		TCF25	LINC01197		COL5A2			AP000787.1	SRRM2
DMTF1	PBX3		CACNA2D3	HS2ST1		PTRH2			PAXBP1	STARD9
USO1	AKAP17A		TSPAN9	ZRANB3		TTC8			COL18A1	MLLT3
NSUN6	CC2D2B		PITPNC1	TCHP		GLT8D2			CBR4	DHRS4-AS1
USP48	SH3PXD2A		GATA6	RAD51B		GATA4			SRSF5	SPDYE3
CREB1	ZIM2		SGCZ	MYH11		VLDLR-AS1			ZNF451-AS1	PROCR
TBL1X	AC108058.1		ARMCX4	PRKG1		KIAA1328			FRS2	HAND2-AS1
PPP3CB	AC063944.1		LYRM2	PHYKPL		ANKRD36B			EIF4A1	MSH6
RBM25	STARD9		RBFOX1	NACA		FTX			ANKS1A	LAMC1
PTPRS	CACHD1		FAM114A1	AIG1		GPRIN3			NAV2	AC093535.1
RNF38	COL6A2		AP001831.1	STK39		RGL1			COL14A1	SLC16A4
WDR60	TPM1		C20orf194	PCDH11X		SMIM4			AC087286.2	AC058791.1
HNRNPD	ENOSF1		PTPN21	DENND2A		NT5E			USP40	PTPN21
WDR59	URGCP		CDKL1	LTBP4		TACR1			LINC01197	COL6A2
HERC1	EEF1A1			SPECC1		ETS2			ECM2	LRP6
SLTM	AC009975.1			PTPRD		NAV1			PLEKHA5	AC027018.1
RNF130	FMNL2			VSTM4		ANKDD1A			C20orf194	CIRBP
ABO	CACNA1C			MSI2		CHSY3			SPDYE2	AC008014.1
CTIF	CCNH			TMEM168		TAMM41			CSRNP3	STK17A
AP2B1	MTUS1			PPP1R12B		SPRED2			PTPN21	FOXP2
U2SURP	DIS3L			PRKRIP1		MEIS1			TCF7L1	PPP1R9A
CPLANE1	AL139383.1			SGK1		FAM155A			CACNA1C	CTBP2
ANKS1A	ALDH2			MEIS1		PLEKHG3			MYH10	VGLL4
NKTR	AP000787.1			EHBP1		NCK1-DT			ABO	MYLK
NSRP1	IFI27L1			KCNT2		GPC6			AL354733.3	PTPRD
TNRC18	DANT2			CPED1		PCDH9			CEP112	LTBP4
SIL1	MOB3B			KIAA1958		CPED1			ST3GAL4	ME3
PRPF8	PWRN4			CAPN7		FAU			LRP1	COA1
NR1D2	CNIH3			MYLK		PNN			AL133480.1	KIRREL1
MTR	AC015971.1			TMLHE		AKAP13			RASGRF2	ENOX1
KIDINS220	JUP			PER1		PHYKPL			MSI2	AC012085.2
ARHGAP12	SAP30L-AS1			BOC		SEC31A			PLD1	STAMBPL1
DYNC1H1	ALDH7A1			TNXB		AC005695.2			ARHGAP10	SERPINE1
UBA52	GNL3			BCL2		SLC25A12			AC010260.1	ADAMTS16
CAPN7	CRTC3-AS1			DPF3		PTPRG			JPX	USP3-AS1
	CPQ			SNX29		LARS			TRMT10B	AP001011.1
	COA1			PHACTR4		GPR1			ARHGEF9	MPDZ
	COX20			COL1A1		MGLL			NRK	AC087500.1
	EPHA6			GALNT17		APBA1			CRLF3	CTIF
	ATP1B1			IFI44L		ELK3			WIPF3	AMZ1
	COL1A1			CCDC66		KCTD1			RASAL2	ATXN7
	C7			TNRC6A		HIVEP3			LDB2	CNIH3
	PDZRN3			GALNT10		INPP5D			RGS22	NR3C2
	AC005480.1			PFDN5		MIR34AHG			CKMT2-AS1	HEATR5A
	AC002429.2			EFCAB13		SH2B3			DENND2A	GTF2IRD2
	ARGLU1			GALNT11		ANXA1			RNF150	USP13
	ANKS1A			MCM9		MIRLET7BHG			WDR60	LDLRAD3
	MAP3K20-AS1			SCN7A		PSMA3			AC026202.2	EGR1
	CFH			RSRP1		KCND2			RDX	FBXO32
	SLF2			TRPS1		ARHGAP10			NR2F1-AS1	ZFYVE9
	FTCDNL1			COL5A1		DMD			TNRC18	MCC
	AFF3			FBXO32		MGMT			AF117829.1	EVL
	FNBP4			ITPR1		ATP6V1D			TNXB	GLRX
	CAV2			PALLD		REXO2			ITGA9	NCKAP5
	AC117834.1			TPM1		KIAA1671			SNCAIP	LUC7L3
	LRRTM3			SMS		C22orf34			ZNF280D	MRC2
	AL138828.1			DNASE1		MAGED1			DOCK4	ZNF618
	SLC16A4			TOMM7		MMS19			DECR1	EMC3
	AC017101.1			CTDSPL		NOD1			SLC8B1	ARHGEF12
	DOCK9			NEO1		SMYD3			PLPP1	PRKCA
	EML5			SUPT3H		DDR2			GATA6	MAML3
	SRRM1			EPC1		ITPR2			DEPTOR	AC131571.1
	RAD9A			AL139383.1		EIF2S3			NLGN4X	TANC1
	PHACTR4			APPL2		LAMB1			DPYD-AS1	CDKL1
	GALNT18			ABCA6		LAMA4				HS3ST1
	NFIX			MAGI2		AC090630.1				AP4S1
	KCNMA1			AMMECR1		TRIM2				RPH3AL
	PER1			PTPN13		SCP2				COL14A1
	EMC3			KIAA0319L		PAQR3				LSAMP
	FBXO21			SH3BP4		AC100763.1				DENND6A-AS1
	NRP1			PIK3R1		ZNF608				AFDN
	ARMCX4			ZC3H14		NUP88				ANKRD28
	OBSL1			ZNF618		TASP1				KIAA1958
	AC090825.1			ROBO1		ACSS2				CDC42BPA
	SNRNP70			SCMH1		DENND5B				AP002812.2
	MAP2			NIPAL2		USP3-AS1				JPX
	UFSP2			CEP68		AZIN1-AS1				COL18A1
	ANKRD36C			FNBP4		ABCA10				COL4A2
	ZNF207			SLC9A9		SECISBP2				NFIX
	DYNC2LI1			HGSNAT		HS2ST1				DPYD-AS1
	MTM1			FARS2		TSEN2				AC023051.1
	SFI1			ARMH4		XXYLT1				GTF2IRD2B
	FMN2			MSH6		TBC1D19				ROR1
	PLA2R1			SULF2		SCFD2				PATJ
	CLIP2			SMG6		RIN2				TMEM241
	KDM4A-AS1			CCDC7		ORC3				NEO1
	AXL			CARS2		CD34				WDR73
	AL645568.1			BMPR1A		ZNF552				TSPYL2
	ZNF552			GATA6		FILIP1L				PBX3
	LARGE1			MMS19		PBX3				COL6A1
	LRP1			NMD3		USP40				ENO4
	BICC1			PBX3		ROBO2				PID1
	NASP			DSE		CCDC130				FERMT2
	ITFG2			ARGLU1		SLC35E4				C11orf49
	MMP24			WSB1		SEC13				C2CD2
	RBFOX2			EIF2B3		PLCL1				TTC19
	KIAA1671			PTPRS		SH3BP5				ARMH4
	NR3C2			ETFA		CCDC7				ARGLU1
	NPM1			DNAJC9		FASTKD2				AC074032.1
	ANKH			EFHC1		FSCN1				DDR2
	AC007533.1			HIBADH		FZD4				SUGCT
	DDX60			AC009554.1		SAMD5				SNRNP70
	AC008731.1			PLEKHH2		SH3RF3				PPP2CB
	SLCO3A1			ZNF33B		RNF111				TPST1
	SECISBP2			RCL1		SPATA1				RUFY3
	MAMLD1			MINK1		EPHB1				AL157938.2
	CDH11			ZRANB2		AC244131.2				TCHP
	AL356599.1			BAALC-AS1		LDLRAD3				SGK1
	CDC40			IFNGR2		FAM13A				MSH2
	TRPC6			SLC24A3		TRNT1				AC068888.1
	GAREM1			HS6ST1		BCL2L1				CNTNAP2
	CACNB2			PPP1R10		TMLHE				TNRC6C
	ROBO3			VWA8		TRAPPC9				MPRIP
	KLF7			KAT6B		GRIA1				ARHGAP10
	RNF169			PDZRN4		PLD3				MMP24
	SOX6			KLHDC1		WIPF1				ZNF532
	STAG1			ATXN1		COL23A1				TBL1X
	NOTCH2			MEF2C-AS1		SPRED1				SLC40A1
	MGMT			WIPF3		AMZ1				AC024145.1
	AC074032.1			PPP1R15A		NUBPL				PLPP1
	ZNF814			SCD5		ELN				LINC01184
	DPF3			SDC2		DST				FAM114A1
	DDX17			TPM2		BAALC-AS1				EFCAB13
	SH3RF1			PLXDC2		RUFY3				FBXO21
	CPED1			PPP2R3A		LRMDA				MYH11
	AC007038.1			SLC25A17		DNHD1				SEC13
	RAB11A			BTBD9		KANK3				SIMC1
	MYCBP2			UST		PRKCI				RPP38
	ZFYVE21			HNRNPC		PHACTR4				CHD6
	KIAA1841			CBFA2T2						RCL1
	USP3-AS1			SHLD2						PLSCR4
	MAOB			FBXW4						CHD2
	SPTBN1			SH3D19						ACACB
	TCEAL3			MFF						KLF12
	DIMT1			RNF169						TBC1D4
	TBC1D8			NCOR2						HTRA1
	TNXB			FAM13C						SMURF1
	SHROOM2			UNK						HMGB1
	EXOSC10			EBF1						GK5
	C2orf88			C22orf34						CKMT2-AS1
	ZNF280D			TTC1						MATN2
	MOK			TUBGCP3						TPM1
	ARHGAP6			MIRLET7BHG						KANSL1L
	COLEC12			AGAP1						EPN2
	R3HDM2			SPG11						AC104365.1
	RPRD2			CHL1						GATAD1
	CRTC3			RPH3AL						CADPS2
	SEC13			SSBP3						CMSS1
	ATXN7			FAM114A1						RDX
	TRERF1			RAPH1						ZNF451-AS1
	MAGED2			NUP160						COL1A1
	FAM227B			SORBS2						TTC3
	ACSS3			SRSF11						AHDC1
	MYH11			ZKSCAN1						RYK
	PRTG			CHKA						ST3GAL4
	LDLRAD4			APC						CRIM1
	KLHL28			DEPTOR						ARHGAP6
	TCHP			GALNT7						EFCAB2
	MICAL3			PTPN21						LHFPL6
	CEP164			NASP						FLNB
	TRMT10B			AC090825.1						SLC25A17
	SYTL4			MAU2						RFTN1
	EIF4ENIF1			NR3C2						ACO1
	CCDC171			PRDM2						SMG6
	AC107021.1			DAPK1						SECISBP2
	STX18-AS1			ZNF827						FOS
	RALGDS			FRS2						DLG5
	CFAP70			TTC3						AL024474.2
	GUCY1A2			SCML1						CACNA2D3
	FBXO11			ZNF33A						KLHDC2
	SUMF1			AAMDC						AC015923.1
	GALM			CLNS1A						ABI2
	METAP1D			HS3ST1						RPA3
	TNRC6B			SLIRP						LPAR1
	CHD9			HMGB1						SLC8A1-AS1
	INVS			TFDP2						ABCA6
	ZNF846			TAMM41						RBFOX1
	SRSF7			SMURF1						PAM
	ADAMTS9			FUS						LIMA1
	TPM2			PDCD4						DOCK5
	ATXN3			CHD9						CASTOR3
	ATG16L2			MYO15B						ASAP2
	HEATR5A			CKMT2-AS1						NUP160
	TTN			DYNC2H1						BICRAL
	LUC7L3			ZMIZ1						MYO1D
	AL157938.2			TTC19						HIVEP3
	LRP11			ATP2B4						NCKAP1
	NFIB			CGGBP1						TPM2
	FANCC			FKBP5						ATP8A1
	IQCH			SH3PXD2A						CREB3L2
	NR2F2			ACBD6						MYO15B
	KLHDC10			DNMT3A						ZRANB2
	REXO2			NUBPL						BMPR1A
	LINC00240			ZNF302						ITPR1
	RPA3			NEGR1						FRY
	SIPA1L2			FOXP2						EVA1C
	CNTN4			BTF3						SEMA6A
	PUDP			MDFIC						AL356805.1
	CCND3			CTDSPL2						WIPF3
	AC073343.2			MFSD14C						ENTPD1-AS1
	SNX29			KDM1A						TJP1
	IQCK			LINC00894						DCBLD2
	ANKRD36			CDC37						SLC25A12
	KMT2D			PDE7A						MTA3
	SCML1			TYW1						RERE
	IFT172			PARVA						SRSF5
	LINC00271			PKD2						NR4A1
	PRKAG2			H3F3B						KIAA1328
	NIN			DCBLD2						SMIM4
	CMYA5			LINC02360						FAM228B
	KLHDC2			TMEM87A						MLXIP
	HEY2			COL6A1						PITPNC1
	GPATCH8			AC025569.1						INKA2
	CYSTM1			EZH1						KANK2
	PPP1R15A			MFSD6						WDR12
	SERINC5			MSH3						FGFR1
	MATN2			ATP9B						NHS
	CEP68			WDFY2						RPRD2
	LRRC49			SFPQ						MAGED1
	SLIRP			MLLT3						KLHL22
	GPD2			TOGARAM1						SOGA1
	ASAP2			SRRM1						ENG
	ZNF274			KDM3B						SPDYE5
	AL031428.1			ME3						EIF2B3
	TPCN1			EPB41L2						TFDP2
	ATL2			NDUFAF6						PER1
	S100PBP			URI1						GAREM1
	DNAJC2			XAF1						FTO
	ACAD9			METTL16						TNRC6A
	C9orf147			ZSWIM5						AKAP17A
	EIF2B3			WLS						SOX4
	CEMIP2			CHD6						CMYA5
	ROBO2			TBL1X						SPARCL1
	DMD			EHMT1						CTDSPL2
	PLPP3			CAV2						PCED1B
	HIP1R			PSD3						COL1A2
	NEGR1			PTCD3						ZNF431
	AKAP12			NME7
	PRKRIP1			SERP1
	ZNF331			BCAR3
	TIMP2			PPIP5K2
	NAPEPLD			CNTN1
	FAM149B1			ABCA8
	ICA1L			IFT88
	ACTN1			DGLUCY
	ZNF251			TNRC6C
	CTCF			ACYP2
	NACA			GTDC1
	LMNA			SRRM2
	AC090115.1			ANXA4
	MICU3			GGA2
	AC068888.1			SVIL
	STX17			CHD2
	COL1A2			ADCY1
	HNRNPC			KMT5B
	EZH1			COL1A2
	AC087500.1			FAM189A2
	NKAIN2			CDC42EP4
	GSAP			DIP2C
	MSH6			THOC1
				HNRNPA1
				SEC31A
				AP000787.1
				NR1D2
				CCNC
				ARHGEF28
				SOGA1
				TNS1
				SYNE1
				GBF1
				FHIT
				PRDM5
				DPYSL3
				FARP2
				NFYC
				HIVEP3
				SIMC1
				REPS1
				PITPNM2
				NCK2
				CMSS1
				ANTXR2
				RILPL1
				TRAPPC12
				ILF3
				MGST3
				TRPC1
				EHD4
				KANK2
				NPRL3
				LPAR6
				SIL1
				SCP2
				HECTD1
				CPVL
				MACO1
				CEP95
				TP53BP1
				CNTRL
				STAT2
				CCNL2
				ANKRD36
				ANKRD6
				COMMD10
				WDR20
				P3H2
				CCND3
				RAD9A
				FLNB
				HNRNPD
				DHRS3
				LATS1
				SLCO2B1
				CEP192
				TRIM24
				FTL
				ENAH
				DST
				TCF25
				GPCPD1
				DHX32
				TCF4-AS1
				CNNM2
				USP40
				RUFY1
				WDPCP
				MAP3K20
				SCAF8
				ZFAS1
				INVS
				SF3B1
				PLD1
				PARN
				RUFY3
				IGFBP5
				PRPF8
				CLASP2
				MYH10
				ERICH1
				UBXN2A
				ZNF431
				MATN2
				NBPF11
				SMIM14
				ZZEF1
				SCFD2
				MICAL3
				FBN1
				XRCC5
				PNN
				MAX
				FBXO31
				TLN2
				COMMD1
				IREB2
				RNF38
				TASP1
				KLHDC10
				CYFIP1
				RNF13
				SHPRH
				RPRD2
				JUN
				SPIN1
				XPO4
				VGLL4
				COBLL1
				CLTA
				CCDC91
				ATXN7L1
				LMNA
				SPG7

## Sheet: Middle_vs_Young|down_DEG
SC_DCN	GC_ACOXL	GC_CYP19A1	TC_STAR	EDC_VWF	EDC_CLDN5	EDC_TFF3	SMC_TAGLN	EpiC_IGFBP6	T_CD2	Mac_CD163
FP671120.1	FP671120.1	SORBS2	FP671120.1	FP671120.1	FP671120.1	AC016831.7	C9orf3	FP671120.1	FP671120.1	FP671120.1
C9orf3	FAM19A2	LINC00486	C9orf3	AC016831.7	MTRNR2L12	FP671120.1	MKL1	C9orf3	AC016831.7	LINC00486
MUM1L1	AC016831.7	MALAT1	FP236383.1	MTRNR2L12	RASGEF1B	LINC00486	LINC00486	FP236383.1	KIAA1551	MKL1
MKL1	LINC00486	KTN1	LINC00486	RASGEF1B	C9orf3	RASGEF1B	AC016831.7	LINC00486	FP236383.1	AC016831.7
LINC00486	C9orf3	ATRNL1	SEPT2	MKL2	MKL2	TFPI	FP671120.1	AC013394.1	MTRNR2L12	AP000311.1
FP236383.1	MKL1	NR5A2	MKL1	NEAT1	SLC26A3	MMRN1	APOO	MKL1	SEPT7	FP236383.1
AC016831.7	FAM85B	GRAMD1B	RASGEF1B	LINC00486	LINC00486	MTRNR2L12	FP236383.1	SLC26A3	SEPT6	AP003086.2
RASGEF1B	FAM198B	RUNX2	MUC20-OT1	CXorf36	FP236383.1	ANGPT2	MUM1L1	RASGEF1B	FAM129A	COL4A3BP
MUC20-OT1	RIMS2	CYP11A1	COL4A3BP	FP236383.1	DHFR	FP236383.1	MUC20-OT1	DHFR	RASGEF1B	MUC20-OT1
APOO	TSHZ2	FP671120.1	SEPT7	MT-ND2	AC016831.7	TLL1	SEPT7	SEPT2	LINC00486	MALAT1
SEPT7	RASGEF1B	HSD3B2	SLC26A3	SLC26A3	NEAT1	MT-ND3	MALAT1	MTRNR2L12	MKL1	SEPT2
MTRNR2L12	FP236383.1	FHOD3	AC124312.1	MT-ND3	LINGO1	PKHD1L1	NEAT1	MUC20-OT1	MT-ND3	ACSL1
SLC26A3	ULK4	RMDN2	KIAA1551	C9orf3	MKL1	C9orf3	SEPT2	MTRNR2L8	DHFR	RASGEF1B
MT-ND3	AC124312.1	P3H2	FAM208B	TCF4	MT-ND3	SASH1	BAIAP2L1	LINGO1	SEPT2	APOE
CEBPD	KTN1	AREG	AC097103.2	MT-ND4	SSFA2	MUC20-OT1	RASGEF1B	COL4A3BP	COL4A3BP	APOO
FAM19A2	MUC20-OT1	SUPT20H	LINGO1	DHFR	MT-ND2	SEPT7	APOE	FAM208B	LINGO1	NEAT1
MT-ND2	CMTM8	ANKRD55	FAM198B	MKL1	CTGF	MKL1	FAM19A2	KIAA1551	MT-ATP6	APOC1
SEPT2	LINGO2	C11orf96	MUM1L1	CTGF	MT-ND5	PLCG2	TXNRD1	SEPT7	SLC26A3	KIAA1468
LINGO1	SIK3	SCARB1	MTRNR2L12	MT-CYB	AC105402.3	SLC26A3	AMBRA1	AC105402.3	KIAA1468	KCNE1
PLCG2	SEPT2	DDIT4	HIF1A-AS2	LINGO1	MT-ND4L	CXorf36	LPP	AC097376.2	AC013394.1	SEPT7
GRK5	CSGALNACT1	DHCR24	FAM208A	SEPT7	INO80D	DHFR	APOC1	AL359915.2	MUC20-OT1	C9orf3
TXNRD1	PRLR	FP236383.1	AL662796.1	EPB41L4A	HSPA1B	COL4A3BP	AC013394.1	AC016205.1	MT-CO1	LINGO1
AMBRA1	FAM208B	SLC1A3	MKL2	MT-ND1	MT-CO1	LINGO1	CYR61	AC139491.7	MT-ND2	BAIAP2L1
DHFR	SLC26A3	C9orf3	COL19A1	MT-CO1	MT-ND1	SLC38A2	CEBPD	MUM1L1	FAM208B	NAIP
MT-CO1	SEPT7	HIF1A-AS2	C6orf106	MT-ATP6	MT-ND4	PARD6G	C11orf96	MKL2	APOO	HIF1A
C11orf96	MTRNR2L12	GLIDR	AL359915.2	MUC20-OT1	MTRNR2L8	TGFB2	CRISPLD2	AES	MT-CYB	HIF1A-AS2
APOE	SPHKAP	APOO	PLCG2	SEPT2	DOCK9	CNTNAP3B	SLC26A3	AC024230.1	MTRNR2L8	MTRNR2L12
MT-ND1	MT-ND3	ALCAM	AC007388.1	APP	SEPT2	SEPT2	MTRNR2L12	FAM208A	MT-ND4	CEBPB
KIAA1551	AL390729.1	HIF1A	DOPEY1	INO80D	COL4A3BP	C1QTNF3-AMACR	COL4A3BP	TPTEP2-CSNK1E	CNOT6L	DOPEY2
INO80D	LINGO1	CSMD3	AC058822.1	BACE2	SEPT7	APP	AC105402.3	AC116366.3	MT-ND1	KIAA1551
FAM208B	NR5A2	ARHGEF28	AP001528.2	MT-ND5	CXorf36	TPTEP2-CSNK1E	EPS8	AC104389.4	SEPT9	FMN1
FAM198B	AC097103.2	ITPR1	AC013394.1	MT-ND4L	AC010737.1	GRAPL	PLCG2	APOO	MT-CO3	SLC26A3
AC124312.1	DST	ENAH	APOO	MTRNR2L8	MUC20-OT1	GAB1	OOEP	SEPT10	AC105402.3	SDCBP
BAIAP2L1	MKL2	APOC1	APOE	PLCG2	AL365273.2	MT-ND2	AC007388.1	TROVE2	FAM208A	CEMIP2
MT-ND5	PLA2G16	CACNA2D1	MTRNR2L8	MALAT1	AES	FAM208B	FAM208B	AC108062.1	C9orf3	MT-ND3
STAT3	ZFP36L2	MRO	AC008537.1	COL4A3BP	FAM198B	AC105402.3	MKL2	C6orf106	AC124312.1	AC084871.2
LONRF2	DHFR	WISP2	DHFR	ANO2	TPTEP2-CSNK1E	SNCA	LINGO1	HIF1A-AS2	AES	AC013394.1
AC105402.3	COL4A3BP	ABCA5	MUM1	FAM208B	TMTC1	NEO1	FOSL2	SEPT9	MALAT1	FAM208B
ADAMTS1	KIAA1551	FRYL	SEPT9	MT-CO3	HSD17B12	BACE2	MT-ND3	AC124312.1	MT-CO2	AC009690.1
COL4A3BP	SIPA1L1	PLXDC2	ATRNL1	HSD17B12	FAM208B	TIMP3	TIMP1	FAM19A2	CBLB	FAM208A
MT-ND4L	MT-CO1	CDH2	AC016831.7	KIAA1551	GPX3	LRRC1	HSD3B2	PAX8	BAIAP2L1	DIRC2
HSPA1B	COL19A1	STON1-GTF2A1L	KIAA1468	SSFA2	AC013394.1	AP001636.3	HIF1A-AS2	MUM1	MT-ND5	IRAK3
CRISPLD2	GJA1	JAKMIP2	C9orf84	AL136531.2	KIAA1551	NEAT1	AL359915.2	RBAK-RBAKDN	AC116366.3	LINC00854
FAM208A	KCNQ1	MFHAS1	AC011452.1	DOCK9	FAM208A	SSFA2	KIAA1551	PTP4A1	APOE	SLC16A10
AC013394.1	MT-ND2	RMDN2-AS1	SSFA2	FAM208A	APOO	APOO	SEPT11	HBB	PDE3B	SAMSN1
IGFBP4	MAML2	MUC20-OT1	ISPD	MT-CO2	AL136531.2	MT-ND1	AC124312.1	HIST1H2AC	ANKRD44	CR1
FOSL2	LINC00937	ULK4	HKR1	HSPA1B	MT-CYB	MTRNR2L8	PDLIM3	FAM153C	STK4	AC244021.1
TGFBR3	MTRNR2L8	GPC6	MT-ND3	HSPE1-MOB4	DUSP1	DOCK9	WISP2	DOPEY1	PLCG2	C9orf84
HIST1H2AC	SEPT11	HMGCR	TIMM23B	SORBS1	TCF4	BMS1P14	ZNF90	AC044810.3	APOC1	HSD3B2
TIMP1	NEAT1	KLHL4	AP000311.1	AC124312.1	BACE2	MRPS6	ARHGAP10	AC016831.7	MT-ND4L	MTRNR2L8
DUSP1	AFF4	HSD17B12	WISP2	FAM198B	CRIM1	GLIS3	LRP4	ZNF90	PTPRC	HSD17B12
AL359915.2	NAV2	SEMA3A	AF127577.4	WWTR1	P4HA1	MT-ND4	ELL2	PLCG2	LINC00623	AC093152.1
RERG	RAB31	PSD3	AL158152.2	AP001528.2	AC116366.3	MT-ND4L	C16orf45	SLC30A10	SARAF	DPYD
ZFAND5	FAM208A	STAR	FAT3	P4HA1	AC007388.1	SESN3	C6orf106	AC011468.3	TXNIP	SRGN
SLC7A2	AC008537.1	COL4A1	AC104389.4	BAG3	RPGR	NFIB	DUSP1	FAM85B	ETS1	C6orf106
ZNF90	STK4	MIR4713HG	FRMPD4	FOSL2	CSMD1	SEPT11	ADAMTS1	MT-ND2	FYN	TIMP1
JUND	IGFBP7	SIK3	INSL3	EXOC6	SEPT11	MT-CYB	DOPEY1	APOC1	SYTL3	AC124319.2
MT-ND4	PLCG2	AC097103.2	HSD3B2	TPTEP2-CSNK1E	KIAA1468	MAN1A1	AP003086.2	MECOM	SMAP2	PDE4DIP
TMOD1	MT-ND5	RIMS2	C1QTNF3-AMACR	C16orf45	FOSL2	NRG3	SAMHD1	MT-ND4L	PARP8	SEPT9
MT-CYB	PWRN3	RDX	BAIAP2L1	AC013394.1	AC124312.1	AL359915.2	FAM208A	GPX3	OOEP	TXNRD1
HIVEP2	APOO	ST8SIA1	AC097376.2	TMTC2	CEBPD	AC013394.1	SORBS1	SLC27A6	TXNRD1	SAT1
NID1	STK17B	MPHOSPH6	ROBO2	AC105402.3	KIAA1147	MT-ATP6	DHFR	MT-ND3	MBNL1	MT-CO1
IRS1	C11orf96	FDX1	AC073082.1	AC010737.1	HSPB1	MMP16	AP000311.1	BAIAP2L1	MYBL1	OOEP
ZFP36L1	AC013394.1	PTPRG	MT-ND2	AES	SNTG2	SEMA3A	ZFAND5	CSMD1	CELF2	DHFR
MAMDC2	P3H2	ERMP1	LINC00854	AL359915.2	MT-ATP6	RPGR	MT-CO1	LRP4	CAMK4	SEPT11
MTRNR2L8	AL359915.2	GSTA4	RBAK-RBAKDN	APOO	AKT3	TMTC1	MAMDC2	MT-ND1	TMEM71	MT-ND1
CEBPB	SEPT10	CTNNB1	AC124319.2	AL365273.2	HSPE1-MOB4	SNTG2	FAM85B	SLC47A1	CDC42SE2	AC006978.2
XPO5	ENAH	APOE	AC098850.3	SASH1	MUM1	INO80D	HBB	MT-ND4	IL18R1	TLR2
ZBTB16	HIF1A	KSR1	AC010615.4	COL19A1	MT-CO3	MKLN1	PLEKHA7	XPO5	PPP1R16B	AC100849.1
SEPT11	MT-ND4	OSBPL6	MT-ND4L	INSR	APP	MT-ND5	XPO5	MT-CYB	SLC38A1	FAM19A2
APOC1	RUNX1	APBB2	RBM14-RBM4	HSPB1	TXNRD1	TULP4	CARMIL1	INO80D	SMCHD1	QKI
MT-ATP6	INO80D	MKL1	HEXDC	MAGI1	BAIAP2L1	CAMK2D	HSD17B12	STEAP1B	ZC3HAV1	VAV3
CHRM3	ATRNL1	BTC	AES	DOCK4	ZFP36L1	MBNL1	CYP11A1	MT-CO3	PDE4D	NSF
KLF9	MT-ND1	NPR3	PTCH2	SESN3	SORBS1	NADK2	SIK3	HSD17B12	ZNF90	PLTP
LUM	WWC2	UQCRC2	AL136531.2	CHORDC1	PLPP1	SEPT10	CEBPB	MT-ATP6	INO80D	MT-ATP6
OOEP	MAGI1	COL4A3BP	FAM102B	TANC1	MBNL1	BCL2L11	LONRF2	MT-ATP8	B2M	PDE4B
DLGAP1	MT-CYB	TIMP1	AL138752.2	ARHGAP26	ABHD3	TCF4	RERG	MT-CO2	LRRC37A3	NAMPT
CHCHD3	HSD17B12	TSPAN12	HSPE1-MOB4	RALGAPA2	ZNF90	AC097478.1	MORF4L2	AZIN1-AS1	STAT4	FCGR2A
PLEKHA7	PRKCA	AC073082.1	KCNMA1	MUM1	SNAP23	SGIP1	ARID5B	OOEP	BTG1	ZNF90
SLC38A2	C6orf106	FAM198B	APOC1	FLT1	SLC27A6	MPP7	HIVEP2	MT-ND5	SLFN12L	ELL2
SIK3	MT-ND4L	CHSY3	S100A16	SEPT10	HSPA1A	AC116366.3	STAT3	MT-CO1	ARHGAP15	MPPED2
ELL2	MYO9A	XYLT1	MT-ND4	MIB1	IGFBP3	MT-CO1	CLIC4	GPHN	EPB41	HBB
FAM85B	MUM1	RAB20	TSHZ2	PTGES3	FNDC3B	RHOJ	FDX1	KLF6	CLEC2D	MT-ND2
MT-CO2	DCLK1	TJP1	COL11A1	QKI	SASH1	FAM208A	ESYT2	C11orf96	SAMSN1	MS4A6A
INSR	FAM182B	PDE7B	HSD17B12	KIAA1468	MIB1	CATSPERB	P4HA1	LRRC37A3	MRPS6	AC105402.3
B4GALT1	TJP1	HSD11B1	MT-CYB	MSN	ST6GAL1	FOXP2	AP002518.2	ST7	TXK	CTSB
ATP1B3	INSR	AHI1	AC092683.1	RPGR	BAG3	PDE4B	KLF9	NPAS2	CYTIP	ARL4C
MIB1	SAMD3	AP000311.1	INO80D	ABHD3	PDZD2	DUSP1	MT-ND2	EYA4	CHORDC1	AMBRA1
APP	AC087463.4	AC111152.2	NETO2	ABCG1	KLF6	WWTR1	IGFBP4	AMBRA1	ATP8A1	PSAP
MT-CO3	AC096711.2	IL6ST	OOEP	MPDZ	CNTNAP3B	CEBPD	KLF6	TXNRD1	CXCR4	GNA13
MCC	GREB1L	PRKAR1A	PDZRN4	MLKL	DEPP1	SEPT9	PDLIM5	IL6R	CEMIP2	LAPTM5
P4HA1	SORBS2	LRP4	ABCA1	CNTNAP3B	CHORDC1	KLRD1	GSTA1	GAPDH	CD96	CD93
SLIT3	HIF1A-AS2	OLA1	RANGAP1	PDE4D	WWTR1	FAM213A	PRPS2	IGF2BP2	GAPDH	B2M
NBEAL1	PTPRG	FAM19A2	PTPN20	RFX3	TMTC2	LTBP1	NBEAL1	GRB7	ITK	MSR1
DDIT4	CDH2	TMSB10	GHR	HSPH1	RALGAPA2	GNAS	CFD	PAK3	HIST1H2AC	RAB20
LHFPL6	BAIAP2L1	MAP3K5	AC105402.3	PCAT19	XPO5	PPFIBP1	HIST1H2AC	SBDS	FOXP1	TRPS1
COL4A1	AC092902.3	SEPT2	LRRC37A3	CLIC2	NNMT	TROVE2	MYO1E	TPI1	IQGAP2	EPB41L3
AC026316.5	WISP2	PRKAR2B	PRKD1	IVNS1ABP	HSPA4L	HMBOX1	COL4A1	FGD4	XPO5	APP
NEAT1	VAPA	GRID2	SESN3	HSPA4	UBE2H	EFNA5	ATP1B3	TACC2	NEAT1	LRP4
SOCS5	KIAA1468	SERF2	CHORDC1	UGCG	HBB	AES	GAPDH	ZFP36L1	LEPROTL1	MT-CO3
SAMHD1	LPIN2	SPHKAP	IL6ST	KTN1	MSN	FBXL7	TACC1	LINC00623	TIMP1	CEBPD
C3	AFF2	COL4A2	AC019117.1	TCAF2	NPAS2	CHCHD3	CNN1	MAP3K21	CYTH1	MT-CYB
CYP11A1	FDX1	MGST1	ENOX1	OSBPL1A	GOLPH3	HSPB1	MGP	VEGFA	PIP4K2A	GFOD1
RAB31	AC058822.1	SEPT7	SIMC1	HIF1A	HSPH1	CNST	AL117190.2	KIAA1217	CD69	VMP1
ITPR1	PSD3	LINC00854	ZNF90	VWF	STAT3	TBC1D15	DAPK3	BEND7	EML4	CREM
GRAMD2B	APOC1	CEBPB	SIPA1L1	MBNL1	GALNT15	KIAA1468	SLC38A2	EMX2	PRKCB	FAM157C
TAGLN	FOXO1	SMARCA1	NBAS	PTPRM	TANC1	COL19A1	FBXO42	PPDPF	ATF7IP	SLC11A1
HBB	AP003086.2	FAM208B	ZNF761	UBC	TJP1	AL136531.2	TPM4	DYM	ADAM10	SAP30
EPS8	RANGAP1	SLC46A3	OSBPL1A	MCF2L	MAGI1	BAIAP2L1	RBMS3-AS3	APOE	STIP1	FAM49B
LRP4	MT-ATP6	DOK5	CR381653.1	EPAS1	MRPS6	CCDC26	MT-ND5	CHCHD3	SLC4A7	SERF2
TMTC1	AC011452.1	FBXW11	NREP	ACER2	RHOB	AC090517.4	NR4A3	RDH13	ZNF831	MCTP1
PITPNB	UBE2E2	PTS	ATRX	CRIM1	STIP1	KAT6A	SH3PXD2B	MYOF	FDX1	PLSCR1
ARID5B	WASHC1	GSTA1	CHCHD3	GPX3	ARHGAP26	AC058822.1	SAMD4A	BACH2	AMBRA1	ZFP36
SERPINH1	PAM	L3MBTL4	CSMD1	FXR1	ST7	HSPA1B	SERF2	MAP7	GPBP1	AGFG1
HSPB1	AF127577.4	UNC5C	LINC00623	HSPA4L	APOE	CTGF	ZFP36L1	MACROD2	PPP2R5C	AKAP13
PRPS2	IRS1	NBAS	FXR1	CEBPD	ZFP36	RNF24	SMARCA1	WAC	DNAJB6	PLCG2
CUX1	AMBRA1	RANBP17	HSPA4	SPRY1	SESN3	QKI	CHRM3		HSPA1B	PARP14
FBXO42	AES	DNAH14	GLS	ZFP36L1	HERC2	STK32B	PITPNB		HIVEP2	CYP11A1
TCEAL9	VCAN	AC108062.1	TULP4	PDLIM1	STEAP1B	SLC22A23	SESN1		ZFP36L2	TMSB10
MORF4L2	SOCS5	CPEB4	SOCS5	P4HA2	PARVB	C6orf106	DDIT4		PRDM1	MT-CO2
GAPDH	HMGA2	IGFBP7	P4HA1	STIP1	CAP2	CEMIP2	TCEAL9		PRRC2C	MFSD1
MARK3	TMSB10	AC013394.1	COL15A1	FAM241A	KAT6A	SOX4	TMSB10		IFNGR1	GAPDH
UBAP1	AP000311.1	PTBP3	HIBCH	GRB10	CMIP	KIAA1551	MT-ATP6		SORL1	UBASH3B
ZNF331	NPNT	IRS1	GRID2	STOM	PLOD2	PLSCR4	MT-ND1		STK38	GNAQ
HSPH1	HUWE1	PRKD1	KCNQ1	STAT3	DNAJB6	AGFG2	MT-CO3		ARAP2	CYTH1
SH3PXD2B	AC124319.2	AFF2	MT-ATP6	DUSP1	ABCG1	AC124312.1	AFF4		IL7R	MT-ND4
HIF1A	AC090673.1	AC022075.1	MMP16	SERPINH1	AKAP13	USP31	MT-ND4		AOAH	SIPA1L1
MAP3K5	LINC00854	NME3	HSPA1B	MRPS6	AC092683.1	MID1	MT-CYB		IFI16	TBC1D14
TACC1	GLIDR	XPO5	MT-CO1	MECOM	CAMK2D	KLF6	MBNL1		SDCBP	KYNU
KTN1	GRIK2	CFAP44	KTN1	ST6GAL1	LIMCH1	NFATC1	MYL12A		ABHD3	XPO5
HSPA4	OSBPL1A	S100A13	ANPEP	HSPA6	AMBRA1	MT-CO3	CRY1		RAP1B	C1QA
PLXNA4	AL662796.1	TBL1X	KLHL4	HIBCH	MCL1	AF127577.4	BAG2		ATM	DUSP1
FDX1	AC010127.1	SLC47A1	SH3GL3	ZEB1	CNOT6L	PDE7B	RHEB			EMILIN2
RBMS3-AS3	PDLIM5	FAM120B	MT-ND5	CLDN5	HSPA4	AKAP12	INO80D			TBXAS1
EBF1	MIB1	CCDC69	GAPDH	RANGAP1	PTGES3	TJP1	INSR			RBPJ
CHD1	AP001528.2	INHA	WASHC1	SNAP23	RNF145	REL	DENND5A			ELF2
TENT5A	AL357793.1	PHEX	DDIT4	NUFIP2	MAMDC2	C16orf45	SLC7A8			REL
UBE2D3	CACNB4	NLK	DIP2B	SPARC	AAK1	AL445472.1	HIF1A			C5AR1
ELOVL5	DPP10	OOEP	CYP39A1	DNAJB6	SPARC	CYR61	SLC7A2			TEC
C1R	MPDZ	MAP3K13	STIP1	TMTC1	FXR1	HIVEP2	RBP1			RNF149
GNA12	HSPA1B	FAM85B	MAGI1	EGFL7	OOEP	PELI2	RLF			FCER1G
HSD17B12	TSPAN12	MYL6	PGK1	ASAP1	S1PR1	NFKBIA	UBAP1			ABHD3
CHORDC1	MT-CO3	SCN9A	FHOD3	PARVB	KANSL1	AC090568.2	FAM118A			STARD13
QKI	NELL2	USP6NL	ADAM23	CSMD1	PTPRM	ATF6	OSMR			USP15
ST7	MT-CO2	VEZT	LYN	TSHZ1	OSMR	CLIP2	GBE1			CMTM7
IL6ST	CD47	ELOVL5	STEAP1B	PECAM1	C17orf67	AF241726.2	GRK5			CFD
PDE10A	AC007388.1	SUSD4	MIB1	UBE2D3	MYO1E	MKL2	GABARAPL1			KLHL6
STAR	IL6ST	ZC3H12C	LRP4	SUGT1	PLXNA2	ZFAND3	MYOF			SESTD1
SORBS1	CHD7	AC016831.7	REXO5	PDS5B	ADAM9	PRRG4	MSRB3			FNIP2
RNF145	CEACAM21	AC006148.1	HIF1A	ADGRL4	ITPRIP	AP000311.1	C1R			MERTK
MYL6	APOE	RAPGEF4	TCAF1	DNAJA4	AHCTF1	KTN1	FNDC3B			NHSL1
DENND5A	FAM19A5	S100A6	NSF	NEDD4	PCAT19	JUP	SLC12A2			TAOK3
PKDCC	TULP4	AL138752.2	TMEM135	IRF2BP2	ACTN4	ITPRIP	CHCHD3			LRRFIP1
TXNIP	PHEX	AC010127.1	ANKRD50	KMT2E	HIF1A	USP13	MED13L			PPM1L
ZNF516	TROVE2	RGN	TCEAL9	ATP11A	SLC38A2	AL669831.5	LRRC37A3			STK17B
OSMR	SUPT3H	AC008957.2	CEBPD	IGFBP4	MT-CO2	SPTBN1	MYL6			MT-ND5
PLOD2	S100A13	HECW2	VAPA	CWF19L2	CWF19L2	TGFBR3	TAGLN			ANKRD12
STIP1	HSD3B2	FRMD6	ADGRL2	CD93	ITGA5	LRP4	WASHC1			LRRC37A3
C1orf21	HSPA4	AC099066.2	TIAM1	NAA16	TSHZ1	ABCA4	ST7			DOCK11
GJA1	MYO6	MKL2	MERTK	TBC1D15	SERPINH1	NTN4	WIPF3			ARHGAP18
GLUL	KANSL1	SAT1	USP39	AKT3	NUFIP2	RELN	TIPARP			MGAT1
ANKRD44	RBAK-RBAKDN	BEX3	ASPA	PLEKHG1	PLCG2	TXNRD1	MT2A			LYVE1
TULP4	ZNF761	AC007388.1	CYP17A1	NUCB1	IL6ST	CABLES1	ZFP36			MPHOSPH6
NXN	AC104389.4	AC105402.3	XPO5	BAIAP2L1	TFPI	ARRDC2	MECOM			PIK3R5
FXR1	XKR6	VEGFA	PLOD1	MMP16	ARHGAP17	MT-CO2	TENT5A			FAM49A
MGP	AC010615.4	PARP4	RMDN2	TACC1	CLIC2	SNCAIP	MCC			WASHC1
FNDC3B	AC007221.2	SLC25A37	BAG3	SOCS5	ATP1A1	APOC1	SPAG9			RAB31
SLC7A8	MECOM	BAIAP2L1	STK3	NFAT5	SWAP70	VAV3	STAR			MANBA
UNC5C	ARHGEF6	CHD7	PRKAR1A	IQCJ-SCHIP1	MED13L	SNX25	S100A13			SLA
SLC12A2	RALGPS2	SIMC1	JAG1	NFIB	ADAMTS1	MIB1	HSPA9			C3AR1
IGFBP7	APBB2	AC018816.1	MT-ND1	SDCBP	PIK3C2A	DNAJB6	DLGAP1			LY96
LAMB1	CYP19A1	MSI2	TBC1D5	ARHGEF7	FAM107A	TMSB10	HSP90AA1			ARAP2
PTGES3	TCEAL9	NEBL	ARHGAP5	HNRNPU	CHCHD3	ITGB8	CNN3			LITAF
CHSY1	ALCAM	CREBZF	IMPAD1	KLF6	FMNL2	TC2N	ROCK2			S100A6
MID1	ANKRD55	C1orf141	CCDC88A	PDE4B	ARHGAP5	SH3BGRL2	MYL9			INO80D
CELF2	IGF1R	GPR75-ASB3	RCBTB1	GOLPH3	KLF9	DIAPH2	CSRP1			FGF13
SEMA6A	HSPE1-MOB4	LINC02256	CITED2	PCDH17	NEDD9	ZFP36L1	DAAM1			DMXL2
LRRC37A3	CHSY3	WASHC1	SERPINH1	SLC2A3	LRRC8A	CCNG2	KTN1			STEAP1B
MED13L	RMDN2	COL19A1	TXNRD1	HSP90AB1	HERC4	EXOC6	RNF145			DLEU2
ARHGAP10	HKR1	MT-ND3	P3H2	FRYL	CCNY	SEMA6A	ACTN1			CHCHD3
NFIA	RBP1	GAPDH	HHIP	MEF2C	NEDD4L	ZNF90	TGFBR3			RNF13
RAD51B	CSMD3	AC058822.1	SUSD4	CNOT6L	DOCK4	PTPRE	NID1			CPEB4
ARID1B	AL359710.1	LAMA1	KCTD8	ST7	THBS1	MPDZ	NR4A1			TNFRSF1B
ACSM3	ADM	RCHY1	FRRS1	NNMT	STK24	KMT2E	ANXA5			S100A13
GREB1	FP700111.1	SRSF10	NEAT1	ADGRG6	UBE2D3	NRXN3	HSPA4			UBXN2B
GOLPH3	DOPEY1	ZFAND5	ST7	SLCO2A1	SPEN	PLEKHA7	OSBPL9			F13A1
COL4A2	INHBB	PDLIM5	PCSK6	LDB2	HIPK3	FXR1	FSTL1			C11orf96
JAM3	AC105402.3	ANXA5	PLAGL1	LRRC37A3	KDM4C	NPEPPS	IRS1			CD44
GNAS	EPB41L2	KCNQ1	ENO1	ITGA5	CREBRF	STOM	SF1			FDX1
PIK3CA	GPR75-ASB3	APPL2	DPP4	RAPGEF4	OSBPL1A	AMBRA1	VMP1			ASAH1
MALAT1	PDE7B	AC005208.1	MECOM	ADAM9	ST13	HLA-E	DGKD			CD53
RHEB	GRB14	TXNRD1	AC245060.5	PCAT1	ADD1	FMNL2	MYL12B			ARL8B
LPP	CD99	HMGCS1	TIMP1	RNF145	TACC1	PDE4D	PRKAR1A			HCLS1
ARIH1	TMEM135	KDM3A	HLA-B	SNX25	TULP4	HBB	YBX3			FTL
MRPS6	AC097376.2	LINGO1	KANSL1	TMCC3	RBMS3-AS3	MALAT1	MARK3			MYO5A
DGKD	LRRC37A3	HERC2	ASCC3	ST13	PVT1	EFEMP1	BEX3			MGAT5
YBX3	TENM3	ABCA9	RNF145	AQP1	IL4R	TANC2	DMD			PRKAR1A
MIR99AHG	CCDC84	TCAF1	B2M	MRC1	GBP2	KIAA1109	STX12			MT-ND4L
ALDH7A1	SYNE2	SCD5	MT-CO3	GPBP1	STOM	C11orf96	MAPK6			CYBA
PITPNC1	AC099669.1	ATP5MG	QKI	TNFRSF10B	KTN1	GABARAPL1	PABPC1			S100A11
UBE2B	VIM	MECOM	GPHN	HERC2	SIK3	PRKAR1A	S100A6			GRB2
MBNL2	ST8SIA1	SLC26A2	DUSP1	SNX3	STAG1	KBTBD11	ANKRD10			PLEKHA7
MPZL1	GRIP1	ANKRD30BL	S100A6	AHSA1	LTBP1	OOEP	PSME4			FP700111.1
NAMPT	PIK3R1	PPIE	AMBRA1	INPP5D	FKBP5	ARHGEF12	PNRC1			VSIG4
FSTL1	SCN9A	ATP5F1C	C11orf96	WAC	ST6GALNAC3	APOE	QKI			PLAUR
KLF6	RAPGEF2	AMBRA1	PAPSS2	OSMR	HPRT1	MYCBP2	VAPA			PRKCB
SERF2	TMEM150C	GABPB1-AS1	PTGES3	HSPD1	MSI2	FOCAD	ARIH1			BTG2
LIFR	TIMP1	PLGRKT	CDK8	CAPZA2	YBX3	MAFF	COL4A2			ARHGAP26
ZFAND3	AC139491.7	LIPE-AS1	HSPH1	ZNF638	PDS5B	ZDHHC17	AC026316.5			KDM4C
CNN3	DIAPH3	MARC2	SEMA3A	HIVEP2	NKAIN2	B3GNT5	RHOQ			C1orf162
PRKAR1A	MYL6	RAB31	DARS	IL4R	MARK3	CLDN5	NCKAP1			FTH1
SESN1	LRP4	AC090826.1	MT-CO2	AFF1	TSPAN14	MED13L	ADAM9			SYK
AGO2	EPS8	MRPS22	AEBP2	NPAS2	MPDZ	SDCBP	ACTB			CD163
RHOBTB3	GPX3	PWWP2A	LARP4	ABLIM1	ASAP1	ATP11C	MBNL2			TGFBI
USP15	SOX4	UBA6-AS1	SUZ12	CMIP	PHF10	PTMS	TSC22D2			ELMO1
UBE2H	PWAR6	FTH1	PRSS23	ARHGAP5	GMDS	TBC1D8	MID1			CPNE8
AKAP12	AC016205.1	AC124312.1	FP700111.1	STEAP1B	ARHGEF12	C1orf21	PIK3CA			TYROBP
PTPRK	ZNF358	AC053527.1	PALMD	PICALM	HNRNPU	NR2F2	AKT3			MAN2A1
PDS5A	TPST1	GPATCH2	HIST1H2AC	ARHGEF12	ITGAV	NHSL1	PALLD			TUBA1B
NR4A1	NPR3	KCNK15-AS1	IRS1	APOE	LYST	ABHD3	ATP5F1E			DTX2
TSC22D1	DOCK10	AC104596.1	LRCH1	CHD7	YPEL2	AC092683.1	MCU			PTPRC
SUZ12	C1QTNF3-AMACR	AC010735.2	CACNA2D1	MYH9	SKI	HSD17B12	GRAMD2B			RNASE1
TWIST2	FANK1	GJA1	APP	CADPS2	WWP1	XPO5	ZNF331			ACTB
DYRK1A	TBC1D32	ATP2C1	SLC2A13	CAVIN2	EPAS1	USP33	DYM			CEP170
AFF4	CACNA1D	LGR4	NAA16	FGFR1	AC074286.1	SOCS5	TMTC1			CD14
PPP2R2A	TPTEP2-CSNK1E	TFPI	RLF	CNN3	ZEB1	FP700111.1	ATP13A3			RASSF2
DNAJB6	MTMR2	SCAP	GRK4	GRK5	EFNB2	DOCK4	UBR4			SKAP2
BCL6	GPC6	ARHGAP24	PDS5B	CPNE8	PLEKHA7	GPM6A	GLUL			LIMD1
NUFIP2	GRAMD1B	KIAA1468	WNK3	TJP1	GAPDH	KDM7A	RAD51B			FCHO2
SMC5	OOEP	WASF1	MRPS6	CLASP1	IQCJ-SCHIP1	IL6ST	ITPR1			TBC1D2
AHCYL1	WNK3	SUPT3H	ZNF680	OOEP	JADE1	EDNRB	MARCH6			PIP4K2A
KMT2C	AL138752.2	CMTM8	EVI5	TXNRD1	QKI	COBLL1	NXN			LDLRAD4
TPM4	RAB30-AS1	DPYSL3	TRUB1	PITPNB	MCTP1	LIMS1	ETV6			MRC1
CDK14	C8orf59	HLA-C	TJP1	HMBOX1	SLC39A14	STARD7	CUX1			RBM47
SH3BP5	CASR	LEPROTL1	FDX1	ITPRIP	PDE10A		PPP2R2A			DERA
BNC2	USP32	RBP1	RAB31	MKLN1	ACER2		TRIO			FAM107B
SIK2	CSMD1	DERA	TPI1	UBE2H	NAA16		UBE2B			DIRC3
DYM	DUSP16	DNAJC1	MALAT1	FMNL2	ZDHHC14		TMOD1			PDE3B
HSPA9	CR381653.1	FAM208A	ENAH	TCEAL9	CTTNBP2NL		ARHGEF7			CCDC141
CST3	ACTB	MYH10	CCT4	ARHGAP29	SYNE2		FER			ARPC5
MAP4K3	TXNRD1	MYL12A	NEK10	CDK17	PDS5A		NUP153			UBC
GPBP1	ADAMTS6	SPAG16	ARL17B	CCNY	KIAA0355		MT-CO2			RBMS1
AKT3	CITED2	RNF19A	RYBP	ELMO1	NEDD4		SNX25			PDPK1
COL18A1	TCAF1	AATF	ERBIN	KAT6A	GPBP1		FXR1			RNF130
TENT4B	AC092683.1	LINC00623	B4GALT5	SWAP70	RAPGEF2		ENO1			ATP6V1C1
ESYT2	DACH2	YBX1	SMYD3	GALNT18	INSR		PDXDC1			GRK3
LARP4	FHOD3	RLN2	EDEM3	NEDD9	ANO2		AASS			SNX9
RASAL2	BMP2K	S100A16	ZNF100	NCOA7	JUNB		ANKRD12			MIR181A1HG
KANK1	PPARG	PLAGL1	CDK6	TEK	LRRC37A3		MAPK1IP1L			HLA-B
PBX1	EIF4G3	GXYLT2	UBE2H	RBMS2	MAST4		HLA-B			SSH2
ZDBF2	DHCR24	CYB5R3	GOLPH3	HERC4	ARMC9		VCL			ZC3HAV1
PVT1	RNF144A	JAKMIP2-AS1	PEAK1	FNDC3B	VMP1		JUND			FGL2
MYO1E	TIMM23B	C9orf16	ITGA1	STARD13	EEF2		YTHDC1			NFE2L2
NPEPPS	S100A16	RFX3-AS1	PSD3	SH3BGRL2	ZFAND3		CHSY1			ATF6
EEF2	NDFIP1	FCHSD2	EID1	DGKH	CD93		ZBTB16			CTSC
KDM4C	PRKD1	PEBP1	GABPB1-AS1	PELI1	SRPK1		DNAJB6			NPC2
VAPA	UNC5C	ITGA2	UBA6-AS1	NOX4	IFITM2		UBE2D3			PIKFYVE
CAMK2D	AC004784.1	ORMDL1	RNF150	DNAJB1	MGAT4A		TOP1			SH3BP5
FKBP5	SEMA3A	AL359915.2	AL117190.2	TIMP1	ARHGEF7		BMPR1A			WDFY3
FAM122C	CNOT2	FAM163A	SNX3	KCNQ1	ANKRD10		BACE2			DOCK4
RAB1A	PTBP3	PARG	LRBA	ELOVL5	NCKAP1		B2M			IDH1
LSAMP	ITPR1	B4GALT1	LINC01505	CSNK1A1	LPP		SIK2			STX7
MED13	CMTM6	CHST7	PTPN14	HSP90AA1	CNKSR3		BSDC1			CTSL
PSME4	CACNA2D1	AL359710.1	FHIT	GNAS	CPNE8		COL4A5			VIM
WWTR1	VEGFA	AL512625.3	SERF2	PLEKHA7	ATP13A3		LAMB1			CTSZ
INTS6	LINC00598	AVPI1	ADAM9	CCT4	GABPB1		ELOVL5			CFL1
BAZ2B	CACUL1	POT1-AS1	YPEL2	PALMD	PAPSS2		UBE2H			NUFIP2
NLGN4X	CADM1	ADAMTS6	NCLN	NFKBIA	UBC		GNAS			ALCAM
SNAP23	ZNF90	STPG2	NOVA1	CLIC4	MERTK		SMG1			STK4
ARHGEF12	ASAP1	ARHGEF26	AGL	LHFPL6	CAPZA2		GOLPH3			ST7
SNX3	ABCA5	CTNNAL1	FASTKD1	PLOD2	BMP6		CHD1			DENND3
HIPK3	SGMS1	CSRNP3	PPA2	GALNT15	GAB1		HIPK2			CHST11
ACTN1	XYLT1	BDNF-AS	DPH6-DT	EFNB2	G3BP1		RAB1A			HEATR3
PDS5B	ATP2C1	TRIM73	NOP56	AC074286.1	SUGT1		MKLN1			ZFC3H1
SNX25	NPAS2	TIMM23B	PPP3CA	PKP4	SNX9		MICAL2			IVNS1ABP
C1S	CDH12	ERBIN	MCU	AMBRA1	DNAJB1		WNK3			JARID2
SPTBN1	ANK3	CAT	SMG1	TSC22D1	TNRC6B		IFRD1			DGKD
STK3	KDM7A	SIPA1L1	PKDCC	CBLB	EPS8		CST3			ACSL3
CAPZB	MRPS6	RAB30-AS1	AKAP7	TIAM1	NR4A1		MACROD2			RHOU
MYL9	KDM3A	TMEM8A	UBC	NT5C2	CD55		KDM4C			ANKRD44
LAMA2	AC114760.2	FAM153B	FAM210A	PTPN12	TIMP1		ZFAND3			TAGLN
BCAT1	AC109361.2	TBC1D5	IQGAP2	RAB21	ZFP36L2		MIB1			ROCK1
ANXA5	YAF2	KIF21A	DENND5A	CCNG2	MFAP3		DYRK1A			SH3PXD2B
ATP13A3	FXR1	CHST11	ZNF429	IL6ST	MACF1		DCLK2			CCDC88A
PPP6R3	MGAT5	AC104035.1	HUWE1	IFITM2	PITPNB		ENOX1			CHSY1
ADAM17	GCLC	MBOAT7	SAMD5	LIMCH1	GRB10		REV3L			CLIC2
PTPRG	ZFAND3	S100A11	AL445250.1	TLE4	MAN1A1		EVI5			KLHL2
RYBP	IGSF11	AC008537.1	PLEKHA7	MYO1E	ELF2		RAB31			ATP5F1E
KDM6A	AC127526.1	GPCPD1	SMC6	ACTN1	BCR		INTS6			SLC36A1
RLF	ZNF292	LDLR	MT2A	TXNIP	PICALM		PLOD2			IGFBP7
CBLB	LPP	YBX3	MBOAT7	CYTH1	PECAM1		DDAH1			RCAN1
ZMYM4	PFN1	NCAM2	CPSF6	KANSL1	SLC45A4		SNAP23			NR3C1
AFF1	LINC00623	GCLC	ZFP36L2	ZNF800	SNX25		IGFBP7			VPS8
SMARCA1	FSCN1	ASAP1	NFAT5	PAPOLA	DOCK1		NAMPT			PGS1
DIP2B	FOXP1	PAM	ETNK1	PITPNC1	TMEM255B		MINDY2			PARP8
ZFP36L2	AC145124.1	USP15	SLC25A37	TMEM255B	SEC14L1		PARD3B			MAP2K1
PBX3	PDS5B	FLRT2	KDM5A	ERBIN	HIVEP2		KAT6A			NABP1
XIST	PGK1	LINC00937	ASPH	KIAA0355	NT5C2		TPM1			SEC14L1
KANSL1	TES	MAPK8	PPP2R2A	NECTIN2	RIPOR2		DUSP16			SNAP23
DNAJA1	ETV6	CEACAM1	CNOT2	SSH1	CHSY1		PIAS1			MAN1A1
PPP4R2	RLF	WDR11	NBPF1	ZFAND3	TSC22D3		TAOK1			ADAM9
IFITM3	SLC1A3	SLC9A7	HERC4	TNFAIP3	PTMS		KMT2C			KIF13B
CCT4	MPP6	RAB28	ANKRD10	PLCB1	UHRF2		PAPSS2			CTSA
DNAJB1	TMEM65	RASA2	SRSF10	ANKRD12	JUND		ARPC2			SNX3
TOP1	UBE2H	AC099669.1	HSPB1	HSPA1A	ZNF83		RAP1B			MYL12A
PTPN14	CEBPD	SPPL2A	PRPF4B	PTMS	MYH9		ATF6			LCP2
WWC3	MBOAT2	IP6K2	DERA	MACF1	ADIPOR2		UBR5			TTYH3
GALNT2	TSC22D1	MAPK4	SLX4IP	ZC3HAV1	ADAMTS6		PODN			GRN
MITF	STEAP1B	XIST	DDHD1	PGS1	TMEM184B		CLIP1			RIPK2
B2M	GPR137C	GRHPR	NAALAD2	IFI16	PRKAR1A		CELF2			GADD45B
C1RL	UGCG	TSHZ2	ZNF638	RAP1B	ATP2A2		UBC			DOCK2
MKLN1	SNX3	AP001528.2	FRMD3	TBC1D5	HBP1		AHI1			RAB1A
DLC1	SLC46A3	FAM84A	NUCB1	ATRX	HSPA9		CAPZB			IQGAP2
SFT2D2	CPEB4	ZNF680	COPA	PLSCR4	PRKD1		MPDZ			SLC2A3
TSC22D2	RAPGEF4	ADIPOR2	OXSR1	PIK3C2A	WNK1		LINC02256			ETNK1
WAC	YAP1	PCLO	RMND5A	LPCAT2	BRD4		ARNT			GSTA1
BRD4	FOXP2	PTPN9	S100A13	CLEC2B	PLSCR4		RNF19A			DICER1
ZSWIM6	GSTA1	EPHX1	ABHD3	TMEM87B	GJA1		C1S			IPMK
SPRED2	CTNNB1	KTN1-AS1	CD55	YBX3	NUCB1		LPIN1			PGK1
TAOK1	NREP	OST4	PAPOLA	COL4A1	PCBP1		B4GALT1			MT2A
PDZRN4	SUSD1	GALNT2	PDPK1	PRRC2C	ARHGEF28		RASAL2			C1QC
UBR4	HSPH1	WDR44	ST13	AHCTF1	PIK3CA		PHF20			UBB
ACSL4	YPEL2	GPAT3	INTS7	KDM4C	ITSN2		GABPB1-AS1			DDIT4
PTPRM	ACSL4	CHCHD3	PITPNB	DNAJA1	PTPN12		NPEPPS			ANKRD10
MAPK10	ACER3	DMXL1	OPA1	SMG1	NAA50		RALGAPA1			P4HA1
NAA16	JUND	AL138828.1	EIF4G3	MBOAT7	TBC1D5		MITF			GNAI3
RAD23B	MFHAS1	PCNX1	NDFIP2	PRKAR1A	CNST		SARAF			THBS1
ACTB	METAP2	FDXR	ATP5F1E	CHSY1	ABCD4		CCNL1			EDEM3
CARMIL1	VPS8	ALDH3A2	BMT2	NIPBL	ALCAM		UBB			NIPBL
MSRB3	BNIP3L	PSTPIP2	KIAA0825	MARCH6	UGCG		TULP4			OSTF1
AC092691.1	JAKMIP2	DUSP1	GPBP1	TGFBR3	FBLIM1		MED13			CD163L1
TMEM135	ERBB4	MT2A	ATP2C1	LAMA5	PTBP3		TXNIP			LCP1
BANP	HSPB1	RUNX1	TTN-AS1	GAPDH	CADPS2		CHCHD2			TET2
SPEN	BMT2	DCAF8L2	ELOVL5	TULP4	UBR4		OXSR1			ABCA1
PTMS	SKIL	PCSK6	DAP3	DIP2B	IKBKB		PRKD1			AFF1
ZRANB1	TMEM229B	HSPG2	RSF1	ATP11C	KLHL24		RB1CC1			PFKFB3
PDXDC1	FAM168A	HCG17	VPS13B	PREX2	WAC		RHOA			CYB5R4
SRGAP1	FOSL2	SMCO4	TNIK	GJA1	LRCH1		STRN3			RBP1
FOXP1	REXO5	TENT2	ZMYM4	PGK1	DIP2B		FAM122C			SH2B3
B4GALT5	STPG2	ACTR3	FRYL	PXN	ATN1		ADAM17			GABPB1
SEC24D	RBPJ	AC124319.2	UBB	SOS1	PLEKHG1		ZMYM4			CST3
ANKRD11	ID3	GRK5	NRP1	WNK1	PRRC2C		SMC5			ARHGEF10L
CREM	FBXO34	RICTOR	CTNNAL1	SYNE2	PPP2CB		PARVA			IQSEC1
GALNT17	ADAM9	SARAF	HCG17	XPO5	CHIC2		HIPK3			EAF2
PRDM6	FHIT	TXN2	CCT3	LRCH1	EDEM3		SRGAP1			HLA-E
TCF12	ZNF117	DDX50	RAD23B	PLCB4	PSAP		MAP4K3			ELF1
ETV6	RALGAPA2	JCAD	TSHZ1	ADAMTS9	BANP		ZFC3H1			ATP13A3
SND1	ETNK1	MT-CO1	SAMD3	ARHGAP17	ZFAND5		GALNT17			ARPC3
WIPF3	GLDN	AC097376.2	SDCBP	ZMYM4	DYRK1A		TRAF5			ARHGAP15
CMYA5	MYH9	AC127526.1	KMT2C	SMARCA2	MTURN		HLA-A			HLA-A
AEBP2	CHCHD3	TRUB1	RBBP6	RAPGEF1	UVRAG		ZRANB1			MORC3
UBR5	MEX3B	TENM3	AC123912.4	TFPI	PTPRJ		DENND4A			MYL6
PSAP	CARMIL1	AC004784.1	NAV2	SAMD12	MKLN1		FLNA			MCL1
UBE2K	PDE4DIP	HMCN1	MACROD2	NOP58	AEBP2		ZMYM2			GCA
NCKAP1	SRPX	METAP2	FANK1	FYN	RTN4		KIAA0232			UBE2D3
MORF4L1	MFAP3L	GLDN	GJA1	LEPR	TCEAL9		FOXK2			RHOQ
RALGPS2	LCOR	TBCK	NEK7	NRIP1	EHD2		ZNF451			MBP
KDM4B	AC245060.5	XRCC5	CEPT1	RAPGEF5	RAPGEF4		ANKRD44			TULP4
FGFR1	LCMT1	LRRC1	LDHB	PIK3CA	CCT4		PTPRK			IL18
PARD3	NLK		ESF1	BRWD1	CERS6		GLCCI1			GLUL
ZNF451	KIAA1211		NOP58	C17orf67	ARID5B		IL6ST			S100A10
GBE1	AUTS2		YAF2	PRKD1	ANGPT2		FN1			SUSD6
ARHGEF3	RUNX2		NUFIP2	VAV3	ANKRD12		CPE			THRB
KAT6A	TFPI		MATN2	KIAA1549	SMARCC1		PDE10A			AP2A2
ROR2	ERMP1		SNX25	NREP	AKAP12		AC010894.3			WBP1L
PACS1	GALNT2		SEM1	PIP5K1C	SYNPO		SETBP1			MLKL
DENND4A	ERVE-1		CCT5	NXN	FOXN3		MYH9			FNDC3A
SPAG9	HS6ST1		LINC00598	HIPK3	ITGB1		JAM3			ARSB
RFTN1	USP6NL		ZFAND3	ITGB1	AHCYL2		MEIS1			USP53
NUP153	FBXO30		ATR	ARL17B	CAMTA1		TMEM165			ITGAM
GTF2I	LEPROTL1		HSPA4L	GLS	SSH1		CALD1			CLEC7A
BNIP3L	NUP210		SPARC	EXOC5	WNT2B		CBLB			NLK
CADPS2	ATRX		EXOC5	ATP2C1	TAGLN		AEBP2			SPTLC3
SMG1	WDR44		ZMYM3	SIK3	KCNJ2		NUP98			CAB39
BSDC1	SAT1		ACSL3	NLK	AC010894.3		ST13			ATP6V1B2
JMY	AC099066.2		PARG	JUND	CRADD		CACUL1			AMD1
AHCTF1	PBX1		CFL1	KMT2C	PAFAH1B2		PDGFD			VPS26A
UST	STIP1		MAP2K5	NDRG1	MTCH1		ATP10D			H2AFY
SKI	SNAP23		BACE2	LMBR1	TMEM135		LONRF1			SWAP70
GNB1	CWF19L2		PNRC1	ZFYVE28	NFIB		SUZ12			PIAS1
PTPN12	DOK5		HSPD1	HLA-E	TGFBR3		ATP5MG			TM6SF1
DIAPH2	AC010735.2		HIKESHI	MID1	NXN		SUB1			NT5C2
VMP1	S100A11		THSD4	PDE7B	MFHAS1		STK38			SGPL1
TTC28	TMEM108		COL4A5	PPP2R2A	SAT1		HSPA1B			PSTPIP2
PSD3	ZNF148		LIX1-AS1	PRKCH	NORAD		ATP11B			ITSN2
ATF6	HECW2		SRSF9	FCHO2	LAMP1		MCAM			DRAM2
FGF7	NXPE3		ABCA9	CNST	NFAT5		STXBP4			ENO1
USP34	MAP7		CCNI	SLC22A23	UBR5		SPATA6			DMXL1
JUNB	HS3ST3A1		ATP5F1C	GIPC2	LRRC32		CCDC146			KTN1
PABPC1	MAN2A1		MOB1B	RAPGEF2	FGFR1		KATNBL1			JDP2
SPARC	CYP11A1		ZNF800	IRAK3	NFATC3		UBE2G2			AZI2
HSPD1	ENO1		ANKRD17	CFLAR	MTUS1		FBXO34			E2F3
ANKRD17	RCC2		CD2AP	BAZ2B	SKIL		SQSTM1			ANXA2
ATRX	SEM1		CNN3	GNAQ	IRAK3		BTAF1			FAR2
PPP3CA	ST7		CYB5A	CCT3	RFX3		FTH1			TYMP
NIPBL	ACSM3		PDZD8	RAI14	GRK5		TMEM135			B4GALT1
ABL1	AC006148.1		UBE2B	LDLRAD4	TMED10		BCL6			PDCD6IP
MEIS1	EPDR1		GIPC2	CCDC50	WDFY3		PRPF4B			AC007262.2
CTBP2	PTPN9		TAGLN	LYST	KHDRBS1		PTPN14			COP1
HNRNPU	HMGCR		HSP90AB1	TPST2	MET		STIM1			ZCCHC2
AASS	DUSP1		TANC1	ROCK1	AFF1		ALDH7A1			THEMIS2
SEM1	LIMS1		UST	CACYBP	TIMP2		WSB1			TXK
WDFY2	PPHLN1		TBCK	KCTD12	RNF217		ETNK1			RCOR1
ETNK1	SFXN5		GTF3C3	GNB1	SLCO2A1		PEBP1			ETV6
WNK1	HSPG2		UBE2G2	CHCHD3	ZC3HAV1		FBH1			ATP5MG
UBE2R2	SMAD3		LAPTM4A	MAPK1IP1L	PDE4D		GATA6			MXD1
HDAC4	ACIN1		CHD3	ZCCHC2	SDCBP		FNBP1			LYN
ABLIM1	ZNF451		EPSTI1	TMEM184B	SESTD1		ZNF516			MKLN1
RB1CC1	AK4		ATP2B1	CALCRL	DIAPH1		NLGN1			AGTPBP1
PNRC1	TTC39C		NAIP	SFMBT2	NPEPPS		PRKG1			GAB3
COL1A1	MGST1		HSD17B6	COL4A2	RIN2		SAT1			AC245297.3
SMURF1	NR5A1		LAMB1	ARAP3	SARAF		PDS5B			EIF4G3
PLA2G5	PSME4		NEBL	CLEC1A	FCHO2		MACF1			FAM102B
ZMYM2	FRYL		TBC1D32	ST6GALNAC3	CDK17		USP53			PTPN12
PRKG1	PTS		RANBP17	FNBP1L	NBEAL1		BACH2			NPL
USP32	TMEM45A		CEBPB	SLC38A2	CDK19		USP32			CFLAR
LEMD3	CMTM4		SOD1	LARP4	SUZ12		CCNI			SLC25A3
NUP98	AL391117.1		RCC2	SCARB1	MLLT10		INPP5A			CDC42SE1
ECPAS	GNAS		MBD5	ELK4	HIVEP1		SLMAP			SLC15A2
NFKB1	CYTH3		PRDX6	PPM1F	SUN2					C9orf72
MPDZ	USP39		TRAK2	SPEN	CLK1					FOSL2
GNG12	SPATS2		NPAS2	MAN1A1	WDR26					WASHC4
HLA-A	MYRIP		NADK	SMAD9						HERPUD1
CASK	HMBOX1		NPEPPS	ARAP2						STAB1
FNDC3A	MAP3K5		NOX5	PDS5A						GPR183
AKAP13	ME2		TSPAN3	PPP2R5A						FRYL
TRIO	KIDINS220		CCDC126	ELF2						PTK2B
NCOA1	CHORDC1		ZMYM2	BTG1						HCK
ARHGAP5	NF1		ANKRD55	STK38L						ALOX5
DAAM1	PLCB1		IWS1	ANGPT2						VTI1A
RCOR1	TMEM200A		ENC1	SLC7A1						KCNQ1
SNX9	TANC1		ACVR1B	CLK1						CAPZA1
YTHDC1	KDM5A		AFF4	TGFBR2						NCKAP1L
PIP5K1A	P4HA1		NCOA7	MCU						RNPC3
ADAMTS2	NFIL3		TRIM26	YPEL2						IQGAP1
BEX3	NR6A1		RAB3GAP1	TTLL5						ME2
VPS13B	MAP3K15		SPATS2	ERG						ATP2C1
FER	PRKAR1A		EIF5B	MTMR10						FPR3
JMJD1C	RMDN2-AS1		HSPA9	PIKFYVE						PPARG
FAM120A	FST		HIPK1	ITSN2						RNF145
MBNL1	DERA		DNAJB1	DYSF						EMB
PSPC1	BASP1		CAMTA1	CERS6						RELL1
KDM2A	HSD17B1		ALG13	PHIP						MS4A4E
ST3GAL4	KIF21A		INSR	PTPRE						COX4I1
RAD21	JAKMIP2-AS1		STPG2	CAMTA1						SUGT1
CLASP1	COBL		ACTR3	IL3RA						ST8SIA4
ROCK2	APP		SEC24D	NCKAP1						PLEKHM1
PDE7B	FN1		CARMIL1	JMJD1C						SLC1A3
ABCA1	SAMD5		NBEAL1	CHIC2						ATP1B3
RAB8B	LARP4		RERG	ACSL4						ACER3
RALGAPA1	TGFBR3		ABI1	PRKD2						SPIDR
PODN	GSTA4		ADAM10	SLC25A32						RAB2A
ELF2	NRIP1		BAZ2B	B4GALT5						PECAM1
PAPOLA	YTHDC2		KDM4C	GKAP1						PLA2G7
COPA	OXSR1		NXPE3	XPO1						FPR1
MAN1A1	EZH2		NFE2L2	STK3						TMEM165
NF1	DOCK8		SCFD2	OPA1						TBC1D5
CMIP	PDK1		SNAP23	FOXP1						TRIM14
MAPK1	ATP11A		CEP135	UTRN						SLC2A9
RFX3	DARS		MYL12A	TENT4B						YAF2
MAGI1	PLCB4		SNTB1	WDFY1						WIPF1
DHRSX	DDIT4		FUBP1	RAB3GAP1						ARPC2
PRKD1	EXOC2		DMXL2	ZNF83						TPK1
ST13	DCUN1D1		REPS2	RTN4						VPS13C
SLC25A37	FKBP4		LINC02256	HSPA9						PYGL
S100A6	PLEKHA7		NADK2	SH3KBP1						CPM
PICALM	SERF2		ELMO1	AFDN						RCSD1
IGF2R	QKI		CASK	SUSD6						FAM20A
FOXO1	OPHN1		SCLT1	ARID4B						SIGLEC1
RHOA	ZBTB38		TBC1D19	PLSCR1						SP100
NFAT5	PLEKHM3		EIF4E	EIF4E						VAPA
HERC2	CSGALNACT2		NOL8	CTTNBP2						PLXDC2
NOP58	ZNF638		YTHDF3	MED13						SIAH2
COG5	LEPR		CEP290	BNIP2						SARAF
CSNK1A1	ELOVL5		FAM13A	PTK2						RAP1B
UBC	MCPH1		GABPB1	MARCH3						MKNK1
NLGN1	PARP8		NF1	EGLN1						HERC4
SOS1	GABPB1		APBB2	CHD1						PMP22
SETBP1	NUCB1		PXK	TOP1						ME1
ADCY9	UBB		SLC38A2	WWP1						PPP4R1
BMPR1A	SGPL1		CEP350	RASGRP3						SRGAP1
LDLRAD3	PKM		SCAF11	TIMP3						SRGAP2B
CAMKMT	RPGR		DYRK1A	MED13L						AOAH
DNAJC1	SMAD9		MORF4L2	FZD4						PARP9
BRAF	RBBP6		KATNAL1	ACTN4						MBNL1
EFEMP1	MAZ		WAC	PDE10A						KANSL1
G3BP1	ARL17B		DYNLL1	BMPR2						CTTNBP2
PXDN	RNF19A		TTBK2	HK1						UGP2
KLF3	PACS1		MAP4K3	PACS1						STK10
AK3	EPHX1		STARD13	KDM5A						CAPZA2
NAA50	DISC1		IFRD1	STAG1						SNX2
CHCHD2	DPH6-DT		ITGA6	PLCXD3						USP9X
EIF4G3	RDX		ZNF292	RGS3						C1QB
LPIN1	GRID2		WDR26	KLHL2						ITPR2
ZNF638	CAMTA1		PDS5A	XIST						RAB7A
PAFAH1B1	ITPR2		ZNF107	TMBIM6						SRBD1
PTGIS	HELZ		BTBD3	NOTCH4						ST3GAL1
SLC24A3	SRPK2		UBA6	DENND3						PRPF38B
STRN3	PPP1R12B		RAB14	ZDHHC14						RAP1A
SMAD5	SCD		UVSSA	TPM4						PARVG
EEF1D	SDCBP		PIK3C3	ANKRD17						DOCK8
ARMC9			MYL12B	AFF4						CSGALNACT2
HSP90AA1			SNX13	CREM						TFRC
FN1			INTS9	ETS2						DENND1A
KCNT2			PIK3CA	GPHN						STAT3
ATAD2B			TMSB10	PHF10						MB21D2
NUTM2A-AS1			ANAPC1	SUZ12						ATG7
PDGFD			TGFBR3	NBEAL1						EID1
JARID2			STX12	GABPB1						SP3
ARHGEF7			RCOR1	XRN2						TNS3
ITCH			BEX3	FSTL1						MR1
FOXK2			METTL15	JAM3						CSNK1A1
TRHDE			MYL6	NFATC3						DNAJB6
PHF20			CWF19L2	ATF6						ATP2A2
CERS6			RAB18	SLC39A14						MAP3K8
REV3L			ADAM32	NUDC						CSF3R
MAP3K20			HMG20A	NEURL1B						CALM1
MCU			FAM85B	PPP6R3						GNS
ANKRD12			FAM118A	PTPRK						SLC39A11
PPP1CB			STAT3	REL						MIB1
STAG1			ATF2	RASAL2						CLTC
SPATS2L			CACNA1D	YWHAG						CEP350
APBB2			LPGAT1	CD55						PAPOLG
SCARB2			TFG	PDE8A						SETX
DCAF5			TAB3	KIF13B						PICALM
UBE3C			MTX2	CTTNBP2NL						RNF144B
ZFC3H1			USPL1	YTHDC1						HK1
ERBIN			ZNHIT6	MARK3						FAM118A
TMEM165			RAB30	ATF2						FAR1
ZHX2			OAF	DGKE						FYB1
AFDN			HLA-A	USP13						COLGALT1
ANKRD10			MCPH1	EIF4G3						CHKA
CCNI			PSAP	VAPA						PSEN1
TSHZ1			INTS6	UBE2B
PRKAR2A			SLC2A3	SHE
PRRC2C			BRWD1	BEX3
CEP350			PBX1	AZIN1
PIAS1			TCF4	RIMKLB
GATA6			MAP7	ATP1B3
TLK2			OLA1	RASIP1
SARAF			APTX	SAT1
SPART			PKN2	RNF217
TBC1D15			UGP2	USP34
TLN2			DCAF5	NUTM2A-AS1
PIK3R1			PRRC2C	PREP
CCNL1			NAA50	ANKRD10
RB1			EFEMP1	CEP350
GPHN			TNKS	NBDY
ZFAND6			PDIA6	SRGN
CELF1			TMEM87B	A2M
DPH6-DT			USP47	FANCL
DOCK4			TNFAIP3	NID1
ARHGAP32			BTG1	PDE3A
PRPF4B			EXOC1	MAP1LC3B
COP1			UGCG	SPATS2L
ATP2C1			ZNF608	PDIA6
STIM1			ANAPC10	SMAD1
USP22			CEP170	PDE2A
HIBCH			SMC4	PLEKHA1
BTAF1			PPP4R2	ADGRL2
ELF1			MBNL1	ETNK1
FAM193A			RHOA	YES1
TJP1			CLK4	ETS1
LHFPL2			SOAT1	UACA
ATXN10			CCDC69	ZNF160
PCBP2			EPS8	CDH5
ARPC2			FSTL1	PSAP
MACF1			DTWD1	AGO2
ABCA9			PEBP1	SERF2
PARD3B			MTHFD2L	YY1
ATP11B			MARCH6	UBR5
EVI5			ZFP36L1	ACTB
SEC24B			ABCC1	PTPN14
AEBP1			TET2	GBE1
HNRNPA3			ME2	ITM2B
SQSTM1			HNRNPLL	LIMS1
DENND1A			EEF2	PABPC1
NCOA2			CCNT2	UBQLN1
PPM1B			COL27A1	CNOT2
ITSN2			BBX	FLI1
MORC3			CAMKMT	USPL1
ANKRD13C			ATG5	AGPAT5
TBC1D2B			PUS7	REEP3
THOC2			ANXA6	MGAT4A
KCND2			NIPBL	PTBP3
TMSB10			MAPK1IP1L	RP1
NEGR1			ACIN1	RGL1
SGMS1			PMS1	ADAM10
WDR26			IP6K2	UBR1
ARNT			BNIP3	HACE1
ERGIC1			MARC2	DENND5A
CAB39			ANXA5	SMAD2
SCLT1			UBXN7	ARPC2
RAP1B			VPS13C	EMSY
RAC1			GMPS	KHDRBS1
VPS13D			LEMD3	ASAP2
RBMS1			TMBIM6	SEC24B
MNAT1			RNF10	CORO1C
WWC2			ZNF518A	ZBTB1
OSBPL9			YTHDC1	CLIP2
AFF3			PTBP2	MCTP1
ATP6V0A1			CDC27	SH3RF3
CREBRF			PRELID2	NKTR
KMT2E			DLC1	CFAP161
CAMTA1			ATXN2L	AAK1
RNF217			ECHDC1	RAC1
STAT5B			PDPR	SEM1
PI4KA			DCUN1D1	SNX13
ANTXR1			WDFY2	PPP2R1B
JAZF1			SFMBT2	IFRD1
TPST1			TENT4B	AKAP12
ABCA6			ETV6	DOCK1
TANC1			PLOD2	PIAS1
GNAQ			MICU3	AEBP2
ANKRD28			MIER1	HBP1
ASXL1			PDHX	CSGALNACT1
LIMS1			SFXN5	PDLIM5
PLSCR4			ITFG1	SRPK2
GLG1			UGGT2	NDST1
OSBPL1A			DOCK4	TTBK2
AHI1			STK4	NSD2
WWP1			YWHAG	DYRK1A
SESN3			HPRT1	COP1
TRA2B			DUBR	ROCK2
RANBP9			ENY2	CST3
WDFY3			TIAL1	SPIDR
TUT4			STAM	SARAF
CREBBP			TBL1XR1	ITGAV
TMED10			C7	MYCBP2
TMBIM6			PANK3	FAM219A
HUWE1			ADAMTS12	SIK2
NOVA1			GTF2I	BANP
ASAP1			UBAP2	KLF7
SPIRE1			NPIPB5	AMOTL1
NEDD4L			CST3	SOD1
ITGB1			OCIAD1	BIRC6
PCGF5			TANC2	CREBRF
KHDRBS1			POLK	INTS6
SPATA6			RAP1A	ZMYM2
CACNA2D1			CLCN3	DEK
GOLGA4			ARHGAP18	VMP1
AAK1			RAP1GDS1	NEDD4L
ASH1L			TWIST2	UBR2
UBA2			RFX3	SLC25A37
HERC4			TMEM106B	RSBN1L
TAX1BP1			STON1-GTF2A1L	NAMPT
RBP1			PHACTR2	ITGA6
XRN2			ARHGEF26	UBA6
RSF1			LYPLA1	HSD17B11
LSM14A			NCKAP1	COPA
MTMR3			HP1BP3	LATS2
NDRG1			OSBPL3	PKN2
ROCK1			HSPA12A	KDR
FLRT2			DCAF6	CBL
C7			AKAP10	MYL6
BRWD1			AMFR	MERTK
COL6A3			GPBP1L1	TMEM243
HELZ			ZCCHC7	NAA50
RANBP2			MED13	CSNK1G3
CANX			CEP192	DACH1
SLC25A17			TOP1	PPP4R2
SHOC2			KLF6	HP1BP3
TCAF1			FNDC3B	IWS1
KIAA0232			PPWD1	MARCKS
FRYL			GPI	PLS3
ATP2A2			PABPC1	FGD5
RAB2A			ARHGEF12	SELENOW
SH3RF1			ZNF133	SETX
CUL1			SLC23A2	DENND4A
NUCKS1			MLLT10	TENT4A
TUSC3			ATP6V1G1	ARID5B
SPIDR			MAP2K4	UVRAG
MARCH6			PIKFYVE	G3BP1
RTN4			HERC2	BMP2K
EFR3A			WIPF3	SMCHD1
ASCC3			HNRNPK	FGFR1OP2
ASAP2			PCID2	RNF4
ERC1			BDP1	MYOF
BDP1			FAM122B	CNKSR3
SMCHD1			ZNF736	PARP9
AMMECR1			MDM4	SCAF11
GSK3B			BRWD3	KDM6A
NBL1			C3orf67	PCF11
NR2C2			MED13L	SPTAN1
TIMP2			CRYBG3	GNAI2
MYH9			TAOK3	PPP3CA
ENOX1			EFR3A	MAGI3
AGFG1			FBXO42	TMEM131
ACIN1			CPEB2
NFATC3			LUZP1
COL5A2			PIAS2
ARMH3			PPP2R5A
TCF7L2			PRKAR2B
EMSY			ZSWIM6
TNKS			ZNF451
CLK1			DLG1
ZBTB44			GTF2E2
CTNNA1			NAA38
ZEB1			DHX29
NFIX			ELP1
ACTA2			KIF5B
CDC73			AC123912.1
PDLIM5			WWC2
KMT2A			YARS
RAPGEF2			MFSD14B
SREBF2			MPP6
DHX15			DNAJC13
HBP1			NEDD4
MAP2K4			PSMD14
LARGE1			KPNB1
ZMYND11			ANKRD13D
PPP2R2D			MAPK1
XPR1			HMGN3
KDM5A			FAM185A
LAPTM4A			FBXW7
GPC6			UBR5
YWHAQ			MPDZ
LMBR1			KIF2A
CPEB3			ABI2
RSBN1L			DCLK1
HMBOX1			CSNK1A1
BAZ1B			SF1
PLSCR1			GRSF1
AP3S1			SMARCAD1
KIF5B			RNF152
ATP11C			TRIQK
SSH2			PAK3
NDUFAF2			UBL3
TBC1D5			CSAD
PPARG			TMEM165
CBFB			MIA3
RNGTT			NUP153
MAN2A1			ROCK1
UBL3			JAM3
PAPSS2			PRMT3
MECP2			OSMR
TEAD1			DDX18
COL14A1			SEC62
PRICKLE2			KIAA1211
SF1			KLHL5
FBXW7			TMEM245
NRF1			FER
CDC42SE2			PSMD11
RASSF8			AL589669.1
DOCK10			CPEB4
MEIS2			XPO1
SLCO3A1			IGF2R
FBXO21			MAGI3
ADAM10			DPY19L2
PPP2R5E			USP53
HS6ST2			NUDT9
STX18			ME1
TIAM2			GNG12
NT5C2			AGFG1
CLOCK			METTL8
NCOA3			TOM1L2
RAP1A			AGTPBP1
HIVEP1			EIF3H
OSBPL8			KATNAL2
BCKDHB			BANP
UBE2D2			NRIP1
PDK4			THOC2
MAGI3			FKBP10
MTHFD1L			LCLAT1
YTHDC2			SHQ1
PEAK1			ZC3H7B
PLCL1			ZFYVE28
PRIM2			RIF1
PLAGL1			CHST11
FOXO3			DNAJA1
PRELID2			WDR41
CREB3L2			ARRDC3
MAN1A2			HBS1L
BACH2			SACM1L
QSER1			DAPK3
SRPK2			SCAF4
GABPB1-AS1			AC022075.1
ABCA8			ZFC3H1
CWF19L2			TSGA10
TCEAL4			SGPL1
EIF3H			MTREX
JAK2			NPTN
DDX10			LEPR
USP37			FAM126B
CDK19			TMEM181
GHR			IPO8
SGK1			CROCC
BCL2			LARP4B
CSPP1			HSD17B4
SYNE2			PPHLN1
USP25			PPM1H
HSP90AB1			LMBR1
MTUS1			TMEM123
ZCCHC7			CEP126
EVA1C			SCAI
TAOK3			CAMK2D
GAB1			UBA2
MXI1			CHD1
TMEM245			MIR222HG
SDC2			RC3H1
SLC9A9			NUP58
XPO1			YBX3
VCL			AASDH
ZNF462			AC245297.3
MOB3B			CERS6
TBL1XR1			VPS54
ENAH			OPTN
TMSB4X			USP32
MEG3			PARP14
MGAT5			LINC02237
TSHZ2			SFXN1
BICC1			MID1
RHBDD1			ERCC6L2
SIMC1			ZC3HAV1
MAML2			MIR503HG
FYN			NBDY
PKP4			G2E3
GLIS3			CSRNP3
PLCXD3			PTAR1
TYW1			ASAP1
UVRAG			RSBN1L
ADAMTS16			ADCY3
MBOAT2			PREPL
RSU1			FOXP2
NCAM1			LMAN1
			RNPC3
			STAM2
			EIF3L
			SH3PXD2B
			ADNP
			PTPN4
			TCERG1
			GSK3B
			HELZ
			MAN1A2
			SULF2
			VPS13A
			RMDN2-AS1
			DENND4A
			PRDM6
			CACUL1
			CCDC6
			TXNL1
			ZC3H12C
			SAT2
			UBA1
			TSC22D2
			UBQLN1
			KAT6A
			SPAG16
			RB1CC1
			TBX3
			CAPRIN1
			TPM4
			EIF3E
			RNMT
			LRPPRC
			UBE2D3
			SUGT1
			ALS2
			TAX1BP1
			MBTD1
			CPEB3
			SH3KBP1
			CAB39
			GREB1L
			MTCH1
			PSPC1
			HACE1
			FOSL2
			TMEM248
			TLE1
			LRRC58
			CD99
			AQR
			NFKB1
			ATP6V1C1
			PTMS
			TAPT1
			RNF144A
			SMAP1
			SLC4A7
			CDC73
			ROBO1
			DNAJC5
			GPATCH2
			MGST1
			SUPT20H
			FAM135A
			NR5A1
			GBE1
			WDR35
			ADCY7
			CALM1
			YY1
			TMTC1
			IGFBP7
			STIM2
			PIR
			KDSR
			NLK
			KHDRBS1
			ARL15
			FAM120A
			EBPL
			VWA8
			ATP5MC2
			CAMSAP2
			NXN
			ZNF765
			NEDD4L
			COX6C
			RAPGEF4
			HMBOX1
			ACTB
			RB1
			SPEN
			ACSL4
			SEC63
			C1R
			SELENOP
			ANKIB1
			FBXL5
			STRAP
			CADPS2
			WDR7
			SARAF
			ANKRD13C
			MLH3
			SLC30A7
			ARHGAP28
			TRAM2
			MAMLD1
			PRR14L
			ZDBF2
			RAB28
			PPME1
			GKAP1
			USP33
			GAS6
			KCND2
			CLIP4
			BMPR1A
			CCBE1
			C15orf41
			CLASP1
			GCFC2
			CACYBP
			SNX24
			MKLN1
			RHEB
			FTH1
			DNAJB6
			ATP10D
			TANK
			ARNT
			VPS41
			KDM3A
			ARID5B
			BCAS3
			TMEM131
			SORBS2
			NECTIN2
			NT5DC1
			CDK17
			CTNNB1
			PPP2R5E
			KCNIP4
			EXOC6
			TLK2
			SLC35F5
			RNGTT
			MICU1
			ZC3H13
			CELF1
			REEP3
			SLC16A7
			VIM
			KDM2A
			IPO11
			MARK3
			CLOCK
			GSTA4
			HNRNPU
			STRN3
			DEK
			KCTD3
			GULP1
			PPP6R3
			CNOT6L
			NECTIN3
			SETD2
			XPR1
			NSMAF
			NR6A1
			SEC24B
			MYO1B
			COP1
			FANCL
			KPNA5
			MBNL3
			PGRMC1
			ZNF91
			FUT8
			DCAF10
			RAB21
			INTU
			KALRN
			MLLT3
			UBR1
			VPS8
			AHI1
			PLSCR4
			ETS1
			ATP11B
			USP34
			ARHGAP24
			GLMN
			THUMPD2
			PTPRK
			DISC1
			SNAPC3
			VCAM1
			COL3A1
			ZNF652
			PIP5K1A
			OSBP
			ARX
			PPIG
			PSME4
			MGAT5
			ALPK1
			POR
			PIEZO2
			ITGB1

## Sheet: Old_vs_Middle|up_DEG
SC_DCN	GC_ACOXL	GC_CYP19A1	TC_STAR	EDC_VWF	EDC_CLDN5	EDC_TFF3	SMC_TAGLN	EpiC_IGFBP6	T_CD2	Mac_CD163
AC016831.7	COL4A3BP	DCDC1	TMEM132C	MT-CO1	MT-CO1	MMRN1	C9orf3	C9orf3	FP671120.1	FP671120.1
FP671120.1	AC097103.2	NEK10	MT-CYB	SPARCL1	FKBP5	PKHD1L1	AC016831.7	FP671120.1	AC016831.7	FP236383.1
C9orf3	MUC20-OT1	MAPK10	AL592183.1	MT-CYB	HLA-B	TFPI	SORBS1	HIST1H2AC	SEPT7	COL4A3BP
MUC20-OT1	AL662796.1	CDHR3	MT-CO1	MT-CO2	AC074286.1	TLL1	MUC20-OT1	MUC20-OT1	KIAA1551	MKL1
PLCG2	DOPEY1	KIAA0825	MT-ND4	MT-ATP6	MT-ND1	BACE2	MKL1	MECOM	SEPT6	MUC20-OT1
FP236383.1	SEPT7	HYDIN	MT-ATP6	MT-CO3	SPARCL1	SLC22A23	FP671120.1	COL4A3BP	FP236383.1	SLC26A3
TMOD1	FAM208B	CFAP54	TXNIP	MT-ND4	MT-CYB	CNTNAP3B	SEPT7	AC016831.7	FAM129A	SEPT2
ZBTB16	AC010615.4	DNAH9	SLC1A3	LIFR	MT-ND4	PARD6G	FP236383.1	MT-ND2	ANKRD44	SEPT7
CEBPD	HKR1	ARMC3	NCAM1	HLA-B	MT-ND3	SASH1	MALAT1	KIAA1551	MKL1	KIAA1468
SEPT7	FP236383.1	CFAP43	MGP	MT-ND1	MT-CO2	LRRC1	LPP	AC124312.1	MUC20-OT1	C9orf3
PPM1H	LINC02223	SPAG17	NALCN	A2M	MT-ATP6	EFNA5	PLCG2	AC024230.1	PARP8	MT-CYB
MUM1L1	ZNF691	LRRIQ1	HLA-B	MT-ND3	MT-CO3	TIMP3	RBPMS	RASGEF1B	MT-CO2	AC013394.1
MKL1	AL356272.1	DTHD1	F3	B2M	RIPOR2	BMS1P14	MYH11	FP236383.1	COL4A3BP	MT-ND2
STAT3	SEPT2	LMNTD1	GALNT17	TXNIP	TXNIP	FP671120.1	PRKG1	SEPT2	MBNL1	RASGEF1B
INSR	FAM208A	TTC29	INPP4B	MT-ND2	ADIPOR2	MAN1A1	ELL2	AL359915.2	SEPT2	FAM208A
AC124312.1	MTRNR2L12	CFAP299	SPARCL1	FMO2	TMTC1	GRAPL	NEAT1	MKL1	PTPRC	FAM208B
CUX1	DIRC2	WDR49	FKBP5	FKBP5	MT-ND2	CXorf36	ARID5B	THSD4	SEPT9	DIRC2
APOO	RHOH	STK33	CLSTN2	VWF	IGFBP7	AC016831.7	RERG	LINC00486	AC013394.1	SEPT9
TGFBR3	AC058822.1	WDR78	MT-CO2	EMCN	FMO2	STK32B	TMOD1	SEPT7	MT-CO1	LINGO1
BCL6	SEPT11	CFAP47	PRKCH	MALAT1	TACC1	RPGR	A2M	MKL2	AC116366.3	KIAA1551
SEPT2	AC116366.3	RFX3	MT-CO3	CALCRL	MAP4	GAB1	BCL6	KIAA1468	CBLB	ACSL1
FOSL2	AC139491.7	CFAP70	LARGE1	EGFL7	PDCD4	COL4A3BP	RASGEF1B	PAX8	PLCG2	PLCG2
C11orf96	C6orf106	C8orf34	MT-ND1	IGFBP7	TIMP3	SEMA3A	NBEAL1	KIAA1217	MT-ND4	MT-ND4
RASGEF1B	AC006978.2	DNAH6	PALMD	MCTP1	RNASE1	KAT6A	MPDZ	ARHGAP26	MT-ND2	MT-ND1
ADAMTS1	TCAF2	SYNE1	PTPRD	HLA-A	HOMER2	MUC20-OT1	OSMR	SORL1	MT-ND3	SLC11A1
C3	MUM1L1	SPAG16	SGCZ	TFPI	IFNGR1	SCNN1B	CRISPLD2	LYPD6B	MT-CYB	KCNE1
LINC00486	AC104986.2	CCDC146	ALKAL2	TMTC2	CLDN5	PPFIBP1	INPP4B	FAM208A	KIAA1468	FMN1
AMBRA1	AL158152.2	CCDC30	PPM1H	HSP90AA1	PLPP1	FP236383.1	DTNA	EHF	CYTIP	DPYD
SAMHD1	C9orf3	DNAH7	MERTK	POSTN	GPIHBP1	C9orf3	MT-CO1	HSD17B12	PIP4K2A	MT-CO1
MAMDC2	RARRES3	ZBBX	AC108519.1	MGP	BTNL9	MPP7	PRUNE2	C1QTNF3-AMACR	MTRNR2L12	RBPJ
MT-CO1	AL117336.3	SERPINI2	PLA2G5	ST6GAL1	DOCK6	DOCK9	MBNL1	UGT2B7	AC124312.1	MT-CO2
INPP4B	LINC00843	SPATA17	DPY19L2	RIPOR2	PDZD2	NRG3	COL4A5	LRBA	PRKCB	AC016831.7
NPEPPS	KIAA1551	DNAAF1	TJP1	ITM2A	DIO3OS	TANC2	ACTN1	LONRF2	LINC00486	VSIG4
COL4A3BP	FAM19A2	PACRG	ARHGAP29	TACC1	ADAMTS6	ST6GALNAC3	CEBPD	UBE2D2	MT-ATP6	LINC00486
FBLN1	IGHM	ADGB	VWF	HLA-DRA	AKR1C3	USP31	C11orf96	SKAP1	CELF2	MT-ATP6
TXNRD1	AC087463.4	SPEF2	SLC22A3	PLCB4	MT-ND5	SEMA6A	NAMPT	AL592183.1	FAM208B	TLR2
HSPA1B	AC124312.1	NEK11	IQGAP2	IL6ST	AL592183.1	MT-ND3	MSRB3	MT-ND4	MT-ND5	SDCBP
MT-ND3	AC009690.1	EFCAB6	B2M	SAT1	SASH1	ANGPT2	PDLIM3	PREX2	CDC42SE2	CTSB
PTGIS	AC098850.3	CASC2	KLF2	SASH1	MMP28	MKL1	STAT3	FAM214A	AES	ZFP36L1
MT-ND2	LINC00854	RSPH1	APOE	ABCB1	ST6GAL1	RASGEF1B	FAM85B	FYB2	JAKMIP1	NEAT1
TXNIP	HEXDC	FHAD1	LINC01088	TPD52L1	ICAM2	TGFBR2	CLIC4	MEIS1	SLC26A3	MT-ND3
TMEM132C	KIAA1468	TOGARAM2	MT-ND2	DLEU2	FLNB	TMTC1	CARMIL1	ERBB4	AOAH	P4HA1
MARK3	TPTEP2-CSNK1E	PPIL6	ABCA1	NFAT5	ADGRF5	APOD	SAMHD1	GABPB1-AS1	CNOT6L	MT-ND5
SLIT3	MKL1	SPATA6L	WNK3	PTPRB	HOXD9	SBF2	SETBP1	DCDC2	SLC38A1	MARCO
NAMPT	FP671120.1	ANKFN1	PPP4R4	CALCOCO2	CD81	FAM208B	TBC1D1	LRRC37A3	EMB	SSH2
PDS5A	SLC26A3	VWA3A	NID1	APP	VWF	SEPT7	HDAC9	TSC22D1	MT-ND1	AGFG1
SGCZ	CCDC88C	ERBB4	CACNB2	MECOM	CLEC14A	PLCG2	MYOCD	MT-ND1	PRKCH	SAMSN1
MAP3K5	HTATIP2	ARMC2	TENM3	TGFBR2	ACACB	SEPT2	TACC1	MT-ND3	FYN	HSD17B12
TMTC1		ARMC4	MIR100HG	LEPR	CALCOCO2	C1QTNF3-AMACR	MYOF	P4HA1	ATP8A1	MT-CO3
SYNE1		CFAP61	TIMP3	LINC02360	WNK1	HS3ST4	MED13L	MYOF	CD247	IRAK3
RERG		TMEM232	PWWP3B	HLA-E	RHOB	GPM6A	MYO1E	PLCG2	RASGEF1B	ATP6V1B2
PITPNC1		NEK5	ZNF146	HLA-DRB1	MYO5C	RELN	CNTN4	NPEPPS	RAP1B	PDE4DIP
NID1		RP1	RHOU	RASAL2	FCGRT	SEPT9	STAG1	USP53	HIST1H2AC	EPB41L3
MEG3		CFAP221	A2M	MMP28	NEAT1	MED13L	MAMDC2	MT-CO1	SMCHD1	ARHGAP26
FKBP5		CFAP52	RAB27A	PKP4	SEC14L1	SLC26A3	MAP3K20	MBD5	SYTL3	KYNU
PLA2G5		DNAH5	LINC00882	CLEC1A	AFF1	PRKAG2	MPP7	PDE3A	TNRC6B	DMXL2
EFEMP1		C9orf3	LINC01482	HLA-C	NEDD9	CATSPERB	REV3L	PLEKHG1	RABGAP1L	FAM49B
ELF2		PLCB4	GATM	CLU	PIK3C2A	PGM5	P4HA1	PATJ	VAV3	NSF
FAM85B		SORBS2	PPA2	MYRIP	NFAT5	SH3BGRL2	ROCK2	LINC01798	KMT2E	HIF1A
NEAT1		CFAP69	ATRNL1	MT-ND5	CCN2	SNCA	PDLIM5	MT-CO2	CCND3	TBC1D2
B4GALT1		DNAH3	ITGA1	AL592183.1	JCAD	CEBPD	MKLN1	HOMER2	ZC3HAV1	VMP1
DENND4A		LINC02345	MSC-AS1	NR5A2	TGFBR2	IL6ST	ELF2	EMX2	SKAP1	NAIP
ABCA8		ERICH3	PDZRN3	EPB41L4A	NR5A2	PTPRE	SLC22A3	FBXO21	DOCK2	LCP1
RAB1A		MAATS1	SAMHD1	AFF1	PDK4	RAB11FIP1	LARGE1	FNBP1L	STK4	QKI
SLC7A2		MUC20-OT1	C11orf96	ADGRG6	AHCTF1	NXN	ETV6	PITPNC1	KANSL1	CD53
P4HA1		CNTN3	SUZ12	CLEC14A	NOTCH4	CLDN5	KIF13A	PTPRM	DHFR	PKM
NBEAL1		EFHC2	L3MBTL4	EXOC6	PPP3CC	AL592183.1	ABCC9	MT-CYB	CYTH1	CEMIP2
FBXO42		CFAP157	ELMO1	PECAM1	USP53	ARHGAP26	RASAL2	HIST1H2BD	ARAP2	PIK3R5
ARID5B		AC124319.2	GRIP1	FBXO21	MCTP1	RAPGEF4	NEXN	NPAS3	PPP1R16B	TAOK3
IGFBP4		CEP126	CDK8	SPOCK1	CPLX1	HSPA1B	RALGAPA1	PLA2G4A	PPP2R2B	SYK
KANSL1		DNAH12	RFNG	NOSTRIN	CDR2	ZBTB16	AKAP6	PTPN4	ARHGAP26	RBM47
PRRX1		EFHC1	CPM	CPLX1	AC005699.1	PPP1R16B	XIST	ALCAM	MT-CO3	RNF149
HIPK3		IGF2BP2	GREB1L	TMTC1	PRKX	FOXP1	ITGA1	RFX3	ETS1	CR1
ANAPC16		AC024230.1	HSD17B4	DACH1	SAT1	ARRDC2	AKT3	ABCC4	PITPNC1	PLIN2
SLC24A3		CFAP44	GABPB1-AS1	PIK3C2A	EBF1	MT-CO1	PHLDB2	GPHN	SMAP2	SLC1A3
CARMIL1		DNAI1	ZNF721	TJP1	CCDC178	OVCH1-AS1	MYOM1	CCSER1	SSH2	FCGR2A
LONRF2		CAPS2	SLC7A8	AC074286.1	CALR	AKAP12	DIAPH2	LINC00623	KAT6A	CPNE8
TACC1		DLEC1	MAMDC2	EPHA4	ZFYVE28	USP13	COL4A1	EMX2OS	INPP4A	ABHD3
ABCA6		TEKT1	PLCB4	ADGRL4	CALCRL	PDE4B	SYNE1	MTR	LINC00623	CHST11
GRK5		DYNC2H1	KCND2	CLDN5	ABL2	PDE7B	SPARCL1	GSTO2	STK38	CYTIP
ALPK1		FGF14	EIF4E	MBNL1	HLA-DRA	HSPB1	MEIS1	RNPC3	CEMIP2	WDFY3
FBXO32		CFAP73	CDK6	CADPS2	MGP	CNKSR3	FHL5	TNRC6B	SLFN12L	MGAT1
MOB3B		DRC1	MPDZ	CD74	CTTNBP2NL	USP33	ZBTB16	DYRK1A	IKZF3	TEC
UBE2D3		NELL2	KATNBL1	MYOF	GMNN	CPNE8	NCKAP1	PAK3	PPP2R5C	SKAP2
UBAP1		ROPN1L	ATP1B1	PLSCR4	RND3	TMEM255B	PRRX1	PRKX	SLAMF6	WASHC1
BNIP3L		RFX2	TIMP1	NCOA7	CNOT6L	C1orf21	RNF24	DIAPH2	HLA-B	UBASH3B
DCLK1		STRBP	ZNF66	CCN2	HERPUD1	DYNC1I1	ANKRD10	USP6NL	APBB1IP	VAV1
MAP3K20		LRRC6	AC016831.7	LYST	TIE1	SCN3B	FBXO42	XPR1	PTPRJ	GRB2
RARRES1		MECOM	NLGN4X	ZNF385D	SLC3A2	ADAM9	NFIB	SRGAP3	APOO	ALOX5
C1orf21		SRGAP3	GOLPH3L	PLEKHG1	APPBP2	TC2N	KALRN	AUH	ATF7IP	HCK
JAZF1		ULK4	MAPK1IP1L	NOTCH4	UBE2H	QKI	KDM4C	GRAMD2B	EPB41	CELF1
USP15		VWA3B	HK2	F8	LIFR	NRXN3	COL4A2	UBE2H	CHORDC1	DENND4C
PHF21A		MAP3K19	CLCN5	MRTFB	UBE2D2	KLF6	PDE4DIP	HYDIN	NSF	APBB1IP
HELZ		SPATA18	SLC25A12	REV3L	AC022558.2	CNTNAP3	ROCK1	KANSL1	ARHGAP15	C1orf162
C1RL		PLCH1	TFG	LRCH1	MGST2	PREX2	TJP1	SCARA3	LRRC37A3	TGFBI
KLHL24		CROCC2	VWC2	PALMD	STAG1	STARD9	PGM5	FAM85B	ATP11B	GPNMB
UBE2B		AL022068.1	FGD4	HIPK3	DENND4C	APP	MT-CO2	CDKAL1	WAC	CHST15
KDM2A		TMEM67	NPIPB4	LINC02147	FBXO21	ADGRG3	SAMD4A	GRK3	CAMK4	MBP
MKLN1		DNAH11	MT-ND3	STAG1	GRID2	MBNL1	MARK3	APP	RAP1A	RAB1A
AFF1		PPP1R42	LAMA2	AKT3	CADPS2	EXOC6	PATJ	EPB41L4A	STK10	SLC2A3
RNF24		CEP83	RAB20	RPGR	DHRS3	CTDSPL	LDLRAD4	LINC00937	AC245297.3	EIF4G3
OSMR		TTLL9	KALRN	BX284613.2	CNST	GAB2	HSPA1B	CHPT1	ATM	ITGAM
SIK3		MARCH10	IGF2BP2	OSMR	EPHA4	AKT3	IGFBP4	MARK3	RASA3	ARL8B
TRHDE		KLHL32	FRMD6	N4BP2L2	MGAT4A	PACSIN2	MTUS1	TMEM132C	CXCR4	PTK2B
ELL2		EFCAB2	BCAP29	RBMS2	ZHX3	NUMB	KANSL1	EXOC4	RUNX3	HELZ
KDM4C		KIF6	GPHN	TGFBR3	RFTN2	TGFB2	ITGA8	ARL15	AGTPBP1	CD44
ARHGEF3		ANKDD1B	SUCO	TMCC3	LRRFIP1	LIMS1	RHOQ	MT-ND5	ANKRD12	CEBPB
MEIS1		RPGR	PDGFD	CCDC178	MYOF	FCHO2	SLC7A2	ATP2B2	PIK3R5	IL17RA
ZFAND5		C4orf47	HAND2-AS1	RFX3	BCL2L13	TGFBR3	PDK3	SHANK2	CD53	HIST1H2AC
TBC1D2B		CEP112	HDHD3	GPHN	SNAP23	DIAPH2	YPEL2	INSR	CHST11	STAB1
C1R		AGBL4	BASP1	NCOA1	TJP1	ST6GAL1	AMBRA1	PLCB4	ARID4B	SH3PXD2B
SOS1		MOK	SLC38A9	PCAT1	IGFBP3	AL357507.1	INSR	CNTNAP3B	HSPA1B	RHOQ
CREBRF		CHPT1	SEMA3C	PICALM	DDIT4	STOX2	SIK3	AC092683.1	CARD11	DNAJC5
STK3		LRBA	FCHSD2	GSN	QRICH1	TSHZ2	C1orf21	CRYBG1	EML4	KDM4C
SNX9		DNAH10	CST3	ARHGAP29	KLF9	PDE1A	FGF7	MLLT3	NAA50	AGTPBP1
SETBP1		FAM120B	LONRF2	PTPRM	GCNT2	KALRN	KCNMA1	ST7	USP34	FMNL1
MT-ND4		C6orf118	AC027117.2	CCND3	ARL15	MT-ND4	FOSL2	GRIN2A	TNFAIP8	APOO
INO80D		TTC21B	APBB2	ZFP36L2	ASH1L	MPDZ	MFGE8	TBC1D1	RAP1GDS1	ZCCHC2
PTPN12		LDLRAD4	ITM2B	TLL1	CD63	PLSCR4	ZFAND5	TC2N	RICTOR	RNF13
PDE10A		COL21A1	UST	SLC3A2	PHACTR4	STXBP6	FLNA	ADK	IQGAP2	DLEU2
MT-CO2		FAM227A	FAF1	LDB2	NCOA3	FOXP2	PDE3A	ITPR2	SORL1	DOCK4
LARGE1		CFAP46	RUNDC3B	PPP2R5A	TIMP1	NPEPPS	PLCB4	ERBIN	PRKACB	E2F3
STAG1		AC016831.7	RCOR3	ITM2B	ANKRD33B		LHFPL6	ZMYND8	ZNF831	DRAM1
MGP		PCDH7	ADAMTS17	HSD17B11	TMEM165		XPO1	ARHGAP32	TAOK3	HLA-B
HIF1A		KIAA2012	ALCAM	TM4SF1	SF1		NCOA1	DYM	ARID5B	LCP2
DPYD		WDR60	HIKESHI	USP6NL	AL589693.1		GPHN	PAN3	PICALM	LAPTM5
PODN		RALGPS2	RHOA	CFLAR	ANO2		TXNIP	HSPA1B	CASP8	AL034397.3
STXBP1		PATJ	DHX32	MAP1LC3B	WWTR1		FRY	GPD2	RASA2	SLC11A2
APOE		NRG4	GKAP1	FLT1	EGFL7		THRB	SLX4IP	DIAPH1	DENND3
AGO2		LINC01091	CARMIL1	ELF2	GOLPH3		TPM1	SLAIN1	CCSER2	MAP2K1
RNF217		CSPP1	SLF2	INPP1	BSG		SORT1	PHF21A	KDM6A	CAB39
MCC		IQCH	TMEM220	IRAK3	SLC35G2		ADGRL3	PLCB1	RAPGEF1	PSEN1
TMTC2		AFDN	TCEAL9	SRSF7	CHSY1		STRN3	CD47	UTRN	JAZF1
XYLT1		CCDC170	PAK3	PRKCH	WASF2		FNBP1	NTN1	HLA-A	FNDC3A
RLF		DNAI2	ALG13	ENPP2	PPARG		EVI5	CLEC2D	WIPF1	RAB20
MBP		CCDC187	HERPUD1	USP53	EXOC6		JAG1	ZC3H6	PCNX1	ATP6V1C1
SLC7A8		TEX9	KCTD8	FNBP1L	UHRF2		PTGIS	COG5	MSN	C9orf72
FPGS		CASC1	RERG	STOM	SELENOW		FER	HIBCH	SARAF	RUBCNL
PTPRM		KIF27	LRBA	PITPNC1	TMTC2		LRRFIP1	DPH6-DT	STAT4	KLHL2
CBLB		IFT88	DCLK1	ADIPOR2	FNBP1L		DMD	SLC44A1	BRWD1	CD163
ST7		EYA1	ENOX1	CDK17	IL6ST		GRK5	BCKDHB	IKZF1	ARAP2
ZNF331		WDR41	DUBR	NLRP1	CCND3		USP53	RNF217	PTK2B	RASSF2
CFLAR		AK8	MKLN1	KCTD3	HSD17B11		MT-ND4	MPP7	TMEM181	GAPDH
RAB31		AC013470.2	ACTR10	STXBP6	PAPSS2		FHL1	AC245297.3	NIPBL	TMTC2
C9orf72		KCNN3	SNAP23	ERG	UPF3A		FBXL20	RGS6	RNF145	HAVCR2
FGF7		DGKH	DENND4C	FGD5	PTPN9		ESYT2	GAS6	PACS1	PSAP
GALNT17		IQCK	SYNE1	ENTPD1	ATP1A1		ANKRD44	TBC1D5	PDE4D	TBC1D5
BNIP3		FANK1	SLC38A2	NFIB	SLC16A14		STK38L	MKLN1	DYRK1A	NHSL1
PPP6R3		CFAP77	TAB3	ARL4A	ST6GALNAC3		CORO1C	ZNF292	DNAJB6	MFSD1
CHST11		FBXL13	ALDH1A2	CAPZA2	HLA-A		FBXO32	MT-ATP6	PDE3B	PYGL
NCOA1		DNAAF4	DAAM1	LRRC1	DLEU2		IMMP2L	ANKRD17	LRBA	ARRB2
MED13L		DNAJB13	STXBP5L	UPF3A	NCK1		DYRK1A	ZBTB20	PPP3CC	ABR
RHOQ		ANAPC4	MIPOL1	RALGAPA2	ZBTB46		UBR5	ARHGEF3	SH3KBP1	ADAM9
PLOD2		MAGI1	USP15	ANO2	HIP1		MYO1D	KMT2E	NCKAP1L	DIAPH2
MT-ND5		CCDC60	OLA1	PDE7B	SEMA3G		STK3	PKP4	FYB1	SNX27
CELF2		MPPED2	TWSG1	VEZT	UBE2R2		TMTC1	PRUNE2	DOCK11	ENO1
PTPRG		SPAG6	SCMH1	BACE2	PPM1D		DPYD	NHS	GPBP1	KIF13B
KLF9		AC097103.2	HS3ST1	CPNE8	HOXD3		TTBK2	TMTC1	TMEM131L	IGF2R
CACNB2		MIPEP	ZNF141	RXFP1	PECAM1		CUX1	STPG2	PAN3	LRRFIP1
XIST		SAXO2	LIFR	FRYL	YES1		NPEPPS	FAM160A1	SACM1L	LITAF
AKT3		ATXN1	MT-ND5	RAPGEF4	SULT1B1		ARHGAP29	ZNF608	FAM49B	FAM20A
ACSM3		PRICKLE2	AC104596.1	ELMO1	NRF1		TTLL7	CLMN	SAMD3	CELF2
LAMA2		CCDC173	FAM185A	PIAS1	MDK		ANAPC16	CLASP1	HELZ	NBPF19
RAD51B		DZANK1	FAM135A	AC007681.1	SLC39A14		IL4R	NIPBL	STIP1	ST8SIA4
TSHZ2		CCDC40	CAPS2	SNHG7	CC2D2B		TPM4	CLU	TRGC2	HCLS1
PARD3		ODF2L	TMCC1	SRGN	ITM2B		JAK2	PPP1R21	OGA	DOCK8
RANBP9		MYO5C	RNF150	FAM171A1	ACADM		KMT2C	ZFP36L1	NEK7	AKAP10
SUZ12		CDHR4	ANKRD10	ARHGAP26	ENTPD1		DGKG	DENND4C	FRYL	FTH1
STAT5B		SOX6	OCRL	RNF115	B4GALT1		PLPP1	PIAS1	SEC24B	KANSL1
MT-ND1		OXR1	CD55	FLI1	RNF125		MICAL2	RBM41	KMT2C	EAF2
TJP1		MEIS1	ZNF331	TIMP3	NFATC3		RAP1A	RBM47	NCOA2	VPS8
CHCHD3		DSE	CLU	FAM241A	XKR6		CDS2	PPA2	FMNL1	PTPRE
MYO1E		LRGUK	ZNF718	DENND4C	F8		MYH9	KCNMA1	DGKD	RAB14
UBE2K		CDC14A	ZNF562	BMPR2	AKAP13		PDE1C	AR	PTPN4	SDCCAG8
REV3L		SNTN	TAF11	MPDZ	VMP1		ALPK1	VPS41	AC092683.1	SNX3
GOLPH3		ECT2L	CALR	HOMER2	SERPINB6		CACNA1C	CMTM7	VPS37B	RCOR1
KMT2C		EHF	ZC3H12C	SESN3	RAMP2		OGA	AZIN1-AS1	SIK3	KCNQ1
ZFP36L1		FSD1L	HNRNPF	HIF3A	ITCH		CAMK2D	OXR1	LYST	SLC39A11
PI4KA		STPG2	SFMBT2	LRRFIP1	EMCN		ZNF292	MTX2	KLF12	ARAP1
DIAPH2		WDR66	CCNI	GPBP1L1	CD151		MGP	SEC14L1	SIDT1	TNFRSF1B
MED13		CFAP65	REL	MARK3	MYO1D		PPP1R12A	BDP1	DNAJC1	STK10
CLASP1		DNAH2	ADAM9	ZEB1	HSPG2		FAM13A	MACROD2	ELF1	PGS1
CAMK2D		MS4A8	TTC17	UTRN	ETV1		CNN3	NFAT5	FBXW7	INO80D
SH3PXD2B		KIAA0556	PSME4	FLNB	HYAL2		UTRN	HOXB3	MGAT4A	SLC7A7
KDM6A		KIF21A	GRID2	DIPK2B	EVA1C		PARM1	XIST	ZAP70	LRRC37A3
VMP1		PAPSS1	STAG1	EGLN1	NUMB		KLHL24	DCAF6	NAP1L4	C1QC
ZNF516		PKP2	RSU1	IGFBP4	EEF2K		SOX6	RNF144B	LNPEP	NSMAF
MT-CYB		EGLN3	JAZF1	TEK	KLF6		FCHO2	CNOT2	CHD1	DIRC3
KAT6A		SHANK2	WDR35	SLC1A1	MTUS1		C1R	TBC1D32	LCP1	FCHO2
NDRG1		MKL1	PTPRM	NFKBIA	PLEKHG1		TXNRD1	TRPS1	LINC00426	FGD4
USP32		LRRFIP1	LINC02476	TANC1	STARD9		ARHGEF12	MNAT1	PPP2R5A	HPCAL1
PLEKHA7		COBL	PTPRG	RUNDC3B	ADAM15		SOX5	CCND3	CLASP1	FGD2
SERPING1		CCDC81	STX12	BTG1	LYST		KMT2E	LDLRAD4	PRKCQ	CMTM7
HIVEP2		PPP1R9A	MPZL1	MYO5C	ARL6IP1		UNC13B	WAC	ZDHHC20	CEP170
LPIN1		AK9	APPBP2	ARHGEF3	COX5B		MINDY2	KMT2C	FXR1	RHBDF2
DYM		SPAG1	YAF2	SENP7	TMEM59		NHS	PCCA	ITSN2	ELL2
USP53		TTC23L	MTFMT	MEF2C	AKT3		OSMR-AS1	DNAH7	ZNRF2	ARID3A
NT5C2		TTC34	PIBF1	INPP5D	RC3H2		PTPN12	ITM2B	TULP4	ZNF438
SAMD8		TSGA10	DTWD1	SOCS2	RASAL2		MAPK1IP1L	BAZ2B	BTG1	MKNK1
ASH1L		EFCAB1	HLA-C	TIE1	SPECC1		LDB3	RERG	GPCPD1	DOCK11
SLC25A37		IFT57	ABRAXAS1	NKTR	LRRC37A3		RICTOR	NCOA2	PTGDR	THRB
MAPK1IP1L		MKL2	RLF	CTTNBP2	MXD4		MCAM	SNX2	UHRF2	SHTN1
RB1CC1		MLF1	LATS2	ARHGAP31	MAGT1		NID1	WDFY2	CFLAR	NUMB
SPATA6		C5AR1	DNAJC13	GCNT2	IKBKB		KDM3A	MT-ND4L	XPO6	TRPS1
FBXL20		FAAH2	SARAF	FMNL2	GAPVD1		TBC1D15	FGFR1OP	CYLD	STK38
TWIST2		CFAP58	BTF3L4	KANK3	LRRC8A		INO80D	CACUL1	COG5	DDIT4
FCHO2		WDR63	SF1	ABCG2	PDS5A		PLCB1	SLC40A1	USP25	RNASE1
ABCA9		NME5	ZNF91	FCGRT	ZFP36L2		CARMN	LLGL2	PRDM1	TMEM51
BAZ2B		IL16	CWC25	EHD4	SWAP70		KAT6A	MT-CO3	PPP6R3	LYN
RASSF8		FP671120.1	NSRP1	PAN3	CYB5R3		CACNB2	HERC4	WNK1	USP15
C1S		DUSP18	CRBN	PXN	ARFGEF2		STXBP1	CADM1	KDM4C	AC100849.1
PSME4		BCAS3	GOSR1	ADAMTSL1	AC025175.2		ATF6	TYW1B	CLEC2D	ACAP2
NXN		ARHGAP44	NHS	MYO9A	HERC4		BMPR1A	FGF14	DPYD	PGK1
GLUL		VPS13C	ARX	ANKRD12	FDPS		RLF	FTCDNL1	YWHAB	HSP90AA1
ITSN2		TRAF3IP1	ANKRD13C	PPP3CC	RUNDC3B		UBA2	STAG2	MYBL1	PRKCB
SNAP23		PRSS12	USP53	SLC39A14	BTG2		ANKRD12	INO80D	NFATC2	TBC1D14
STEAP2		WDPCP	STXBP4	KIAA0355	SLC9A3R2		SUZ12	DEPTOR	TENT4B	ATP11A
CELF1		FGFR1OP	MIA2	CARD8	MERTK		YBX3	ORC4	BTN3A2	MS4A6A
IRS2		SPATA6	DCUN1D1	BCAM	ITM2A		ARHGEF7	EYA2	INPP5D	CAP1
NFAT5		USP54	EPM2AIP1	SF1	ARHGAP26		FKBP5	ST3GAL6	LEPROTL1	NIPBL
NOD1		PRUNE2	NDRG3	ZHX3	GLG1		VPS13D	CBLB	MAN2A1	DOCK2
QKI		HIPK3	NRF1	JAM2	LDLRAD4		ANKS1B	MYO9A	SFMBT2	LIMD1
MPDZ		EPB41L4A	RAB12	NCK1	IGFBP2		PSME4	FBXO34	ABHD3	DNAJC13
UBE2H		ARHGAP39	SMARCA1	PLCB1	ZNF83		MYO9A	YPEL2	PRRC2C	RREB1
TIMP1		DRC3	AFF1	AP1S2	SNHG7		RCAN2	BCAS3	PTPN22	ANKRD12
MPZL1		DAW1	PPIL4	FCHSD2	SENP5		TGFBR3	CDK6	DOCK8	MTMR3
TBC1D15		CASZ1	CTTNBP2NL	DGKE	LRCH1		SMG1	TNKS	FNBP1	PCNX1
ECE1		AK7	CPSF6	MKLN1	EPAS1		UBAP1	KLHL24	PIAS1	HSD17B4
IRS1		CABCOCO1	SEC24B	TNFRSF10B	ARHGEF3		TMEM165	PKM	ITGA4	C20orf194
ZHX2		IQUB	GOLPH3	LPCAT2	LAMP1		SEC24D	D2HGDH	VPS13C	ARHGEF10L
ARID1B		BTBD9	APOLD1	TAF15	IP6K1		MT-ND3	SUZ12	CYFIP2	H2AFY
RALGAPA1		TMTC2	PIGU	CD2AP	TAF15		SNX9	BRWD1	UBE2B	XIST
DENND5A		NME7	TMEM106B	SLC35G2	CPEB4		CLASP1	PUM1	RASSF3	PTPRJ
AKAP13		LINC00271	FGFR2	CEBPD	SECISBP2L		DYM	UVSSA	ATXN1	STK4
COL4A5		C9orf135	HIPK3	RPRD1A	ECE1		UBE2B	ZCCHC7	KCNQ5	CSF3R
ANKRD28		LRRC37A3	IGFBP7	SMAD1	JUNB		ARHGAP17	FYN	SRPK2	CD55
WAC		CCDC88C	TERF2	KLF2	FAM241A		UBR1	RSF1	CD96	VAV3
TULP3		KIAA0319	BEX3	PDE4D	GATAD2B		PIP4K2A	ZNF611	MBP	APOE
ARNT		MBP	FBXO7	AAK1	RPGR		VPS13A	TTC27	MCTP2	SPI1
FYN		HIPK1	DCLK2	CHN1	PTPN12		ASAP2	NUCB2	GPRIN3	CTSH
RAB11FIP3		LYPD6B	MBTD1	CYYR1	MOSMO		PPFIA2	RAB11FIP2	HLA-E	CEP350
HSPB1		ZNF33B	ACBD6	PRCP	ZMYND8		MAP3K5	PTPN3	SYNE1	ZNF292
NCKAP1		AC092683.1		KATNBL1	CD59		RAB1A	NPIPB5	ARHGDIB	RASA2
MIB1		AC130456.2		LHFPL6	REEP3		LSM14A	WASHC1	TXK	RNF145
SEC24B		TTLL10		FRY	NSRP1		UNC5C	ACAP2	CAB39	NSFL1C
YBX3		ZNF440		SPIDR	GFOD1		BMPR2	RIMBP2	NUFIP2	KMT2C
EGLN1		FYB2		CALR	TMEM179B		CREBRF	ADGRL2	SAMSN1	AP3B1
ANKRD12		UBN2		ICA1	SYNJ2		GARNL3	OSBPL10	KLRD1	GNAI2
SMG1		FBXL2		TNFSF10	TMED10		SLC8A1	EPM2AIP1	BIN2	DENND5A
COG5		CEP70		XPR1	OSMR		HIVEP2	PDE4D	CYBA	PTPN12
OSMR-AS1		IFT43		NEDD4	TMEM204		PPP3CC	ZNF518A	CREBRF	RAP1B
KDM4B		NWD1		SLC5A4-AS1	BTG1		PPM1L	ATF7IP	PAPOLA	SNX9
GPHN		KIFAP3		NLK	TSPAN14		UBE2D3	KANK1	ITGAL	SH3BP2
ROR2		DENND6B		GPCPD1	PPP3CB		RFX3	MAP3K1	ITK	TANC2
FOXN3		BBS9		CD63	MIR181A1HG		SLC38A1	IMMP2L	PHF12	SPTLC2
SESN1		MPDZ		SAMD12	NT5C2		ITSN2	PPP1R9A	RHOH	NAMPT
TLK2		RASGEF1B		NSRP1	UIMC1		EBF1	APOO	HSPA4	CAPZA2
PRKG1		C11orf49		GMDS	ARL4A		MAN2A1	LRCH1		PTPN18
LINC02256		NPHP1		NPDC1	USP6NL		ATF7IP	HBP1		RAB10
TRPM7		AGR3		CDR2	CST3		MTSS1	C9orf72		BNIP3L
PTPRD		LRRC63		HSPG2	TPD52L1		KLF6	FAAH2		LY86
CAPZB		CHST9		TIAM1	ITGA1		DPY19L2	OGA		KCNAB2
MEIS2		MYEF2		DIXDC1	GBF1		RHOA	AGPAT5		RAPGEF1
DYRK1A		SPATS2L		RAPGEF5	STOM		PAFAH1B1	ZMYM2		ANP32A
NCOA2		AL357093.2		ODF2L	CAPZA2		MRVI1	PIK3CA		RBMS1
BSDC1		IGF1R		PPP1R16B	GPATCH8		ADAMTS1	NIFK-AS1		ATP11B
BRAF		LLGL2		LIMS1	AGO3		PLS3	FUT8		PMP22
N4BP2L1		JAZF1		MGST2	LONP2		USP32	ARID1B		VPS26A
TTBK2		DIS3L2		MGAT4A	GPBP1L1		CBLB	UBA6-AS1		GRK3
ASXL1		DIXDC1		IFNGR1	PAN3		HNRNPLL	CMTM6		TAOK1
PIK3CA		TTC26		DPYD	TSC22D1		STAT5B	ACP6		KCNMA1
AC026316.5		EVA1C		ANXA4	IFITM2		MT-ND2	ANKRD12		DENND4A
EMSY		LINC00486		UBC	SGK3		SSBP2	KIF27		UGP2
DLEU2		KCNE1		PTPN12	GMDS		EXOC2	OCIAD1		MERTK
MAP4K3		AL359915.2		PREX2	SOX17		AEBP2	STAG1		RNF130
NIPBL		AC124312.1		SNAP23	SPG7		WDFY3	MFSD11		NPC2
ECPAS		FAM183A		PIBF1	AC079781.5		LYST	RHPN2		TNFAIP8
TPCN1		CLHC1		BIRC6	XPO4		XPR1	PDK1		RAP1A
SAT1		RHPN2		TMEM165	RNF216		RSU1	BNIP3L		TBC1D16
MAPK14		NPAS3		GNAS	ESCO1		RFX2	COG7		MAP3K8
PRKAR2A		LEKR1		CLIC4	RNASEK		SNX25	CEP70		MORC3
KANK1		THSD4		NXN	KAT6A		YAP1	MTMR3		ELL
NUMB		ADGRA3		WWTR1	PML		PTPRG	GRIP1		HERC4
PDK4		CCDC138		FAM214A	KDM3B		HIPK3	LRRC37B		RLF
ADCY9		PREX2		C22orf34	KALRN		AKAP13	BEND7		CTTNBP2
HERPUD1		ANKMY1		SHE	MLLT10		SLMAP	MAP7		PIAS1
UBE2R2		TOGARAM1		CD59	SLC39A10		CLIP1	SCAPER		PILRA
ZNF292		LINC01088		SH2D3C	FGD6		DCAF5	PABPN1		AC245297.3
UBE3C		ALS2CR12		SWAP70	YIPF4		ZFHX3	COBL		NCKAP1L
UBR5		TCTN1		EFNB2	PKD2		TLK2	MAGI1		ANAPC16
CYB5A		JHY		GNG11	AC108519.1		CSNK1A1	TPRG1		PIK3CB
SPIDR		SLC9C2		S100A10	FBXO42		PARD3	PTBP2		NLK
GRAMD2B		GRAMD1C		CTTNBP2NL	BTBD1		CSRP1	RLF		CAPZA1
ANKRD10		CFAP57		CD34	ATP1B3		ARHGEF10L	BRAF		DRAM2
DIP2B		PCM1		KRBOX4	CPXM2		ATXN2	PDPK1		ATM
USP34		FAM81B		SEC14L1	CD9		NDFIP1	DGLUCY		COLGALT1
SND1		CDS1		TCF4	NXN		PIK3CA	IGF2BP2		DICER1
ITPR1		IQCA1		FBXO31	ADD1		MXI1	OXSR1		PDPK1
MXI1		REV3L		NCOA3	HSD17B12		NFAT5	HIBADH		C1QA
EBF1		RAB28		DOCK4	KLF3		ADGRB3	BBX		ETNK1
MEG8		TTLL5		SHROOM4	BACE2		WDR26	TMEM67		PDXK
NHS		YBX3		ITFG1	IL17RA		SDK1	SECISBP2L		DNM2
ENOX1		PTBP3		CAV1	FAM214A		PRKAG2	LIFR		UBA6
NF1		IQCG		NT5C2	BCR		INPP5A	PMS1		FBXO42
WBP1L		SKAP1		DENND4A	RBMS3-AS3		CFLAR	SYNE1		GRN
AFF4		KCNB1		STAT3	BCAM		CAMK2G	ZNF780B		HK1
ADAM17		GLIS3		JCAD	SUSD6		SESN1	PRKCI		MCTP1
JMY		BCO2		TIMP1	RNF144B		CDK17	NAIP		KLF6
AKAP12		TCTEX1D1		IL1R1	DENND3		ERC1	SCP2		PRKCD
BANP		AGBL2		PTBP2	SETD5		PRKAR2A	INTS3		CHD7
TAOK1		CFAP74		ROCK1	PPP2R5A		CAP2	RC3H1		C1QB
DENND4C		TTC25		ZFR	TBC1D16		DDX17	RFX7		LRP1
ABL2		PRR29		EPAS1	MINDY2		PDS5A	ZNF91		PPARD
EVA1C		MPP7		GALNT18	SSR4		PAN3	VWA8		PDE4B
TMEM165		FMN1		TPST2	MARK3		ITGA7	KCTD1		CCDC88A
ARIH1		NSUN7		WWP1	RAPH1		MYLK	ANK3		SNAP23
TULP4		RABL2B		PDS5A	USP54		PICALM	RIC8B		ST7
DENND2A		ARHGAP18		SEC24B	TNFRSF1B		LMOD1	GALK2		COP1
BCL2		LCA5		WNK1	RAB10		MED13	CDK19		SUSD1
PITPNB		RGS22		FCHO2	WDR37		SPOP	USP9X		DENND1A
UBE4B		IFT74		GIPC2	ARAP3		MAP4	NFXL1		TBXAS1
B4GALT5		RALGPS1		HIF1A	SERINC3		CEP350	REV3L		CYTH1
L3MBTL4		FAM13C		RFTN2	APP		FRYL	CDC14A		TTYH3
HDAC4		PPP1R14C		LDLRAD4	PDIA3		GPCPD1	PRIM2		UBXN2B
GBE1		LRRC74B		SYPL1	CTNNBIP1		PCGF5	FCHO2		AFF1
HACE1		DZIP3		ZNF721	XIAP			GPBP1L1		KDM2A
WNK1		SAMHD1		SEC62	KATNBL1			RSPH3		EYA3
ZMYM4		LINC01798		ITGA1	CFLAR			C15orf41		FBXW7
TRANK1		CEP290		TMBIM6	PER3			GTF2I		NPL
ARHGEF7		KTN1		ANAPC16	CHN1			CHIC1		FNIP2
SEC24D		ST6GAL1		GNAQ	GABPB1-AS1			RNF150		FAM13A
RBMS1		CCDC191		RAP1B	MDM4			N4BP2L2		SLC2A9
LSM14A		ENKUR		BRAF	PDIA6			BTBD8		NT5C2
FAM193A		AC096637.2		FNIP2	SPTLC2			UNK		DARS
MTUS1		AC096711.2		CDH5	ZNF512			MAP2K5
PDS5B		TRMT9B		BAZ2B	CD34			WDR59
MT-ATP6		AC007906.2		SERINC1	POGZ			TTC39C
PPP4R4		ZDHHC11B		ATF7IP	HGSNAT			ESR1
WDFY3		MORN1		MYO1E	CARF			PUM2
AC139887.2		CCDC114		RSRP1	TNRC6B			ARRDC3
ANKRD13C		DZIP1L		EIF4G3	CAPZA1			RAPGEF2
HBP1		SLC22A23		UVRAG	RABGAP1			BMP2K
BTAF1		HIVEP2		WASF2	SEL1L3			ANAPC1
CCND3		LCLAT1		HACE1	WT1			FBXL20
ATXN2		CFAP53		YES1	EPN2			ZNF846
ARMC9		CUEDC1		CPT1A	MPZL1			PPP3CA
RICTOR		TTC21A		TBC1D15	KLC1			NCKAP1
ANKRD17		WDR19		FRMD3	APLP2			AEBP2
APP		AC005670.2		MRRF	TNPO1			HACE1
HERC4		LDLRAD1		CST3	SPOP			PAM
DYNC1I1		CAPS		NFATC3	MAPK14			FGGY
PRKAR1A		ZNF19		LMBR1	COP1			SUPT3H
CUL1		CDKL1		SNRK	CBFA2T2			ADNP
FGFR1		GRHL2		MED13L	PMP22			BMPR1B
CLSTN2		SMC6		ZNF366	DGLUCY			FBXO42
ZBTB44		HSPA1B		CD81	DOCK9			RARS2
SRGAP1		KIAA0232		STK38L	PRKAA1			TLN2
PBX1		MNS1		PDIA3	CDC27			BACE2
TNRC6B		MEIS2		CARMIL1	NLK			PPHLN1
STRN3		ZFHX2		OSBPL10	LRRC8C			EPB41L5
AK3		SLC26A3		POLK	HS6ST1			TOGARAM1
NFKB1		SLC44A4		LRBA	GATAD1			UTRN
ZNF609		AP003354.2		ATP8B1	SEC24B			PGK1
CHPT1		AC020911.2		SMURF2	FNIP2			RNF13
MON2		AHCYL1		HIP1	NFX1			ANAPC16
AASS		TRIM2		SRSF4	ATP6AP2			SASH1
FOXP1		MGLL		AC098617.1	FAM193A			RCOR3
SEM1		PTPN14		CSNK1A1	CPT1A			DIXDC1
GNA12		CFAP100		AC016831.7	TMEM50B			DDIT4
IL6ST		ZNF33A		EVA1C	DGKE			SCARB2
PPM1B		ZC3H6		KAT6A	CDC42EP3			RAPGEF5
RFX3		DDAH1		IFITM3	PATJ			NF1
STK38		DCDC2		KMT2E	ASCC1			NBPF12
ZRANB1		CAMKMT		SNX25	MORC3			YAP1
CLIP1		TTLL7		ADCY4	PLCB4			CRADD
PAFAH1B1		ANK3		SORBS1	SULF2			ATP2C1
FBXO21		RAPGEF2		RUNX1T1	CNKSR3			KLF5
CDC27		LINC00882		CBLB	AAK1			LONP2
PPP2R2A		TBC1D8		CEP350	PSEN1			BTBD3
ITCH		MCU		IFI16	DEPTOR			BMPR1A
FRYL		C11orf16		ASAP1	BIRC6			KDM4C
NFATC3		POU5F1		ATR	AMN1			PHIP
CSGALNACT1		SEPT9		AGPAT5	ZFAND6			SLC30A9
TTC28		CLIC6		FAF1	PTPRE			PARD3
FAM120A		TRAPPC9		STAU2	HPCAL1			XPO7
ELMO1		ANKRD42		PELI1	EXD3			ELP2
CLIP4		SHROOM3		MYH9	FBLIM1			GULP1
MORC3		PDE4DIP		RASA2	PICALM			KDM5B
AHCYL1		CROCC		CNN3	SPATS2			EMSY
USP37		KIAA1211L		STARD3	EIF3A			UBR3
DLGAP1		SNX13		GRB10	PTPN14			NBEAL1
MAN2A1		DNAL1		PLPP1	TRIM56			ZFR
XPR1		PKIG		NEDD9	ZNF366			VPS13C
OGA		TTC12		ZNF83	RUFY2			DARS
WWTR1		RABL2A		ANXA1	ZNF251			NBEA
BRD4		PFKFB3		AGTPBP1	PODXL			FBXW7
PAN3		NFIA		PTPN14	MRPL1			ARHGAP44
CBFA2T2		C1orf87		UNC13B	KIAA0355			S100PBP
CHD1		FOXP2		VPS54	ZNF131			XKR6
EVI5		MCTP2		KCNN3	CTNND1			USP54
MAP4		KIAA1841		PDLIM5	MYRIP			FAF1
DHRSX		PCCA		RAB3GAP1	RABGEF1			ACSS2
PICALM		DPY19L2		ZMYM2	TM6SF1			MAPK1IP1L
UBXN7		CFAP97D2		NEMF	CPLANE1			PBX1
MTMR3		FRMPD2		OSBPL1A	FNTA			SOS1
FAM214A		NELFA		CDC27	NKTR			ZNF83
KMT2E		TNFRSF19		DUSP11	ATP6V1A			TET2
DENND1A		FP236383.1		RAPH1	TMCC3			SNAPC3
OSBPL9		MBNL1		GPM6A				PDS5A
ETV6		DPP6		ARFGEF2				HMBOX1
PLEKHA5		C6		INO80D				EFCAB6
GLG1		DGLUCY		TRIQK				DMXL2
FNDC3B		RBM47		LUC7L2				DOCK7
LRCH1		COL4A5		ATXN3				COP1
ARL15		LINC00886		ABLIM1				THRB
WDFY2		LRRC23		COP1				ZMAT1
H6PD		RSPH3		YIPF4				CBFA2T2
FAM193B		HSPA12A		TMOD3				SPON1
AUH		C2CD3		PHKB				STAM2
RBPJ		P4HA1		THSD4				TPD52
CADPS2		MICAL3		SH3RF3				SPARCL1
UBR4		TAPT1-AS1		FNTA				MAP4K5
PPP3CC		C2orf73		GNB1				CPSF6
GNB1		KANK1		CDC42EP4				BABAM2
CASC4		WDR35		PTPRK				IBTK
ATF6		PTPRF		NUMB				ITGA6
PKD2		NBAS		NUP98				PLEKHA5
NUP153		CCDC148		PTPN4				PPP1CB
ZHX3		USP6NL		EPB41				ZMYM4
MNAT1		HIST1H2AC		PPP3CB				RNF138
PIKFYVE		SGMS2		PATJ				PIAS2
WDR26		CAPSL		HNRNPH1				FBLN1
CRADD		SPAG8		PSPC1				DPP6
TCF12		LAMC2		WDPCP				DLGAP1
CDK19		LIMCH1		C17orf67				SESN3
PNRC1		OSBPL1A		SEMA6A				MICAL3
PTPN13		KNDC1		RCOR3				SMAD2
CREBBP		INTU		EEF2K				PRKAA1
ARID4B		SASH1		S100PBP				SPIDR
PUM1		CFAP45		GOLPH3				ASXL1
RHOBTB3		CERKL		ARHGEF12				NSUN6
AOX1		KCTD1		SLC39A10				FAM117B
ARL8B		MYO1E		VPS36				WDSUB1
CASK		CHD7		TTC17				HSD17B11
ZMYM2		CCDC113		RAB6A				USP47
RAP1B		SSBP2		PML				TMBIM6
ERC1		LMLN		SRSF2				MORC3
DNAJC1		AP002026.1		QKI				LGR4
ZFP36L2		EFCAB12		UBXN4				CTTNBP2
NLGN4X		LINGO1		ATF6				ZNF251
CNN3		TEAD1		SRSF10				CPD
PIAS1		CDK14		HMBOX1				RERE
LIFR		XPR1		MAGI1				LINC01004
NUP98		CEP128		POGZ				SPATA6L
TOR1AIP2		CEP162		OGA				LEMD3
ESYT2		ESRRG		MARCH6				RASA2
JMJD1C		SCNN1A		ACAP2				SPIN1
SPOP		CTNNB1		APPBP2				UBE2E1
ASCC3		COLQ		ARID4B				SH3YL1
ATP11B		PPM1E		ZRANB2				ZNF248
GNAS		ARFGEF3		NUCB2				ANKRD10
ELF1		MYB		PDK4				ARID4A
TOM1L2		C7orf57		RALGAPA1				LONRF1
FNBP1		HSD17B12						UBAP2
GTF2I		ZMYND10						AKAP10
XRN1		PLEKHG7						NHLRC2
INTS6		WDR93						LINC00665
STAG2		FBXO36						TANC2
PATJ		NAA16						CREBRF
SPAG9		C2CD5						SEC24B
TGFBR2		RAD9A						PHC3
ADD1		LINC01550						TMEM135
SNED1		FSIP1						ZNF148
MITF		ARMH1						DPY19L2
IGF2R		PLEKHA7						PTEN
UBR1		CRISPLD1						CBWD5
GABPB2		APOO						SNX13
RAB6A		NEDD4L						ZDHHC2
ARHGEF12		ANKRD45						ZFHX3
CDKAL1		IGSF9B						PLEKHA2
SH3BP5		CFAP300						UBE2K
BACH2		PGM2L1						N4BP2L1
PTBP3		LPAR3						AMN1
CSNK1A1		STOX1						MOB3B
RNF149		FAM208A						DHX15
NCOA7		IL20RA						ZDHHC17
ZFR		SLX4IP						NUCKS1
DCAF5		MID1						PDS5B
PPP4R2		AC008014.1						RNF130
PIP5K1A		MTMR8						LCOR
TAF15		CELF1						TIAM1
ATAD2B		AC087500.1						ZNF644
RAF1		RASAL2						ATP5F1C
ABL1		PIK3CB						SLC39A10
FXR1		GABPB1-AS1						MED23
KIZ		PLCG2						PTPN14
PPP2R5E		PEAK1						ELP4
ATF7IP		FAM120A						TTC17
NRF1		TC2N						FANCL
MBD2		MORN5						ANKRD28
APPBP2		C1orf158						TRA2A
FAM13A		KIAA1551						PAPOLA
SCARB2		MAPK15						NCOA1
GAPVD1		IFT81						AFDN
RAD23B		MAP7						XPO1
VPS13D		CNTRL						OGT
TUT4		GMDS-DT						APTX
RB1		ATP2C2						LRIG1
PSEN1		SEPT7						BAIAP2L1
DLC1		ZNF273						CCDC30
CEP350		CCDC33						USP24
HS6ST2		COL4A3BP						MEGF9
AKAP10		FBXO15						UBR2
PLSCR4		FBXO21						RALGAPA1
ANKIB1		HSPA4L						CDC42BPA
CHRM3		GRK3						ABCD4
SNX3		STXBP4						WASF2
EEF1D		ZKSCAN1						CCNI
SLC25A12		TMEM68						TMEM245
IMMP2L		SMYD2						RCN2
RABEP1		AC004949.1						ZNF141
PRKRIP1		HIPK2						FGD4
SPATS2L		SYTL3						CEP128
SETD2		CCDC13						MAP3K4
COP1		FAIM						LMBRD1
SEC63		CNTNAP3B						CTNNA1
TRPC4AP		FAM149A						PCDH7
UBR3		FRY						CWC27
CPEB3		CUBN						SLC25A36
KPNA6		BEND7						SPPL3
BMPR2		ENSA						RIMKLB
CASTOR3		KDM4C						PHF14
ABI3BP		RPGRIP1L						RAD51B
ASAP2		VPS13A						FARS2
YTHDC1		BBOF1						HELZ
CALCOCO2		EFNA5						RCOR1
PRELID2		USP2-AS1						HSD17B4
RUFY2		GALK2						FBXO32
INPP5B		SETBP1						SLC30A6
RAB3GAP1		MOB1B						ARHGAP12
PDCD4		UMAD1						USP33
HP1BP3								FAM13A
STXBP4								CAP2
ANKS1A								BBS4
RBM6								MFHAS1
PIK3C2A								SNX27
BIRC6								NFATC3
PCGF5								MYO5C
DPY19L2								NCOA3
LRCH3								DCAF5
NRDC								PIK3CB
SMC5								RPRD2
RAP1A								CD2AP
NBEA								UBE2G1
GPBP1								ABHD18
RTN4								ZNF33B
ZBTB20								STX18
UBR2								TBC1D15
PPM1D								WDR19
ZCCHC14								IFT88
KDM5B								ADAMTSL1
ZNF451								KDM6A
IP6K1								PRELID2
MICU1								TAPT1-AS1
BABAM2								RNGTT
MYO9A								PGR
MECP2								EPHX1
MAPK1								AIG1
PHC3								MMP28
MAN1A1								FRMD5
BMPR1A								TUT4
PRKCI								ZNF33A
LYST								SCFD1
VPS13B								MANBA
ARHGAP10								NAA16
KCND2								TRIP11
KLF3								SSBP2
PCNX1								ZBTB8OS
GPBP1L1								ANKRD36
SUN1								RAB3GAP1
ZNF638								SERINC5
DCP1A								CHD1
FOXO3								SGPL1
UBE2D2								ETV6
MBNL1								GOLPH3
PFKFB3								TMEM50A
POGZ								GOLGA4
ERBIN								KLF6
SNX13								FOCAD
SLMAP								UBE3D
POU2F1								ZNF862
EIF4G3								SMYD3
ARMH3								NEMF
TPST1								ABCB7
SNX1								NME7
LPAR1								PPM1H
CNOT1								CD74
MAP3K3								NARS2
RC3H1								C2CD5
ATRX								MGMT
ATP8A1								RICTOR
AEBP2								DICER1
VPS13C								TBCK
ZFYVE9								JARID2
PPFIA1								TBL1XR1
PTAR1								MBTD1
SBF2								PURA
RPRD2								ARHGEF2
TCF7L2								PCID2
KIF13A								RAD9A
TOP1								ATF2
OSBPL8								TRIM2
POM121								MARCH6
PRKD1								LAPTM4A
RNF145								LINC00894
ULK4								KIAA1522
NUFIP2								STK38
EPS15								BMT2
BRWD1								TFG
ZER1								DPY19L1
SETD5								TASP1
SMARCA1								RBM26
ARIH2								PELI2
GXYLT2								SARAF
DCN								SCMH1
RHOT1								PCGF5
RAB7A								MAP3K20
ATL2								UBE2R2
OTUD7B								ZNF217
MBTD1								ST6GAL1
VPS54								PPP4R2
GIGYF2								IFT172
NFIB								FOXK1
COL18A1								ADD3
DCAF6								TBRG1
ZEB1								SETD5
WDR19								SAMD12
NBL1								LCLAT1
AGO3								WDR35
SIK2								TFDP2
CYBRD1								KDM3A
FSTL1								CACHD1
UBA2								NUP160
NOP58								LINC00271
ALDH7A1								TRIQK
RSF1								SMARCAD1
ATXN10								SLC25A37
SPEN								UPK3B
TANK								PPP2R5E
KIF1B								LIMCH1
TNKS								PDSS2
TFDP2								NBPF11
GALNT2								FRYL
DLG5								MIB1
IFITM3								SMAD1
ABCA1								RAD23B
TTC17								FAM189A1
PPP2R2D								KAT6B
PHF20								APPBP2
KCTD3								CHN1
COPA								BCAT1
HMBOX1								MBNL1
SECISBP2L								KIAA2026
TRAF3IP2-AS1								SLC38A6
PRKAG2								ANP32A
FOXK1								LENG8
CCAR1								CNTN3
ZNF83								PON2
YAF2								ZNF516
NCOA3								TMEM232
SRPK2								CCDC146
USP33								TERF2IP
FRMD6								TAF3
GOLGA4								MLLT10
HNRNPLL								MBOAT1
NSD1								WDR45B
RNF216								PCM1
AFDN								KDM4B
ENSA								KATNBL1
CAMKMT								ASTN2
NFIA								CELF1
NAA16								TSGA10
SREBF2								BIRC6
EPS15L1								METTL15
CMYA5								ABCA5
ST3GAL1								TLK2
GBF1								GSAP
ATP2A2								SNX25
PHLPP1								METTL9
SLC38A2								MAP2
ZCCHC7								RB1CC1
UBAP2								MTF2
COL4A2								PCAT1
CAB39								ZC2HC1A
PPP6R2								ALG13
CAMSAP2								DOCK9
CACUL1								GKAP1
FAF1								RHOT1
VPS53								ZNRF3
MAP3K4								MIPEP
SIPA1L3								SYBU
TBC1D23								POM121C
DHX15
TTLL5
FOXK2
SIMC1
RAB2A
LRRFIP2
ATG7
BTRC
GATA6
SPPL3
MAPK10
UTRN
APBB2
ARHGAP32
SERPINB6
POLK
THADA
TAB2
AVL9
MAP4K5
DARS
PDSS2
HSPA9
UHRF2
TRIM33
MT-CO3
RUFY3
MAP2K5
ROCK2
PRKCA
NCAM1
EPHA6
C7
PLIN5
GK5
SESTD1
PLAGL1
VPS35L
BRWD3
ERGIC1
TNPO3
GATAD2B
DTWD1
GFPT1
COL4A1
FAM135A
KIAA0232
CDC73
MAPK8IP3
RASAL2
IFI16
ROCK1
VTI1A
NFX1
TFG
EFCAB2
SMG6
COBLL1
CBFB
ZNF254
CHIC2
NAA25
NDUFS1
ORC4
ABO
SLC9A9
EEA1
TUSC3
SCFD1
PLEKHH2
WDR70
DYNC2H1
ASAP3
IFT172
EPB41
TTC27
LONRF1
ZFAND3
ZNF652
NSMCE2
PTPN14
RBPMS
DNAJC13
CTNNA1
PPP2R5C
SSH2
FTO
UBE2G1
TYW1
AHI1
BOC
LCOR
SMURF2
XPO1
RALGPS2
FOCAD
CA5B
UNK
TTC37
ATP11C
UST
ZFAND6
RAB10
ADAM10
UGGT2
CUL4A
UBE2E1
SHOC2
BCAS3
DDR2
NDUFAF2
KIAA1328
RHOA
PID1
RNGTT
SGMS1
TMEM135
CDK14
SLC25A17
RREB1
GNG12
BTBD7
RNF115
RAB28
FNDC3A
DLG1
TRAPPC9
RUNX1T1
PLSCR1
ARHGAP44
TAF3
GAB1
PRR14L
SLC40A1
TBC1D5
MOSMO
UVRAG
AAK1
LRRFIP1
TAOK3
LDB2
SMIM14
LHFPL6
STX8
DOCK9
UMAD1
RSU1
ANTXR2
LAMC1
KCMF1
OPHN1
WDR20
SVIL
PACS1
TBL1XR1
FER
LIMS1
PRIM2
SLC16A1-AS1
BCKDHB
AP3S1
CAMTA1
YEATS2
CCNY
DCAF10
EPB41L5
GPCPD1
SCMH1
CNNM2
TCF7L1
SMAD3
SPARCL1
JAM3
SFMBT2
PIK3R1
GHR
EEF2
FAXDC2
PDE8A
FBN1
DPH6-DT
BNC2
KIAA1958
FOXP2
AGAP1
FHL2
EGFR
FGD4
PBX3
PLCL1
HSPH1
COL14A1
KAZN
RAPGEF2
GREB1
KCNT2
PLXNA2
SDK1
FAM168A
AHCYL2
SMYD3
DEPTOR
ANK3
CFH
WWOX
RORA
LDLRAD3
ESR1
PTPRK
MLLT3
WIPF3
DOCK4
STARD13
BTBD9
GREB1L
CACNA2D1

## Sheet: Old_vs_Middle|down_DEG
SC_DCN	GC_CYP19A1	TC_STAR	EDC_VWF	EDC_CLDN5	EDC_TFF3	SMC_TAGLN	EpiC_IGFBP6	T_CD2	Mac_CD163
ZFPM2-AS1	AC211433.1	TSIX	KCNIP4	CDH13	AC121154.1	KCNIP4	ZFPM2-AS1	AC068587.4	AP003086.1
SNHG14	ZFPM2-AS1	ACSM1	GPC6	PCDH11X	TSIX	ZFPM2-AS1	AC083870.1	ZFPM2-AS1	ZFPM2-AS1
AC068587.4	FNIP1	MAP3K15	TENM4	PDE3A	AC083870.1	AC083870.1	TSIX	AC083870.1	ANKUB1
KCNIP4	AC083870.1	HSPA1A	CCBE1	KCNIP4	KCNIP4	SNHG14	CTNNA3	AC012409.2	KCNIP4
SYT1	AC068587.4	KCNIP4	TSIX	XAF1	AC011246.1	CCBE1	AC068587.4	KCNIP4	AFF3
RESF1	MIR100HG	ZFPM2-AS1	SYT1	IFI44L	SNHG14	AC068587.4	LRRTM3	AC079793.1	AC012409.2
AC083870.1	SYT1	FOS	CTNNA3	GPC6	AOPEP	TSIX	AP002518.2	TSIX	TSIX
PEG3	AL357873.1	AC006115.2	LRRTM3	HSPE1	GABRG3	AC006115.2	AOPEP	AP003086.1	AC083870.1
AOPEP	AC046134.2	AC083870.1	EGR1	CALD1	IFI27	AC012409.2	KCNIP4	AP001011.1	SNHG14
AC012409.2	SNHG14	ADAMTS12	FOS	SLC4A4	PSD3	CDH11	AL390783.1	SNHG14	AC068587.4
TAFA2	LINC01578	THUMPD1	ROBO2	FOS	ZBTB7C	FAM155A	AC103876.1	CCBE1	GPC6
CALM2	AOPEP	AUTS2	AC012409.2	HSP90AA1	GPC6	LRRTM3	SNHG14	LINC00513	CCBE1
MIR100HG	RESF1	AC005237.1	COL6A3	ARGLU1	AC007098.1	AP003086.1	AL133268.4	FBXL7	CTNNA3
AP003086.1	THSD7A	HSP90AA1	AC006115.2	SYT1	ITGA9-AS1	AL139317.5	FOS	CALD1	STARD13-AS
SEPTIN7	CDH11	AC012409.2	SRPX2	ITPRID2	ROR1	AC007098.1	AP003086.1	AOPEP	AC006115.2
LINC00924	CALD1	PEG3	BICC1	ERBB4	AL139317.5	SRPX2	NFASC	AC006115.2	GREB1
CTNNA3	AC012409.2	SRRM2	AC083870.1	PPP1R15A	AC025887.2	TENM4	AC012409.2	RBMS3	TMLHE-AS1
AC006115.2	AL109930.1	EGR1	ZFPM2-AS1	RORA	SCN1A-AS1	TAFA2	FILIP1L	TAFA2	GNG12-AS1
ROBO2	CLDN11	AP003086.1	KLHDC8A	MX1	AC097515.1	AOPEP	LINC02136	FOS	TAFA2
AL355612.1	AC007098.1	STARD13-AS	SYNPO2	SNHG14	NIBAN1	SYT1	EGR1	RBMS3-AS2	CDH11
GAS5	SEPTIN7	AC068587.4	PWRN1	HSPD1	LINC02208	KLHDC8A	AC007098.1	AC007098.1	FBXL7
IL1RAPL1	TAFA2	C2CD2	AFF3	SOX5	SPATA13	SIGLEC11	CFH	GPC6	ROBO2
GPC6	DLEU1	GRAMD1B	IL1RAPL1	GOLGA8A	TENM4	ROBO2	LINC00578	AL139317.5	AC007098.1
AC007098.1	GADL1	AC046134.2	ANTXR1	DDX5	STARD13-AS	ACSM1	AL138828.1	ANKUB1	FILIP1L
SIGLEC11	TMEM14B	ZNF431	DOCK10	AC068587.4	ZFPM2-AS1	NAV3	AL139317.5	MYCBP2-AS1	PDE5A
LRRTM3	AC079793.1	AOPEP	AC068587.4	NPAS3	AL356599.1	HSPE1	TMSB4X	SRPX2	AC023051.1
CCBE1	ABCA9-AS1	IGF1R	COL1A2	FLRT2	CALD1	BICD1	SRPX2	FILIP1L	MFSD4B
PCDH11X	SIGLEC11	ANKUB1	ANK2	HSPA1A	BCL2L14	EGR1	AP001011.1	AC012404.1	EGR1
CCDC18-AS1	AC007389.1	AC053513.1	MSI2	HSP90AB1	PCDH7	SLC7A14-AS1	TJP2	PWRN1	AC087286.2
TSIX	PCBP1-AS1	ZNF451-AS1	GLI2	AUTS2	CCBE1	FOSB	LINC00513	AL109930.1	LRRTM3
FNIP1	AC097376.3	GSE1	CASC15	LUC7L3	SEPTIN7	AL138828.1	DPYD-AS1	CTNNA3	USP3-AS1
SLC7A14-AS1	GASK1B	AC016493.1	PLCL1	MEIS2	ADAMTS9-AS1	FOS	KCNT2	AC023509.6	CALD1
EEF1G	AC016553.1	SNHG14	ARHGAP6	PCMTD1	STARD4-AS1	SLC6A6	AC002463.1	AL138828.1	DLEU1
FAM155A	AC023509.6	GSTA1	CDH11	KITLG	CEMIP	AL355612.1	RBFOX1	AL357873.1	ACSM1
PWRN1	TPT1-AS1	AC017101.1	COL1A1	EFNA5	LRRC4C	TSPAN5	PLXNA4	EGR1	HSPE1
TMSB4X	BMERB1	NR4A1	LAMA2	TMSB4X	AC007513.1	IL1RAPL1	EFNA5	AL355612.1	SRPX2
SGCD	AC006115.2	FOSB	AL357873.1	UTRN	CACNA2D3	KAZN	AC008591.1	LRRTM3	AOPEP
SNHG29	ADAMTS9-AS2	GPC6	KAZN	SRRM2	PDE5A	ADAM12	TAFA2	MFSD4B	LINC00513
COL1A1	RABGEF1	LINC00513	BMPR1B	TENM4	HIF1A-AS3	GREB1	AP002336.2	ZBTB20-AS5	MAK
ANKHD1	SPECC1L	AC002429.2	ABCA9-AS1	SULF1	CTNNA3	FLRT2	ANKUB1	USP3-AS1	AL139317.5
KCNMB2	LINC02614	SLC6A6	TAFA2	CCBE1	DUXAP8	DAPK1	PPP1R15A	ASB3	FAM155A
AL139317.5	AL583785.1	AL161430.1	EML5	CDH11	ANTXR1	AL357873.1	FERMT1	TMLHE-AS1	RORA
AC243829.1	AP001825.1	LEMD1	TARID	AC083870.1	RASGRF2	PEG3	RBMS3	ADAMTS9-AS2	AP001011.1
AC046134.2	LRRTM3	JUN	KCNMB2-AS1	FBN1	SYNPO2	THUMPD1	MYLK	FLRT2	PWRN1
KLHDC8A	CCDC18-AS1	AP001011.1	CARMN	ZFPM2-AS1	HDAC9	AL109930.1	AC023424.3	LINC02614	CASC15
ASB3	ITGA9-AS1	PDE5A	ZNF98	LRMDA	AC012404.1	AP001831.1	SULF1	GREB1	SHOC1
TMEM14B	AC023424.3	PPP1R15A	AP003086.1	CTNNA3	NCKAP5	LINC02614	RBMS3-AS2	ESR2	AC012404.1
FAU	AC116362.1	MYH11	VLDLR-AS1	ACTG1	RTN1	KAZN-AS1	AC006115.2	KCNMB2-AS1	AC023424.3
AL357873.1	AL355612.1	AC007098.1	SIGLEC11	H3F3A	COL1A2	AC012404.1	AC012459.1	RORA-AS1	ADAMTS9-AS2
BMPR1B	LINC00174	TMLHE-AS1	ADAM12	HERC6	GOLGA8A	NBAT1	AP001021.3	FOSB	SIGLEC11
TPT1-AS1	CASC19	AC108058.1	ATRNL1	CASC15	CCDC60	PWRN1	AC016042.1	HSPE1	TENM4
LINC01473	AL365295.1	DHCR24	AUTS2	EEF1A1	TMSB4X	SHOC1	BICC1	AC046134.2	RBMS3
AC012404.1	ZNF433-AS1	NCOR2	COL12A1	AC012409.2	AC098829.1	AC053513.1	LRIG2-DT	NR2F2-AS1	AC079793.1
CLDN11	AP003086.1	GREB1	ZEB2	L3MBTL4	TAFA2	PDGFRA	AC211433.1	PDE5A	FOS
SHOC1	LINC00924	TTN	AC016042.1	IFI44	AC010260.1	ATRNL1	MYCBP2-AS1	CASC15	SYT1
FRMD4B	NR2F2-AS1	HSPE1	AC007098.1	PDE5A	DDX5	ANKUB1	LINC02006	SLC7A14-AS1	ZBTB20-AS5
DNAH14	CTNNA3	ARHGAP26	PGR	PTMA	MRTFA	AC046134.2	CALD1	AC002463.1	RAB11A
LINC02614	PDZRN3	STARD4-AS1	SLC6A6	ROR1	AC068587.4	RESF1	AC139720.1	SEPTIN7	ADAM12
ANK2	AKT3	AC009093.2	CALD1	RUNX1T1	AL109946.1	MIR100HG	TMLHE-AS1	FAM155A	DPYD-AS1
EXT1	KCNIP4	AC098829.1	PDZRN3	TUBB	TRIM5	LINC00513	HEG1	AC053513.1	AL109930.1
SEPTIN2	AUTS2	DENND6A-AS1	AL390783.1	LDB2	ANK2	LRMDA	GAS5	SYT1	PPP3R1
NCALD	FOS	FTX	NCKAP5	STAT1	CDH11	TMLHE-AS1	AC008892.1	MAML3	CEMIP
RYR2	GLRX	DPYD-AS1	KAZN-AS1		PALM2-AKAP2	RBMS3-AS2	CCBE1	ACSM1	HIF1A-AS3
GOLGA8A	SGO1-AS1	FILIP1L	CHL1		AC087286.2	CTNNA3	SHOC1	ZFPM2	AC002463.1
FILIP1L	DPYD-AS1	TTC8	AC108058.1		NRG2	SEPTIN7	ADAM12	COL1A1	SYNPO2
PRSS23	CALM2	ATP13A3	SCD5		AC104389.5	MAK	RAB11A	THUMPD1	XAF1
KCNMB2-AS1	HSPE1	RBMS3-AS2	PSD3		NAV3	AC023509.6	AC012404.1	AL356599.1	IL1RAPL1
LUC7L2	AC007384.1	AC073593.2	PDGFRA		EXT1	FILIP1L	AC107021.1	AP001831.1	STARD4-AS1
TARID	ATF7	HMGCS1	KCNT2		MYCBP2-AS1	CD22	AC053513.1	GNG12-AS1	BICD1
RBMS3-AS2	LINC02306	SIGLEC11	KIAA1958		AC092944.1	STARD13-AS	SVEP1	MAK	ZFPM2
H3F3A	CYP19A1	AC002463.1	GREB1		LINC00472	CEMIP	SEPTIN9	TPT1-AS1	AC046134.2
AC108734.4	AF130417.1	NCALD	PEG3		AC023509.6	ZBTB20-AS5	MFSD4B	AC108058.1	COL6A3
PWWP3A	LINC00378	SPATA13	AL355612.1		RNF213-AS1	AP001011.1	COL6A3	RHD	AL357873.1
SRPX2	MICOS10	AC073571.1	AC027288.3		AC012409.2	ASB3	LANCL1-AS1	AC073167.1	FLRT2
TVP23C	GAS5	DNAJB1	UST		ADAM12	FRMD4B	ATRNL1	PWWP3B	AL138828.1
SPECC1L	AC012459.1	TNXB	ABCA10		FILIP1L	AC002463.1	AC023509.6	CEMIP	AP000331.1
ZBTB20-AS5	AC077690.1	AL138828.1	GATA4		MAST4	PWWP3B	CDH11	OPRM1	COL1A1
BICD1	AC092902.4	AP000331.1	FLRT2		EYA1	AC008771.1	AC008056.1	RESF1	AC023509.6
TSBP1-AS1	SLC7A14-AS1	HSPA8	STK33		AC023424.3	AC068282.1	AC023590.1	AC007319.1	DIAPH2-AS1
AC002463.1	AC108734.4	AC006387.1	PKNOX2		CFAP54	PPP1R15A	JUN	LINC00924	AL355612.1
PRH1	ANKHD1	IL1RAPL1	FAM155A		GARS-DT	AL356599.1	AC068282.1	SIGLEC11	AC068282.1
GASK1B	GARS-DT	CMTM8	DOCK5		MEG3	CALM2	STARD13-AS	AC008771.1	AC053513.1
ANKUB1	AC016042.1	SLC8B1	PID1		DTNA	PSD3	RGS22	AC023424.3	AC008771.1
NPM1	FAM53B	STRADB	BICD1		AC012085.2	GNG12-AS1	SHB	PLXDC2	AC018362.1
BMERB1	STARD13-AS	ABCA9-AS1	AC092902.4		VEPH1	DNAH14	DDX5	TENM4	RESF1
PDGFRA	AL132633.1	RPH3AL	FHL2		LUC7L2	CLDN11	SIPA1L2	SHOC1	NCALD
CDH11	AL139317.5	NDFIP1	EPS8		AADACL2-AS1	EML5	PDE5A	NRP1	AUTS2
LINC01278	SEPTIN9	GNA14-AS1	NR4A1		TTLL3	CDH2	CACNA1C	FTX	RNF213-AS1
FIP1L1	ZNF626		SMOC2		NPNT	USP3-AS1	TMSB10	MIR99AHG	AP000787.1
RBMS3	LINC01697		ESR1		DAB2	LINC01515	GRIK1	AC017101.1	AC002451.1
ATF7	AP000331.1		NR2F2-AS1		AC002463.1	TTN	FAM155A	BICD1	AC009554.1
GNG12-AS1	MRTFA		PARD3		BNC2	PCDH11X	SLC39A8	AC092902.4	MEF2C-AS2
RAD50	PWWP3B		VSTM4		LINC02615	GATA4	ZBTB20-AS5	BCL2L14	TPT1-AS1
AP001011.1	AC011287.1		HSPE1		KAZN	GNA14-AS1	PLCXD3	ABCA9-AS1	FOSB
LINC00513	FHL2		FOSB		AC105052.4	TMSB4X	TTN	ZNF565	AL161430.1
TENM4	MAN1C1		LINC00924		PRKCA	MFSD4B	HSPE1	FNIP1	KLHDC8A
AL138828.1	ADAM12		BNC2		AC099792.1	EEF1A1	TPT1-AS1	STARD13-AS	IFI44L
AC023509.6	SRPX2		AL596218.1		AC119674.1	AUTS2	AL031428.1	CDH11	PDGFRA
NRP1	AC009975.1		SGCD		INKA2	AL390783.1	PTGIS	RAB11A	GSE1
AL050309.1	VGLL3		SOX5		RAPGEF5	INSYN2A	AC018362.1	PCBP1-AS1	MAMDC2-AS1
SEMA3C	ELMO1		SYTL4		AP001528.1	AC023424.3	ROR2	KLHDC8A	TSHZ2
DOP1A	AC004253.1		CPED1		BICC1	GSE1	DOCK10	AL390783.1	C9orf147
RAPGEF6	EEF1G		CRMP1		ZBTB20-AS5	ACSM3	AL359706.1	CCDC18-AS1	AC017101.1
AP001831.1	AC108058.1		PPP1R15A		AP001011.1	UBXN8	NACA	AC011092.2	THUMPD1
AL356599.1	LINC01937		CFH		TASOR2	MSI2	AC023051.1	BTD	AC024145.1
AC008771.1	NXPH1		PRKCA		FOS	AC108058.1	AL596218.1	AC016042.1	CARMN
PDGFC	AC002463.1		ST5		AL157938.2	AC211433.1	MINDY4	AC211433.1	ABCA9-AS1
ITGA9-AS1	AC073941.1		CD22		DIPK2B	BNC2	CALM2	ADAM12	UBXN8
PDE5A	FOSB		SOBP		NPHP3	AC005237.1	ZNF451-AS1	ATF7	KAZN
WARS2-AS1	WARS2-AS1		SCN7A		INSYN2A	PRSS23	MAK	JUN	CARMIL1
AP001528.1	ADAMTSL4-AS1		ANK3		ATF7	KCNMB2-AS1	AP001831.1	AP000331.1	AC092902.4
MFSD4B	AL136456.1		CEMIP		PWRN1	CCDC18-AS1	AFF3	AC087854.1	COL1A2
STX16	AC068616.2		GLRX		ROBO2	ZNF451-AS1	AC012085.2	DOK6	AC005237.1
ZNF626	DIPK2A		AL109930.1		GATA4	RBMS3	PWRN1	RABGEF1	DENND5B
COL16A1	ILRUN		COL5A1		COL1A1	BCL2L14	ACSM1	NAV3	AC108058.1
ST3GAL3	AL137009.1		BCL2		LINC01237	DENND6A-AS1	AC024145.1	HIF1A-AS3	AL356599.1
NCKAP5	AC004160.1		AL161430.1		BMERB1	ITGA9-AS1	AC046134.2	AC068282.1	NAV3
GSE1	AL158152.1		DMD		PDZRN3	MYCBP2-AS1	Z99289.1	GLIS3	AP001831.1
SYNPO2	TASOR2		RORA		UNC5B	FBXL7	EEF1G	FAM53B	ASB3
LINC01578	AL353586.1		BMPR1A		ASB3	TARID	KLHL29	AC087286.2	CCDC18-AS1
FOS	LINC02646		KCNMB2		ST3GAL3	GARS-DT	AC007384.1	ARHGAP6	CACHD1
ABCA9-AS1	AC053513.1		COL5A2		SEMA3C	LINC00924	SOD2	AC018362.1	PPP1R15A
NPHP3	AL161430.1		AL356599.1		PRKCA-AS1	ATF7	SEMA5A	DLEU1	PLCXD3
KAZN-AS1	AL163541.1		C9orf147		CC2D2A	TMEM14B	NRP2	AL161430.1	ITGA9-AS1
MTAP	AL049828.1		KCNMA1		NCOR2	AC011092.2	PDGFRA	LRMDA	KCNQ1OT1
BTF3	LINC02694		TTN		CACHD1	FNIP1	NR4A1	BMERB1	BICC1
ACTG1	MRTFB		AC009093.2		AC131571.1	EEF1G	ASB3	PPFIBP1	RBMS3-AS2
HSP90AB1	AC009120.2		FILIP1L		SORBS2	ANKHD1	KCNMB2	ROBO2	FBXL13
EEF1A1	RNF213-AS1		AC012404.1		AFF3	RAB11A	SSBP3	AC009554.1	AL136171.2
H3F3B	TAFA5		CLMP		IFT80	ZNF544	PRKCA-AS1	STARD4-AS1	ESR2
CASC15	MAP3K20-AS1		AC108734.4		FIP1L1	JUN	EIF1	FBXL13	SLC7A14-AS1
COL1A2	RBMS3-AS2		TMLHE-AS1		BMPR1B	HSP90AA1	AC002429.2	ACSM3	SGCE
ARGLU1	AC018362.1		CACNB2		SLC7A14-AS1	ZNF521	RYR2	DPYD-AS1	CC2D2A
LUC7L3	FRMD6-AS2		CELF2-AS2		DOP1A	GAS5	COL1A1	LINC01473	GAS5
VIM	CA10		BACH2		ROBO1	STX16	PRG4	PKNOX2	DANT2
CALD1	AFF3		AL139317.5		SHOC1	CASC15	AL356124.1	AC027288.3	LINC02614
SOX4	AL162718.1		SGK1		ADGRL2	COL1A1	AC104365.1	DENND6A-AS1	AC211433.1
ADGRL2	RBMS3		LRP1		SEPTIN11	CRLF3	AC131571.1	RNF213-AS1	INSYN2A
TASOR	ASB3		MOB3B		USP3-AS1	COL12A1	AC004594.1	PDGFRA	CCDC200
NRP2	PRLR		MAP3K5		DNAH14	AL031428.1	CACNB2	AC026894.1	SGCD
FBXL7	MEG3		ROR1		LINC01748	GOLGA8A	UBA52	TCF7L2	AC012459.1
MAK	AC007319.1		SNHG14		AC007384.1	SOX4	AC092162.2	TMEM14B	AC016042.1
DANT2	AC022872.1		UBXN8		LINC02456	AC093535.1	AC009093.2	MAP3K20-AS1	RAPGEF6
TMSB10	TSIX		AC053513.1		MIR100HG	GLRX	DLEU1	KAZN-AS1	KCNMB2-AS1
CIRBP	SLC35A3		CSRNP3		BCL2	C9orf147	GARS-DT	CARMN	TNXB
CERT1	CGA		ACSS3		AC136489.1	BMERB1	CARMN	SYNPO2	PEG3
PCBP1-AS1	FIP1L1		GSE1		LINC00513	CLMP	TPM1	TSHZ2	PPFIBP1
CSRNP3	AC008892.1		RNF150		AL359706.1	IL7	TMEM266	PPP1R15A	AC011092.2
CNTN1	LINC01949		CNTN1		C5orf56	DISC1	AC005237.1	SEPTIN2	GLRX
AC011092.2	SERPINE1		NEGR1		MAGI1-AS1	FIP1L1	AC117834.1	LANCL1-AS1	PRSS23
KLF3-AS1	AC100800.1		ACSM1		MSI2	ABLIM1	STX16	AFF3	PKNOX2
CAV1	AC107973.1		EPHA6		DOCK10	PWWP3A	HSPA1A	AL356124.1	SH3D19
OSBPL3	AL731577.1		MEG3		SEPTIN2	CD302	SNHG29	PEG3	ANKHD1
RABGEF1	TMBIM4		TRERF1		ZNF451-AS1	DPYD-AS1	EEF1A1	SLC7A14	IGF1R
LINC01515	GOSR2		PDE5A		TSBP1-AS1	TPT1-AS1	GOLGA8A	ST5	ZNF544
PTMA	PSG3		NLGN1		MFSD4B	C5orf56	AC107068.2	ZNF521	AC098829.1
CRLF3	PSG1		SHISA6		AP001831.1	AFF3	FAU	GALM	LINC00924
PPARG	PLAC4		GALNT17		NRP1	PPARG	FLRT2	SEPTIN9	AP002336.2
NACA	ZNF559		MITF		DST	ESR2	ARHGEF10	NBAT1	ACSM3
TLE4	SEPTIN10		COL6A1		NCAM1	WARS2-AS1	ENO4	PLCXD3	JUN
AC007319.1	SEPTIN2		DAPK1		CALM2	DPF3	AL157938.2	DAPK1	ZNF565
UBXN8	AC023480.1		ECM2		XAF1	FBXL13	GLI2	DANT2	AL390783.1
GLRX	EIF1B-AS1		CC2D2A		SMYD2	STK17A	PDE8B	GASK1B	TSBP1
MAML3	AMT		AMZ1		FAU	HSPA8	HIVEP3	COL6A3	AC073167.1
NAV3	SLC49A4		SLC7A14		DDX39B	GPC6	NNMT	SAP30L-AS1	AL031428.1
DST	LINC02006		EDNRA		SEPTIN9	AP002336.2	CTIF	RIN2	NR2F2-AS1
GOLGA8B	SEPTIN11		SAP30L-AS1		ANKRD36C	SGCD	AC011092.2	AP002336.2	ECM2
AC027288.3	CERT1		SSBP3		ABHD15-AS1	PLXDC2	ANKHD1	SH3D19	FOXO1
CD22	DDX39B		ARHGAP10		PCBP1-AS1	ST3GAL3	PSD3	MIR100HG	RBPMS
ANKRD36B	NPSR1-AS1		ZNF451-AS1		CPED1	FAU	SEPTIN7	RAPH1	DLG2
ZNF565	AC079781.5		CDON		MAP4K4	SPECC1L	COL1A2	BNC2	AC100800.1
C9orf147	AC087854.1		SDK1		DPF3	KLF3-AS1	WARS2-AS1	KLF3-AS1	FNIP1
CD302	EXOSC3		RYR2		SAMD5	ZNF98	LAMA4	CD302	TACR1
HTRA1	SHOC1		STXBP5L		ZNF37A	TSHZ2	SYTL4	AL031428.1	SEPTIN2
HNRNPA1	AL390783.1		AC098829.1		SRPX2	AP000787.1	SLC7A14-AS1	AC093535.1	RAD50
AL109930.1	AC104389.5		PALLD		LINC01473	AL353586.1	RNF213-AS1	KAZN	GLI2
SFPQ	LINC02755		ABCA6		AC046134.2	TSBP1-AS1	ZKSCAN7-AS1	RPA3	MYCBP2-AS1
TRMT11	AC127035.1		ST3GAL4		AC068282.1	PLD1	RAPGEF6	AL031772.1	PDZRN3
THUMPD1	AC026765.3		LINC01090		LAMA2	ANKRD36B	TSBP1	C7	CD22
SRSF5	AC073593.2		LINC00513		CYP46A1	GPSM2	CALB2	PARD3	GARS-DT
SORBS2	AL136441.1		ERRFI1		AP002336.2	PRH1	C7	SPECC1L	KAZN-AS1
P3H2	MYCBP2-AS1		PLCL2		AL356124.1	SNHG5	AL109930.1	SHISA6	AL353586.1
BTD	AL356413.1		GREB1L		AC008771.1	NRP1	AC010260.1	AL513188.1	ANK2
FN1	HIF1A-AS3		MAPK10		SLC5A4-AS1	AC074032.1	HIF1A-AS3	AUTS2	EML5
SERPINE2	AC018628.2		PBX3		FRMD4A	SEPTIN11	LINC02614	AC027018.1	PBX1
SLC6A6	CSH1		DLG2		COL5A2	SGK1	S100A6	SYTL4	ZNF98
SELENOP	HEXD		KANK2		SEPTIN10	CHL1	FTL	DIAPH2-AS1	SNED1
ZFPM2	ZNF544		AL356124.1		ANKUB1	DIAPH2-AS1	PCBP1-AS1	KLHL29	GNA14-AS1
POLR2J3	ST3GAL3		CDK14		SH3PXD2A	AC108734.4	AC017101.1	PGR-AS1	PWWP3A
TPT1	AC010976.1		PLA2G5		AC104041.1	SCD5	AC104389.5	GNA14-AS1	NBAT1
SGCE	AC012668.3		NOTCH2		AMZ1	FOXO1	AC087286.2	BICC1	DAB2
EDNRA	STARD4-AS1		NLGN4X		TPT1-AS1	C1QTNF7	KCTD8	ZNF544	ZKSCAN7-AS1
ATRNL1	ALG13-AS1		COL3A1		IFI44	BTD	PTPRE	TSBP1	AL157938.2
COL12A1	CELF2-AS2		ROBO1		MCC	COL16A1	AC007319.1	AC005237.1	CALM2
TOMM7	CDRT4		SHOC1		DISP1	PCBP1-AS1	LINC01117	SERPINE1	RPA3
EIF1	AL031428.1		CHRM3		AC010894.3	LMCD1-AS1	JUNB	RAD50	MSI2
ZNF521	ADAMTS9-AS1		TNS3		GRIA1	DOP1A	FRAS1	TVP23C	EFNA5
TSPAN5	LINC01483		TTC8		AL136171.2	AC027288.3	LHFPL6	COL1A2	RHD
STK33	PPARG		PCSK5		PLCL2	DOK6	CCDC18-AS1	AC098829.1	AC058791.1
DPYSL3	TSPAN5		MAOB		LMCD1-AS1	GALNT10	RAPH1	IL7	SNHG29
DSE	FILIP1L		AC046134.2		AC011092.2	LINC01278	PDZRN4	AL035427.1	AL596218.1
FTX	TRPM3		AP001831.1		RHOBTB3	GOLGA8B	C3	AL513327.1	ZNF451-AS1
PKNOX2	DPF3		DST		EMID1	PKNOX2	RARRES1	LRIG2-DT	CRMP1
BBS9	ARHGAP6		SLC7A14-AS1		RORA	AL157938.2	AL158152.1	PTK2	RABGEF1
TTLL3	ROBO1		RHOBTB3		EIF1B-AS1	AC087854.1	DSCAML1	DNAH14	BCL2L14
DPF3	FIGN		SPECC1		STX16	TTC8	BCL2L14	AC004160.1	DOK6
LGALS1	TTN		AC010260.1		TBCEL	DOCK10	DENND6A-AS1	INKA2	FAM53B
LTBP4	PRH1		LINC02614		GAS5	SEPTIN2	GNG12-AS1	CFH	SYTL4
MYH10	DSCAM		OSBPL3		SEPTIN6	CAV2	AC018742.1	PSD3	ATRNL1
PGR	ARHGAP15		AP001011.1		BICD1	RORA-AS1	ANKRD36B	MAGI2	PARD3B
AUTS2	USP3-AS1		C7		SHC1	STAMBPL1	NAV2	DLG2	AC131571.1
MEF2C	NR4A1		TSBP1		TUG1	HSPD1	INSYN2A	AMZ1	AMZ1
DAPK1	PID1		ANKUB1		AC017101.1	TVP23C	GALNT18	IL1RAPL1	AC026202.2
NAALADL2	AC099520.1		AC087286.2		AC079921.1	RAD50	ESR2	RAPGEF6	INKA2
LGR4	ECM2		SEMA3C		PID1	GLI2	FNIP1	GAS5	ALG13-AS1
RAB11A	AC011092.2		PWWP3B		SLC9A9	VIM	RABGEF1	AC011246.1	PID1
MRTFA	FRMPD4		SIPA1L2		AC015923.1	STK33	KCNMB2-AS1	DMD	AL133268.4
HMGB1	LINC00534		ZBTB20-AS5		COL3A1	H3F3B	TOX	CACHD1	PCDH7
LMCD1-AS1	GNA14-AS1		JUN		LINC01278	AC007319.1	BMERB1	GPSM2	MYH10
CHL1	TRIM5		DENND2A		CDRT4	MAP3K20-AS1	IFI6	CC2D2A	SHISA6
CARMN	C1QTNF7		INSYN2A		STAB2	TMSB10	CRMP1	AC008892.1	POLR2J3
NCL	TARID		CELF2		ZEB2	AC018362.1	DISP1	IGF1R	PAWR
FBXL13	AL110292.1		STARD13-AS		ZNF337-AS1	MIR99AHG	RPA3	EPS8	SPDYE3
VLDLR-AS1	AL136962.1		GNG12-AS1		CRPPA	RHD	MRTFA	LINC01090	WARS2-AS1
SRRM2	SEMA6A		CTIF		EPCAM-DT	TNS3	NR2F2-AS1	AL157938.2	AC003681.1
S100A6	TFPI2		MCC		CDK14	PPP3R1	ALOX12-AS1	AC104365.1	CNTNAP2
RACK1	MSR1		AC012459.1		PAQR3	DSE	ZNF544	FAM227B	C7
SEMA6D	AL391117.1		AP001172.1		IQGAP2	PRKCA	TRMT11	CPB2-AS1	HSPD1
COL3A1	AC073571.1		IGF1R		PCSK5	SEMA3C	AC004160.1	ANKHD1	KIZ-AS1
TTC8	LINC02296		FIGN		COX20	ZFPM2	CRLF3	AC009120.2	FAM227B
ACSM1	AC104365.1		PTPN13		AP001021.3	CDON	DST	C5orf56	INSYN2B
CTNND1	JAK3		DNAH14		JAG1	TLE4	SEPTIN10	KCNQ1OT1	AC012085.2
CACHD1	SLC30A8		PRKG1		EML1	VLDLR-AS1	TMEM14B	C9orf147	TSPAN5
JUN	AC010333.2		TLE4		ARHGAP18	HSP90AB1	HSPA8	ALG13-AS1	AC092567.1
EIF4A2	SPECC1		LSAMP		AP003086.1	SNHG29	BST2	MIR503HG	SEPTIN7
MYO10	CLMP		TSPAN5		COL6A3	AC005670.3	LINC01278	ZNF626	GOLGA8B
CDON	AC106729.1		LTBP4		AC004160.1	LUC7L3	ST3GAL3	SNED1	LINC01278
TTC3	BACH1		MYLK		MEG8	CBR4	HDDC2	CLDN11	SRRM2
PPP1R9A	PCDH11X		FBXL13		KIF26B	P3H2	DLG2	ATP8B1	PRH1
PCED1B	PAPSS2		DENND5B		GFOD1	LINC01473	GPSM2	PPARG	AC074032.1
DLG2	GREB1L		PRSS48		STRADB	PPFIBP1	DAB2	MRTFA	PCBP1-AS1
LINC00882	GPSM2		NCALD		AL133480.1	STXBP5L	PRKG1	CRMP1	SPECC1L
MEF2C-AS1	TPM2		PDGFD		PPP3R1	DANT2	LINC00924	C11orf65	PARD3
TNXB	NAV3		AC093535.1		BTD	MRTFA	PTMA	PCDH7	SOX5
DISC1	ADAMTS2		MEG8		LINC00476	KLHL4	PID1	ANK2	ARGLU1
SPON1	COL3A1		STARD4-AS1		ADGRF5	COL1A2	PLXNC1	LUC7L2	NR4A1
DOCK5	AP001011.1		LGR4		MRPS28	NRP2	NSD3	FMNL2	CSRNP3
EHBP1	PKNOX2		FBXL7		GREB1	NCALD	LINC00710	GARS-DT	AP001021.3
ENAH	CAV2		AC017101.1		RESF1	RASGRF2	RAD50	ZNF451-AS1	ATP8B1
FAM227B	NINL		SGCE		ETS2	KLHL28	SLCO3A1	AC015923.1	AP002812.2
DSTN	AL356124.1		DPYD-AS1		ACSM1	RABGEF1	EIF4A1	SNHG5	ABCA10
SPARC	KLHDC8A		SMAD3		SPARC	ZNF565	CASC15	KIZ-AS1	MYO10
SRRM1	NRK		ARHGEF28		FAM126A	MTAP	SPATA1	WARS2-AS1	BTD
AFF3	PDZRN4		MYCBP2-AS1		STAT1	RAPGEF6	AC005670.3	PTPRG	SERPINE1
ESR2	JUN		AC211433.1		SMARCE1	H3F3A	PFDN5	AL354733.3	DENND6A-AS1
UBA52	GPR158		ZFPM2		TIA1	LHFPL2	TOMM7	AL136456.1	AC093535.1
CBR4	CHODL		GOLGA8B		LINC00342	ABCA10	PDZRN3	GNA14	SLC7A14
MAOB	MEG8		AC004160.1		LDLRAD3	AL050309.1	USP3-AS1	EXT1	RBFOX2
RASGRF2	ROBO2		NINL		PRORP	NCKAP5	GFPT2	AL109824.1	PWWP3B
COL6A1	PDZD2		PDZRN4		SOX5	SFPQ	KLHDC8A	NAV2	KCNT2
DENND5B	VSTM4		PCDH11X		ITGA9	SYTL4	LINC00174	PDGFC	CHL1
AC005237.1	ACSM3		PXDN		SGCD	FHL2	TASOR	PSMA3-AS1	ADAMTSL4-AS1
MAGI1	AC009690.2		AKAP12		RELCH	JUND	AC008771.1	KCNMB2	AP001528.1
AHNAK	PDGFRA		DPF3		SLFN5	SIPA1L2	PRKCA	UBXN8	A2ML1-AS1
AC074032.1			FOXP2		SCD5	PGR	ATP1A1-AS1	INSYN2A	AC023480.1
GATA4			SDC2		TMLHE-AS1	XAF1	COL12A1	EEF1G	CRLF3
ITGA9			DIP2C		FLRT2	ARGLU1	CFLAR-AS1	AC131571.1	ENAH
DDX5			USP3-AS1		ARHGAP28	CACHD1	MIR100HG	TASOR2	SSBP3
SPECC1			DEPTOR		RANBP17	NPM1	EPSTI1	GLRX	TARID
ZNF280D			AC073593.2			LSAMP	AL355612.1	DOP1A	APBB2
SKP1			HSDL2			EIF1	SNHG5	DST	PALLD
ADAMTS5			TRPS1			LGR4	KRT19	AL050309.1	TTLL3
DECR1			ZNF516			TASOR2	ARHGAP6	PRH1	PRKCA-AS1
VSTM4			AMMECR1			AP001528.1	MIR3936HG	NRP2	ADAMTS12
HSPD1			PLD1			AC005358.1	LGALS1	PRKCA-AS1	MIR100HG
TCEAL4			TLN2			FAM227B	SNHG6	AC108734.4	RORA-AS1
SECISBP2			SOX4			SMS	DIAPH2-AS1	CALM2	DPYSL3
RASA1			THUMPD1			DOCK5	ARNT2	ATXN7	ANKRD36B
WLS			ITPR1			MIR503HG	TASOR2	AC006059.1	PER3
KALRN			AOPEP			CC2D2A	GSE1	SEC14L2	ANGPT2
FUS			IGFBP5			NAALADL2	CLEC16A	EMC3	SAP30L-AS1
RDX			LINC01197			BICC1	AP000561.1	ATRNL1	RNF150
AF117829.1			NAALADL2			CIRBP	NR2F1-AS1	DENND5B	TEAD1
RBMX			PLA2R1			AC006059.1	RHD	LINC01578	FTX
RALGAPA2			SIMC1			DSCAML1	ZRANB2-AS2	PRSS23	LINC01473
CLMP			KIZ-AS1			FTX	RDX	CTNND1	ENO4
EML5			GNA14-AS1			TCEAL4	ZNF626	AC026202.2	AC027288.3
RIN2			AL031428.1			RBP1	JUND	PAWR	LINC00174
ZNF704			TNXB			AC087286.2	DDX39B	PLD1	CLDN11
HMGN3			COL6A2			NR3C2	DMD	YAP1	PCSK5
NASP			NAV3			TNXB	SPDYE3	ITGA9-AS1	SLC16A9
TNS3			AC007384.1			LINC01578	AL365214.2	GOLGA8A	MRTFA
ITGB1			WIPF3			EMC3	DLGAP2	AL359706.1	EEF1G
ECM2			AC009554.1			NLGN4X	CPED1	AP000787.1	AC104365.1
FTL			BCL2L14			ACTG1	AL513188.1	OSBPL1A	NFASC
DPH6			SPDYE3			AC009093.2	EML5	LMCD1-AS1	STX16
CD63			KCNQ1OT1			EXT1	BACH1	NAALADL2	TMSB4X
ADAM12			PLEKHH2			RDX	MACF1	AC007384.1	KALRN
APLP2			CERS6			KCNQ1OT1	FHL2	PBX1	LINC01515
CTNNAL1			AC011246.1			SARNP	AC079142.1	NFASC	LINC02456
ME3			DIAPH2-AS1			DOCK4	AFAP1	GATA4	IGF1
ANKRD36C			AC012085.2			SRRM2	STK17A	MIRLET7BHG	AC004160.1
CPQ			LRIG2-DT			PDZD2	AC020611.2	TTC28	DDX39B
IFNGR2			PIK3R1			MAML3	SNCAIP	GLI2	AL390774.2
PHACTR2			ABO			ARMH4	SMARCD3	FRMD4B	PGR
ANKRD36			NCOR2			TTLL3	CAMK1D	CIRBP	ZNF704
SRSF7			DSCAML1			LGALS1	ALK	SPATA13	KLHL29
SMOC2			CHST15			RIN2	KRT18	CD22	EMC3
MAPK8			TSHZ3			CERT1	TVP23C	AL596218.1	ADAMTS9
PLD1			AC002463.1			ECM2	S100A10	RBFOX2	PTPRG
CHD6			SLC24A3			HTRA1	LUC7L2	STX16	C11orf65
PNISR			FBXO32			BMPR1B	FAM153CP	SOX5	TSPAN9
EIF3E			RBP1			PTMA	DPYSL3	TACR1	CD302
CGGBP1			HIF1A-AS3			HMGB1	AC055733.2	LHFPL6	BMPR1B
ZRANB2			GLI3			LUC7L2	IGFBP2	ARHGEF28	ZNF521
NR2F2			TSHZ2			IFNGR2	CD302	AC074032.1	CFH
TRIM24			GASK1B			AF117829.1	IQCG	AC058791.1	AC011246.1
PCMTD1			NCAM1			PVT1	MTAP	PPP3R1	AL138999.2
MGMT			AC023509.6			SNED1	RBP1	MEF2C	LRRC8D
SERP1			AL359706.1			GAB2	AC093535.1	EML5	TMEM14B
CCDC3			AC011092.2			CGGBP1	RASGRF2	KCNMA1	AL356805.1
ALCAM			RFTN1			DENND5B	H3F3A	AC005480.1	PAQR3
LINC01197			SRRM2			TSTD3	SMOC2	TUG1	DHRS4-AS1
CHD2			PTPRD			NR4A1	MMP24	RBPMS	AC009120.2
DNM3			ABCA8			DNM3	IFITM3	TRIM5	AC079921.1
GMDS-DT			DCN			CTNND1	TSPAN5	SARNP	AC010894.3
ACTB			SH3PXD2A			PDE7B	SFPQ	ARNT2	EPSTI1
PFDN5			NAV2			MTERF4	TUG1	FHL2	LRIG2-DT
GSN			ANTXR2			PID1	NFKBIZ	AC092567.1	ECHDC2
UBE2E3			AC131571.1			HS3ST1	PDZD2	LINC00174	BNC2
CCDC171			RNF213-AS1			ZNF431	BTD	ADAMTSL4-AS1	TASOR2
DCBLD2			ECHDC2			TRIM24	COX7C	COX20	NLGN1
FTH1			SEPTIN11			PLCL1	XAF1	AC004797.1	TRIM5
JPX			STK39			SULF2	PARD3B	LINC-PINT	ARNT2
PPP1R12B			WLS			MYO10	RORA-AS1	AC010260.1	SOD2
TRERF1			AGAP1			MAMDC2-AS1	RAB30-DT	POLR2J3	AC015923.1
GLI2			ACSM3			TRERF1	CFI	PDZRN3	JAK1
RBP1			FOXN3			FMNL2	CDON	P3H2	CGGBP1
ARHGEF28			ZNF704			LTBP4	TMEFF2	SGCE	ROR1
NRK			XYLT1			RAPH1	CDH3	CLMP	SEC14L2
FARP1			CLSTN2			ABO	PWWP3A	NLGN1	NDUFB9
PNN			DENND6A-AS1			TRMT11	DIPK1A	CDRT4	EGFR
SRSF11			GATA6			USP3	ZNF565	PHACTR3	NAALADL2
ASAP1			RALGPS2			RNF169	PSMA3-AS1	AC104316.1	AC097376.3
PHF14			TNS1			GREB1L	TSPAN9	DUOX1	COL12A1
GATAD1			ZNF618			PPP2CB	NPHP3	SOD2	NAV2
PER3			KLHL4			ZSWIM5	SLC9A9	LINC01278	AL109824.1
PRPF40B			MAK			MYH10	SRRM2	WLS	LHFPL6
FCHSD2			HS3ST1			POLR2J3	SPECC1L	AC005670.3	ABLIM1
HSP90B1			MIR503HG			MEF2C	AP002812.2	RBP1	PROCR
ZNF98			AC107068.2			AC079781.5	MRTFB	ST3GAL3	PCDH11X
ZRANB3			PPP2CB			CSRNP3	ENG	ZBTB20-AS1	LUC7L2
PAWR			YAP1			SCN7A	STAT1	AC016074.2	MMP24
ATXN1			SMS			UBA52	AL050309.1	EEF1AKMT2	AC027018.1
ACACA			MAGI1-AS1			GLI3	ZMIZ1	PARVA	SMOC2
SCD5			AP002336.2			TBC1D4	DNAJC2	ILRUN	TCF7L2
FAM228B			AC023424.3			MRTFB	ANTXR1	TMSB4X	LINC01374
SMAD4			KCND2			ERRFI1	SYT1	SGCD	AC009690.2
NCOR2			AC005237.1			PLXNA2	AC005480.1	AC097376.3	ROBO1
GALNT10			PPP1R12B			CTNNAL1	IFNAR2	DEPDC5	LINC01578
PRKACB			GNA12			GNAI1	LINC02615	TTC8	AL024474.2
RNF213			TRIO			ZBTB46	SILC1	TTLL3	DNAH14
SMS			PLEKHA5			SGCE	ATF7	ECM2	MS4A7
AIG1			RBPMS			SECISBP2	EMC3	MRTFB	RBP1
HNRNPR			GPSM2			ANK2	SEPTIN2	DDX39B	KLF3-AS1
ASXL3			NEO1			STIM2	PRH1	CTIF	LMOD1
COA1			KIRREL1			KIAA1958	ADIRF	SNHG29	MAGI2
CD81			TTC3			TRIM13	CTNND1	AC012085.2	CIRBP
KLF12			IQCG			CNTN1	MEG8	AP001528.1	SYNE2
CEP192			GRAMD1B			WLS	SAP30L-AS1	MAGI1	ATF7
PRDM5			HTRA1			HNRNPA1	ANGPT2	AL133480.1	MAGI1
ITGB8			MACROD2			MEG8	DOCK11	AL731577.2	RAB30-DT
ZNF827			LINC00882			DECR1	FBN1	SEPTIN6	GASK1B
GLI3			MIR100HG			ARHGEF28	NME2	AP002812.2	C5orf56
OSBPL1A			GOLGA8A			VSTM4	GREB1L	PARD3B	SPSB1
CLNS1A			LINC00894			C7	PLD1	GREB1L	MAP3K20-AS1
ZEB2			AC008771.1			URI1	MRPL20	COL5A1	CDRT4
LSAMP			SLC9A9			NACA	COL8A1	LINC01515	LMCD1-AS1
ARMCX4			MYO10			SOBP	PRICKLE2	MYO10	BMERB1
ST5			PTPRS			LINC00342	SOX2-OT	GAB2	YAP1
UACA			MEIS1			ADGRL2	PTPRF	ADAMTS9	NFIB
XRCC5			PAWR			PRPF40B	IL16	RYR2	FHL2
CCNL2			PRDM2			SPARC	LINC01473	SEMA3C	AC008957.2
SP100			RORA-AS1			NASP	GREB1	ECHDC2	AL513327.1
NRIP1			AC073167.1			SRSF5	AC058791.1	CTTN	DMD
NECTIN3			CENPP			ADAMTS12	SGO1-AS1	FN1	P3H2
ZBTB46			PRICKLE2			ESR1	KIZ-AS1	FIP1L1	ADGRL2
LAPTM4A			HSPA8			TPT1	TIMP2	NINL	STK17A
SON			SVIL			BBS9	AC097376.3	PROCR	AL139022.1
CCDC50			PITPNM2			MBOAT2	CACNA2D3	CAV2	HERC6
MBOAT2			STK17A			PDGFC	PRSS23	GSE1	ZNF337-AS1
STAU2			DANT2			TCF4	MEG3	SVIL	AC087854.1
ERRFI1			ZNF827			TSHZ1	AC068888.1	RBM27	CLMP
PUM3			RHD			BTF3	AL049828.1	LDLRAD3	RYR2
CTIF			TMEM164			HSP90B1	AC073332.1	SPDYE2	HSPA8
MGST3			TCEAL4			SERINC5	COL6A1	PRKN	SLC8A1-AS1
RBM25			PPM1K			FN1	COL5A1	ITSN1	AL356124.1
MSH3			CDRT4			SFMBT2	VMP1	AC079781.5	ABI2
ITM2B			CHD6			SRSF11	AC079781.5	NCOR2	PTPRK
GOLGB1			GALNT10			SERP1	ST3GAL1	COL12A1	CTTN
PSIP1			DSE			RALGAPA2	PLXNA2	FARP1	AL513188.1
ARMH4			PARD3B			SELENOP	FTX	UACA	PSMA3-AS1
AR			AC016493.1			ROBO1	GALNT14	ZNF704	KANSL1L
SNRNP70			DCBLD2			DEPTOR	PROCR	ZRANB3	TUG1
RNF169			NCK2			CAV1	IL18	TCHP	GATA4
XAF1			RBMS3-AS2				INPP4B	ANGPT2	MIR503HG
SERINC5			FAM227B				COMMD6	BMP6	MYLK
CD46			DPYSL3				AP3S2	AC010894.3	AC068888.1
CD47			CYYR1-AS1				MCC	ABCA10	KCNMB2
KANK2			UBE2E2				ITPR1	SLC16A9	CRAMP1
BST2			SERINC5				FIP1L1	LSAMP	COL5A1
TCF25			EMC3				ARHGAP18	ENAH	SPDYE5
SRSF3			NECTIN3				AC009120.2	AC010609.1	GPSM2
HNRNPDL			KLF3-AS1				GRIK2	KANSL1L	FIP1L1
ZMIZ1			AC117834.1				MIF	ZNF98	NRP1
NINL			TMLHE				TSBP1-AS1	SPECC1	SPATA1
PRPF8			MLXIP				MTFR1	PLEKHA5	AC022137.4
SH3BGRL			FHIT				FIGN	SMOC2	TASOR
ROR1			RAB8B				ADAMTS9-AS1	ROBO1	AC005480.1
MICAL3			MAST4				NCOR2	ZMIZ1	COX10-AS1
HNRNPC			MAGED1				COL4A2	COL5A2	EVL
			FAM53B				IFI27	SLIRP	HSDL2
			LMCD1-AS1				DSTN	PALLD	AC087500.1
			EGFR				SEMA6D	KCNT2	IFNAR2
			P3H2				RESF1	AC009690.2	EXT1
			TCF4-AS1				KANK2	CHL1	LINC00342
			CACNA2D1				AC087854.1	ABLIM1	EEF1AKMT2
			AC068282.1				LRP1	TSBP1-AS1	ZNF626
			PARVA				PCBP3	MMP24	TTC28
			LRIG1				AHR	TRIO	ARHGEF28
			ZMIZ1				DCAF8	AP002495.1	EIF1B-AS1
			BTD				FBXL13	TLN2	GREB1L
			LINC00174				SPIRE1	OIP5-AS1	PLCL1
			AF117829.1				ARHGAP23	SMIM7	SETBP1
			LDLR				HTRA1	MYH11	RFTN1
			LGALS1				EPS8	POLE2	AC008014.1
			ASB3				RHOBTB3	DNAJC2	AC005670.3
			BNIP3L				C21orf62	TNS3	TSBP1-AS1
			XAF1				SULF2	DNM3	TCF7L1
			DDR2				ACTG1	APBB2	VSTM4
			LPP				MSRB3	STK33	CACNA2D3
			MAGI2				CLIC5	VSTM4	IGFBP2
			SH3PXD2B				AP001528.1	LAMA2	MAST4
			LARGE1				FRMD4B	TASOR	PELI2
			DHRSX				ZNF655	ZBTB46	MX2
			JUND				BICDL1	DOCK1	SEPTIN9
			AL157938.2				GADL1	MYH10	HTRA1
			EPCAM-DT				MAGI2-AS3	PGR	SVIL
			MAP3K20				LINC00342	ANKRD36B	TPM2
			MYH11				SH3RF1	DIP2C	AC020611.2
			MIR222HG				THUMPD1	SRGAP1	CACNB2
			DISC1				CC2D2A	CHURC1	SCD5
			FBN1				OGN	MTFR1	CBR4
			CCDC171				DOP1A	DIPK1A	AC007319.1
			RAB11A				GALNT9	ADAMTS9-AS1	SLC12A2
			KANSL1L				RAP2C-AS1	PER3	DAPK1
			TSPAN9				AC108734.4	DCBLD2
			GTDC1				SMAD3	NCKAP5
			CD302				TSHZ3	AL139807.1
			CLDN11				EBF1	EHBP1
			ANO6				IL6ST	COL3A1
			ATXN7				ACO1	PCSK5
			SHROOM2				SLIRP	C11orf49
			FOXO1				PARVA	NIBAN1
			LUC7L3				FOXO1	TARID
			SPATA13				PLCE1	PPP2CB
			SDCBP2-AS1				EEF2	CCDC3
			DUBR				GOLGA8B	TNS1
			MSH6				MT2A	UBE2W
			SMARCA1				NEBL	CDKL1
			TSHZ1				AC053527.2	ROR1
			SPART				AHNAK	C1QTNF7
			CRLF3				LUC7L3	DLC1
			MFSD4B				MEDAG	TCF7L1
			PTPN21				KNDC1	ARHGAP10
			SULF2				ARGLU1	AC008014.1
			SLC38A2				KIF5B	FAU
			COX20				PDE7A	TSPAN9
			ZBTB16				CIRBP	MAMDC2-AS1
			SPRED1				H3F3B	TSTD3
			AL139383.1					TBC1D4
			EXT1					NEGR1
			EIF1B-AS1					DEPTOR
			FTX					CERT1
			GARS-DT					TRMT11
			ARMC9					MCC
			NRP2					PWWP3A
			PPFIBP1					HSDL2
			CTDSPL					RGL1
			PELI2					WIPF3
			GLIS3					XRRA1
			SNX29					KANK2
			TRMT11					RUNX2
			ANKRD36B					FGD4
			ESR2					CNKSR3
			GAB2					EBF1
			FBXW4					TCF4
			MICAL3					DOCK4
			AKAP13					PVT1
			SEPTIN9					SLC6A6
			ARHGAP32					TNXB
			EHBP1					CBR4
			PVT1					ZNF814
			AC005480.1					ANTXR1
			RHBDD1					DDX5
			CREB3L2					CSNK1G1
			CNNM2					GLI3
			ATXN7L1					NPAS3
			EPB41L2					TPM1
			CDK5RAP2					DPF3
			SFPQ					LINC00342
			RAD50					ZNF462
			TRIM24					GHR
			ZNF544					TEAD1
			DLC1					KALRN
			HSPD1					GMPR
			LMNA					PID1
			MYO1B					PLCL1
			ATXN1					MTAP
			PPARA					PRPF40B
			MYH10					MITF
			CPQ					PDZD2
			USP3					RPP38
			MAML3					IFNGR2
			MIRLET7BHG					CACNB2
			WDFY2					ZBTB16
			SLC40A1					SPTBN1
			RNF169					RMDN1
			KIF16B					AC068888.1
			ZNF337-AS1					KCND2
			PLXNA2					ANGPTL1
			AC074032.1					BMPR1B
			FNDC3B					RHOBTB3
			ZKSCAN7-AS1					PRICKLE2
			GHR					AAMDC
			ARHGAP21					CARHSP1
			ANKRD11					RNF169
			TEAD1					DSE
			ELOA-AS1					CSRNP3
			TTLL3					EGFR
			CGGBP1					ACTA2
			BACH1					COL6A1
			PDXDC1					STARD13
			ERI3					TANC1
			ZNF814					TTN
			AC104365.1					VLDLR-AS1
			DAB2IP					HLF
			TSBP1-AS1					ZNF608
			AC027018.1					PTPRS
			STX18					NR2F1-AS1
			PER1					SDC2
			SLC23A2					EIF4A1
			C1S					PTPN21
			SHPRH					DPYSL3
			CCDC7					NR4A1
			DDX58					PRKG1
			DNMT3A					CNTNAP2
			ALCAM					EFCAB13
			AC097376.3					MYLK
			SREBF2					SULF2
			CEP164					CPED1
			FARP1					CNTN1
			DNAJC9					NLGN4X
			AL109824.1					TSHZ3
			RESF1					TPM2
			TCF7L2					ARMCX4
			GNAI1					LINC01197
			HDAC4					ITGA9
			SLC12A2					CACNA1C
			SMURF1					PPP2R3A
			FMNL3					SGK1
			RCL1					SPON1
			RP1					AP4S1
			AP001528.1					CENPP
			ROR2					KLHL4
			CBR4					RASAL2
			COL18A1					SMS
			ELOVL5					ALDH7A1
			GALNT7					FAXDC2
			FRMD4B					HEATR5A
			CDKL1					TTC19
			FAM114A1					ZNF506
			LINC01515					IGFBP2
			GTF2IRD2B					ABHD15-AS1
			KAT6B					CYSTM1
			KLF12					MEG3
			FOXO3					RELCH
			AC079921.1					MTG1
			SPIN1					DAB1
			EFCAB13					TPST1
			PPARG					SH3PXD2A
			APPL2					CRAMP1
			CAPZB					DENND2A
			MMP24					TTC7B
			ZHX2					FERMT2
			CCDC91					CGGBP1
			GGA2					XAF1
			HERC6					IQCG
			NFIX					SCD5
			MGAT5					MEF2C-AS1
			ARID1A					FOXO3
			TCHP					MYRIP
			CTBP2					FTL
			ACYP2					WDR12
			RASA1					MLXIP
			ZDHHC21					SMIM4
			PDE7A					SCARB1
			EFHC1					AL139383.1
			AC018362.1					LRP1
			ADD3					MYO15B
			MORF4L2					KIRREL1
			AHNAK					MOB3B
			JAZF1					GOLGA8B
			ATP2B4					KLHL28
			FGD4					MTERF4
			MATN2					SRRM2
			GAK					SBF2
			TMSB4X					GTF2IRD2B
			UBA52					LGR4
			CCNL2					PAPSS2
			PRKAG2					SPARC
			SKI					GALNT17
			HDLBP					ADGRL2
			ENAH					SSBP3
			NDUFA10					EIF1
			NIN					EPB41L2
			AC009690.2					AC022075.1
			PFKFB3					AC007216.4
			AC068888.1					CAMSAP2
			PRPF40B					LINC01138
			TACR1					MTHFD1L
			JMY					AC009093.2
			GAS5					JPX
			LRMDA					CEP112
			SPDYE2					FAM114A1
			SSBP2					LINC00882
			AP001442.1					RDX
			COL4A2					AC026316.5
			CARS2					A2M
			TIMP2					ME3
			TPM2					ACACB
			AC079781.5					CTNNAL1
			AL138828.1					MAP3K13
			ANKH					MEIS2
			DNASE1					ENG
			TRIM44					ARMH4
			VGLL4					DCN
			PRKCE					PTPN13
			MGMT					ST3GAL4
			KDM4B					ESR1
			IFNGR2					DDR2
			GALNT11					LMOD1
			DNAJC2					KIAA1958
			EP400					ERRFI1
			AC007038.1					DCAF8
			ZNF565					WWTR1
			KLHL28					MSH6
			CRTC3					HS3ST1
			ZNF532					AGAP1
			AC087854.1					KIAA1217
			STAT2					NACA
			CEP85L					MSRB3
			MMS19					THSD7A
			MCM9					COL14A1
			HSP90AB1					NFIA
			MEF2C-AS2					PPP1R10
			ZNF431					FAM198B-AS1
			EIF5					H3F3A
			BOC
			LINC01473
			AL133268.4
			AP002812.2
			IFI44L
			WDR73
			STT3B
			ZRANB3
			AC058791.1
			SUMF1
			RBM33
			TMEM131L
			KIZ
			AC009120.2
			FNIP1
			DOCK7
			GRAMD2B
			NIPAL2
			SESN1
			ZFHX3
			CCDC18-AS1
			ARHGAP18
			SNHG5
			SNCAIP
			NR2F2
			IGF2R
			TULP3
			TBL1X
			TCF25
			OSBPL9
			TTC7B
			DLEU1
			EHMT1
			ITGA9-AS1
			PNISR
			KLHDC2
			SMARCA4
			SNRNP70
			NAP1L1
			TAX1BP1
			CDH2
			SND1
			NCOA2
			DYNC2H1
			AR
			ALDH7A1
			YWHAQ
			AC092839.1
			CUL4A
			DDX5
			SLC25A17
			NAP1L4
			SH3D19
			WDR27
			EIF4G2
			MRTFA
			AGPAT4
			TIAM2
			A2ML1-AS1
			NMT1
			RNF213
			PPP2R2D
			PDZD2
			AC004594.1
			HIVEP3
			PWWP3A
			PSMA3
			MAX
			TMSB10
			ATXN10
			EIF2AK2
			PAXBP1
			SLC25A36
			AHDC1
			ZNF626
			SMG6
			EEF1G
			DPH6-DT
			DNAJA1
			TOMM7
			STRADB
			ZC3H14
			FAM198B-AS1
			PPFIA1
			PER3
			KDM1A
			PDE8A
			JAM3
			SMC5
			MSH2
			RILPL1
			CHD2
			PCGF3
			NRG2
			BBX
			WASL
			RRBP1
			HNRNPD
			ZFAS1
			MVB12B
			MAP4K4
			HNRNPU
			DOCK1
			MAP2K4
			SIL1
			ADCY9
			PACSIN2
			ME3
			ILF3
			LHFPL2
			LINC01184
			TPM1
			SH3BP4
			TNRC18
			MARK4
			AC097459.1
			CALM2
			USP45
			SYN3
			AC025569.1
			TRRAP
			EEF2
			STIM1
			AL139807.1
			KIDINS220
			MYO6
			PTCD3
			MYO15B
			FTO

## Sheet: Old_vs_Young|up_DEG
SC_DCN	GC_ACOXL	GC_CYP19A1	TC_STAR	EDC_VWF	EDC_CLDN5	EDC_TFF3	SMC_TAGLN	EpiC_IGFBP6	T_CD2	Mac_CD163	Cycling_MKI67
TMEM132C	FXYD6	TTC29	MIR100HG	MRTFB	MRTFB	DIPK2B	AOPEP	DENND4C	PPP3CC	MARCO	CD38
PPM1H	LRRC8C	DTHD1	PWWP3B	RBMS3	RBMS3	ZFPM2-AS1	AC083870.1	ZFPM2-AS1	SREBF2	MIR99AHG	JCHAIN
PWWP3B	CCDC18-AS1	ARMC3	SNHG14	SPARCL1	AOPEP	ECSCR	ZFPM2-AS1	AOPEP	PPP2R2B	ABI3BP	POU2AF1
ZFPM2-AS1	AC016042.1	SERPINI2	AOPEP	DIPK2B	LUC7L2	CERT1	DTNA	CFI		RBMS3	BLNK
MIR100HG	MIR100HG	RSPH1	FNIP1	SNHG14	HLA-B	SPECC1L	ADGRL3	SNHG14		NR2F2-AS1	IGHA1
RARRES1	RESF1	ADGB	ANKHD1	RUNDC3B	SNHG14	FNIP1	LDLRAD4	LINC01473		KAZN	PRKCB
JAK1	AC005562.1	WDR49	TSBP1-AS1	AC005699.1	SPARCL1	AL589693.1	LUC7L2	RESF1		ADAMTS9-AS2	IKZF3
CLDN11	TMEM14B	DNAH11	ZFPM2-AS1	ANKHD1	SEPTIN7	AL353138.1	DGKG	CALM2		ADAMTS2	FCRL5
SNHG14	ZNF655	LRRIQ1	CCDC18-AS1	HLA-B	ANKHD1	AOPEP	FRY	SNHG29		MTUS1	DOCK8
LINC00924	ZHX1	DNAAF1	TPT1-AS1	LUC7L2	DIPK2B	SNHG14	HDAC9	SEPTIN7		PDZRN3	RHEX
SGCZ	C11orf54	VWA3A	RESF1	FKBP5	CALM2	AL355612.1	INPP4B	ATF7IP		LDLRAD3	SLC38A1
SNED1	CRIP1	ERICH3	AC006115.2	CCN2	MAP4K3-DT	AL050309.1	CARMN	TMEM14B		CLSTN2	C22orf34
SYNE1	IGHM	DNAI1	TMEM14B	LIFR	LRRC8C	THSD4	RBPMS	FAM153CP		ST5	KCNN3
ECHDC2	GCSH	TOGARAM2	AC046134.2	AOPEP	NPDC1	UBE2W	SOX6	ITLN1		DOCK5	WNT5B
ATP8A1	ZRANB2-AS2	LMNTD1	LINC00924	LINC01117	SLC5A4-AS1	AP003086.1	MPP7	DISP1		CD302	CCDC88C
PDGFRA	AL513166.1	CCDC170	MRTFA	ZFPM2-AS1	ATF7	ITGA9-AS1	NTRK3	EEF1G		PLEC	CYTIP
FOXP2	LAMTOR5-AS1	LDLRAD4	PCBP1-AS1	AC007319.1	TMEM14B	ATF7	THRB	CCDC18-AS1		PRKCA	INPP5D
LINC01473	AL136456.1	CFAP54	MRTFB	TMEM14B	ENTPD1-AS1	ANKHD1	A2M	AC079781.5		CACNB2	EMB
CSGALNACT1	PPP3R1	FHAD1	SEPTIN7	AL589693.1	TMBIM4	LINC01278	FHL5	ANKHD1		RORA	CPNE5
PWRN1	AC090945.1	DNAH3	AC083870.1	SEPTIN7	MRTFA	SEPTIN7	AKAP6	KIF13A		LRP1	NUGGC
LRMDA	ZKSCAN7-AS1	ZBBX	AC068587.4	RABGEF1	CERT1	AC023509.6	NFIB	AC083870.1		ABLIM1	TOX
CACNB2	AC010210.1	DRC1	TMEM132C	CERT1	RABGEF1	RABGEF1	SYNE1	LINC01117		PTK2	NCKAP1L
TSHZ2	NPHP3	PACRG	POLR2J3	ITGA9-AS1	PIK3R3	MRTFA	ATP2B4	AC068587.4		RBPMS	LINC02384
RORA	SLC7A14-AS1	ANKFN1	AL355612.1	FNIP1	AL589693.1	TMEM14B	SLC22A3	RERE		PTPRG	IGHM
LDB2	AC108519.1	DCDC1	WARS2-AS1	LINC02360	C5orf56	BMERB1	MYH11	DDX17		RUFY3	ITGAL
RASGRF2	AC053545.1	DNAH5	RABGEF1	RESF1	ECSCR	AC083837.1	CACNA1C	FNIP1		SVIL	ATP2A3
FBXO32	C5orf56	CROCC2	PWWP3A	EIF1B-AS1	CTNND1	POLR2J3	SLC8A1	HHAT		ANK3	SLFN12L
NPAS3	ANKHD1	CFAP157	PWRN1	LRRC8C	RNASE1	TMBIM4	PLCB4	THSD4		CHST15	ZBP1
PHF21A	AC139493.2	CFAP52	AC108734.4	CALM2	RESF1	NIBAN1	KALRN	TMBIM4		AKT3	POU2F2
FRMD6	TSBP1-AS1	FGF14	AC079781.5	PCBP1-AS1	TPT1-AS1	RESF1	LDB3	MRTFA		MAP4	KCNN4
MEG3	TSBP1	SHANK2	FIP1L1	TPT1-AS1	SPECC1L	TVP23C	RBMS3	SERINC5		ZFPM2	FAM30A
DENND4C	AL355612.1	CNTN3	FKBP5	AL138828.1	TASOR2	ARL6IP1	RUNX1T1	PLEKHG1		ZBTB16
INPP4B	SEPTIN7	CFAP73	AC108519.1	ATF7	PALM2-AKAP2	SV2B	PARM1	RAD51B		ARHGAP22
PLIN5	LINC00174	LINC01091	SPECC1L	SPECC1L	PCBP1-AS1	CALM2	PLPP1	MIR99AHG		TENM4
LINC01515	AC079781.5	RP1	SNHG29	TASOR2	SEPTIN2	CD59	PDE1A	TAMM41		TNS1
XRRA1	POLR2J3	VWA3B	TVP23C	POLR2J3	HLA-C	GALNT18	MYOM1	AC108519.1		LHFPL2
ENOSF1	LINC-PINT	GRHL2	CLDN11	MFSD4B	LEPROT	RBMS3	IGF1R			DHRS3
CHPT1	SHOC1	ROPN1L	AP003086.1	SNHG29	EMCN	PLEKHG1	PRKG1			CSNK1G1
ALPK1	AL117336.2	EFHC2	LINC01278	POSTN	DLEU1	ITGA9	KIF13A			ENG
TRANK1	RPARP-AS1	C6orf118	BMERB1	RIPOR2	EIF1B-AS1	ASB3	PHLDB2			MEIS1
DPYD	DENND10	CFAP61	AC023509.6	TSNAX	SHOC1	LUC7L2	DDX17			CTBP2
ABCA8	AL731577.2	DNAH7	AL139351.3	DLEU1	LINC01117	SCN9A	RGS6			ZFP36L1
SRSF7	AC104389.5	CCDC173	AC007098.1	WT1-AS	SNHG29	OVCH1-AS1	ITGA8			CTNND1
BBS9	PLAAT3	TEKT1	ATF7	B2M	ASB3	SCNN1B	LDB2			RBFOX2
RBMS3	DLEU1	DNAH9	ZNF626	BX284613.2	AC004160.1	C22orf34	LINC00924			RIN2
RSRP1	PSMA6	CFAP47	CALM2	AC068587.4	ITGA9-AS1	LINC00342	JAK1			ESYT2
DPF3	PSMA3-AS1	MEIS1	ILRUN	SRSF7	B2M	PCSK6	KCNMA1			TSHZ2
RUFY3	ZNF410	LINC02345	CDRT4	HLA-C	IFNAR2	LINC01876	SORT1			PARD3
FGD4	SNHG14	CFAP299	UBE2W	MMP28	UBE2W	DYSF	SDK1			PITPNC1
NR2F2-AS1	CAPN3	DNAH10	CCN5	EMCN	LINC01578	PRKAG2	ANKS1B			GULP1
KAZN	LINC01578	COBL	LINC01578	C5orf56	FIP1L1	EVA1C	CDS2			EIF2B3
PTGIS	BMERB1	C8orf34	ZNF544	AC018362.1	FNIP1	TTN	ARHGAP29			SYTL4
L3MBTL4	HEXD	CCDC187	CERT1	PALM2-AKAP2	SPATA13	HIF3A	EDNRA			SNED1
PTPRD	AP001021.3	SPAG17	ITGA9-AS1	MRTFA	LINC01515	PRH1	TBC1D1			NAV3
ELMO1	ZNF177	DNAH12	LINC00174	SEPTIN2	ARL6IP1	SLCO2B1	BCL6			GALNT17
ABI3BP	CHERP	CASC1	IFT80	AP003086.1	A2M	MTSS1	MAP3K20			MAGI2
MOB3B	ZNF544	MBP	GASK1B	CTNND1	POLR2J3	LIMK2	PDE3A			GLG1
FPGS	LINC00205	MAATS1	LHCGR	PSMA3-AS1	FKBP1A	PLD1	HSPA1A			PCNX1
AC090825.1	AC000085.1	DNAJB13	KLF3-AS1	AP001528.1	LINC01473	THSD7A	FILIP1			AFDN
KLHL24	MRTFA	EYA1	PEG3	HLA-A	HLA-DRA	TPCN1	ADGRB3			ARHGEF12
ADAMTS9-AS2	LINC01278	MARCH10	ZNF559	UBE2W	HLA-DRB1	KANK3	STAG1			SLC6A6
TNRC6B	PWWP3B	CDHR4	DDX39B	SPATA13	AC025175.2	CD302	SGK3			FBXL7
BCL6	AL008633.1	CCDC81	AL121933.2	EEF1A1	AC018362.1	XRRA1	FBXL20			RUBCNL
RIN2	BLOC1S6	AK8	AL139317.5	LINC01278	AL355835.1	DOCK5	CCDC3
POGZ	EVI2B	CFAP221	DEPDC5	CCDC18-AS1	GPIHBP1	PRR5L	ST6GAL1
CLSTN2	CU638689.4	TTLL9	PLA2G5	A2M	AC023509.6	CARMIL1	NHS
DLEU2	LINC01312	KCNN3	OIP5-AS1	FIP1L1	LINC00342	LIMD1	MYO1D
COBLL1	LINC02223	EFCAB1	AC097376.3	ENTPD1-AS1	NIBAN1	SNED1	SLIT3
NHS	PIK3CG	CFAP77	AC016042.1	AC108519.1	DLEU2	MINDY2	SORBS1
BICRAL	MSC-AS1	DNAH6	DOP1A	STX16	RNASEK	KCNN3	CSGALNACT1
SLC25A12	CNTNAP3	PCDH7	RAPGEF6	AL133268.4	PPP3R1	DOCK6	SOX5
N4BP2L1	SLC24A2	SPATA17	AC005670.3	AL365295.1	WT1-AS	FAM43A	MTSS1
FBXL20	ARHGAP25	AC013470.2	ZNF37A	LINC-PINT	AC079781.5	CTNND1	ARHGAP28
ANKRD36	SIGLEC11	PLCH1	SARNP	AC023509.6	EEF1G	SYNE1	CDR2
PRRX1	ARSJ	CFAP65	TASOR	ABCB1	AHR	A2M	XPO1
SGK3	AC087564.1	RFX2	AL731577.2	PPP3R1	IGFBP7	SH2D3C	FRMD4A
SRSF5	RHOH	KIAA2012	LINC-PINT	SRSF5	MAP4	CTDSPL	PRRX1
ROR1	MSANTD3	CFAP46	TASOR2	TMBIM4	ZNF544	KDR	ITGA7
DENND5B	PLXDC1	LRRC6	TTC28-AS1	LINC00472	LINC01278	TRPC4AP	BBS9
STAG1	AC022424.2	CFAP43	MTAP	LINC01578	ADGRF5	CSNK1G1	XRRA1
CCND3	TOX	MAP3K19	MAP4K3-DT	AHR	AP003086.1	PALD1	PLCB1
TNRC6A	CALM2	SPATA6L	ST3GAL3	FMO2	CCDC18-AS1	C6orf141	PRUNE2
DYNC2LI1	ABHD14B	CFAP69	TAFA2	TVP23C	PRH1	RCSD1	PTEN
CTNND1	RASGRF1	AGR3	AC004160.1	DDX39B	PSMA3-AS1	HIP1	SLC20A2
AOX1	CHURC1	SNTN	SEPTIN2	LEPROT	HLA-A	ABLIM3	CAMK2G
PRKRIP1	ATG9A	CDHR3	ASB3	CIRBP	CD59	RASAL2	CLASP2
RICTOR	FBN3	SPATA18	SIGLEC11	GAS5	TVP23C	FLT4	RASSF3
GPATCH8	PLEKHH3	CERKL	AC018362.1	LINC00342	JPX	ABO	TBL1X
EPHA6	MRPS28	SPEF2	SOD2	SPC25	TASOR	ELK3	ATP8B1
FOXN3	MCTP2	FAM227A	NPHP3	FBXO21	AC009120.2	DNMBP	DLEU2
STXBP5L	AKR1C1	SPAG6	TSBP1	WARS2-AS1	CCN2	PRKAR1B	NR2F2-AS1
SGCD	AC019211.1	DLEC1	SGO1-AS1	LINC01473	CIRBP	SGSM1	MIR29B2CHG
SLC16A1-AS1	EFNA1	MOK	ZNF655	BMERB1	UPF3A	MGST2	PHACTR4
DDX17	RFPL3S	EHF	TMBIM4	CCND3	DOP1A	MAF	OGA
NR3C2	SLC25A42	DNAI2	SLC7A14-AS1	ABCG2	BTD	C20orf194	BMPR2
PKD2	GLT8D2	TTC34	CRYZL1	ST3GAL3	CLEC14A	PGM5	GARNL3
BOC	PDE10A	NEK5	PSMA3-AS1	ASB3	THSD4	KIAA1328	PLS3
FAXDC2	PLAG1	EFCAB6	LINC01473	RAPGEF6	STX16	KIAA1671	TNRC18
EFEMP1	TMEM132C	KIAA0319	FLCN	MGP	AP001528.1	DANT2	PIP4K2A
HERPUD1	FAM189A2	CFAP58	STARD13-AS	DLEU2	TSTD3	PPP2R5A	FBXO32
CTTN	HOXD8	CCDC30	GAS5	SARNP	ZFPM2-AS1	SMYD3	ATF7IP
SVIL	AL589669.1	TSGA10	DISP1	PRH1	PTPRB	OSBPL5	PGM5
ZNF609	KBTBD3	SETBP1	AL365295.1	TRIM13	ZNF37A	AGAP1	ELF2
ZRANB2	LINC01829	MCTP2	AC009120.2	LINC00513	MRPS28	FCHSD2	ZFHX3
RPRD2	LAMA2	FAM81B	AL109824.1	CHURC1	DDX39B	SLC9A9	NR3C1
NOD1	ZNF221	ESRRG	SHOC1	CYYR1-AS1	MMP28	KLHDC10	EPHA3
DYNC1I1	TENT5C	TACC2	PMF1	TSTD3	AC083870.1	PPP3CC	ITGA1
ARHGEF28	EPHA6	CCDC60	GARS-DT	IGFBP7	GAS5	ELN	MPDZ
GOLGA8B		C9orf135	MTG1	LINC02147	TRIM13	AFF1	CTNND1
WDPCP		CFAP70	STX16	XRRA1	RUNDC3B	CCL21	LMOD1
LARGE1		SAXO2	NME2	CCDC178	RSRP1	PRSS23	LAMA3
SERPINB6		TTLL10	RAB30-DT	ADCY4	AC005699.1	NFAT5	IMMP2L
KIAA1217		WDR78	HEXA	FLNB	BMERB1	NKTR	MTUS1
FCHO2		CASC2	LINC02614	ENOSF1	ARL4A	SERINC5	MYOCD
PRKAG2		WDR66	ZNF875	RSRP1	LINC00472	SRSF5	PDE1C
CHST11		NEK11	LRIG2-DT	KIAA1328	AC108519.1	SH3BP2	TMOD1
ECE1		NWD1	LUC7L2	C22orf34	ITPRID2	ST6GAL1	PTPRG
UBE4B		TMEM232	SLC22A3	JPX	ST3GAL3	ADCY4	RCAN2
HAND2-AS1		AC019117.1	CLSTN2	NPDC1	RAB30-DT	KIAA1217	HIP1
CIRBP		KIAA1211L	PDGFRA	AC022558.2	NME2	FKBP5	FAM193B
GTF2IRD2B		KCNB1	LARGE1	EHD4	GIMAP1	CCDC141	GSN
ST3GAL1		CFAP100	AC008771.1	JAK1	SRSF7	OBSCN	TNRC6B
DPY19L2		AC130456.2	CD302	CRLF3	ZNF559	MGST3	UTRN
TMTC2		KLHL32	EVA1C	VEZT	RAMP2	CHD9	RPRD2
DENND2A		C5AR1	BBS1	SLC5A4-AS1	C22orf34	MAP4	PCED1B
ANKS1A		DIXDC1	AC053527.2	HLA-DRA	OIP5-AS1	WIPF1	DSTN
GK5		KIF6	EIF1B-AS1	GATAD1	GARS-DT	PRCP	NUBPL
SSBP2		C6	AL158152.1	SPATA1	TSNAX	CIRBP	ST5
PDZD2		SYNE1	SPARCL1	LRRFIP1	AL158152.1	PUDP	ALPK1
OGA		NEK10	C11orf54	GMDS-DT	CFI	PHACTR4	DAAM2
PRKN		DAW1	JAK1	HLF	SEPTIN11	SSH2	ZER1
TPCN1		PPP1R42	PLXNA2	GPCPD1	PWWP3A	SPARCL1	TGFBR2
ARL15		C4orf47	PGR-AS1	SNHG7	INSYN2A	BBS9	SPARCL1
PPP4R4		FYB2	AL050309.1	ZRANB2	NAV3	LAMA2	PDK3
FBLN1		DRC3	TJP2	ARMCX4	SRSF5	RNF13	COBLL1
ALDH1A1		MAPK10	ZRANB2-AS2	CSNK1G1	NPHP3	TNS3	TNS1
RUNX1T1		HYDIN	ZNF790-AS1	PRKN	ZNF506	CDKL1	ARHGEF10L
MLXIP		COL21A1	AC211433.1	RBMS3-AS2	AC068587.4	TSPAN9	LARGE1
ABCA6		RFX3	ARPC1A	ANXA4	MIR100HG	CEP68	KLHL24
ZC2HC1A		LINC01088	FAM153CP	UPF3A	RBM27	DDB2	PATJ
ZNF292		EVA1C	ZNF506	LINC01515	CHURC1	HEATR5A	NAV2
KDM3B		IQUB	BMPR1B	SOD2	RND3	FARS2	ROCK1
PHACTR4		ARMC4	LINC00342	CPLX1	AC022558.2	CMTM7	PPP3CC
RBM6		GLIS3	RBMS3	AC004594.1	TJP2	SLC18B1	DIP2C
SMG6		C2orf73	SPATA13	MT-CO1	XRRA1	STON2	ANAPC16
DENND6A		CFAP53	MAGI2-AS3	PHACTR4	KRTCAP2	SBF2	SYNPO2
RGS22		ZDHHC11B	LAMTOR5-AS1	BBS9	MFSD4B	NAV1	DIAPH2
FAM214A		ARFGEF3	EEF1G	PCED1B	FRMD4A	CUEDC1	NEXN
ANAPC16		MS4A8	CNPY2	RAPH1	FKBP5	EHBP1	DENND4C
SNCAIP		NELL2	HEXD	ZNF565	AC008771.1	SLC27A3	ADIRF
NIPAL2		FAM183A	PPP3R1	FTX	RBMS3-AS2	POGZ	TTLL7
JAZF1		ECT2L	FAM189A2	CA4	GRID2	DPYD	RNF150
AL109930.1		WDR63	AC068282.1	F8	CRLF3	TNXB	RNF13
PDCD4		CABCOCO1	RAD50	ITM2A	TTLL3	PLPP3	SNRNP70
ZNF280D		AGBL4	CSNK1G1	MAK	FMO2	SSBP3	C20orf194
TAMM41		TTC23L	RBM27	HGSNAT	SARNP	BABAM2	IL4R
TAF15		IL16	AC002463.1	SEMA6A-AS1	RAPGEF6	ZNF280D	JAG1
ELF2		PPIL6	MYCBP2-AS1	CALCOCO2	NOTCH4	MSR1	ABCC9
SNRNP70		LRRC74B	AC079142.1	FNTA	USHBP1	ZBTB16	ZNF280D
ST5		PRUNE2	TBCEL	TPD52L1	SNED1	RNF149	ZRANB2
XYLT1		AC096637.2	AC139493.2	RUNX1T1	AC004540.1	NTN1	FOXK1
HIBADH		NME5	TENM4	FBXO31	CSNK1G1	CAMKK2	MAML3
FTX		CCDC146	MROH7	THUMPD1	AC093801.1	ST6GALNAC3	EFCAB2
EFCAB2		CFAP74	AC011246.1	KLC1	CYYR1-AS1	FAM189A2	LRCH1
CBFA2T2		LINC01798	ZKSCAN7-AS1	CD74	CD63	SLC16A1-AS1	DPYD
FNBP4		NPAS3	CCDC200	AP1S2	GMDS-DT	TCF7L1	ACACB
ACACB		TMTC2	AL353586.1	CYYR1	SNHG7	ZNF608	UNC13B
GALNT10		KIF27	TTLL3	R3HDM2	LINC00513	PPP1R16B	ZNF292
SLC24A3		ARMC2	FXYD6	BICRAL	LPAR6	ATG7	PPFIA2
CCBE1		AK7	KAZN	SYNE1	ADCY4	ARHGAP31	SH3RF3
MBTD1		TCTEX1D1	SNCAIP	KCTD3	SUMO2	GPATCH8	POGZ
SERINC5		MYO1E	CASC15	AL592183.1	H3F3A	ANKRD6	PHF21A
C2CD2		THSD4	LINC00960	ANKUB1	FCGRT	GAS7	ANKRD36
UTRN		PRR29	ZNF585B	TXNIP	ACACB	RAD51B	MICAL3
TSPAN9		PTPRF	NALCN	CLU	EPHA3	SPG11	NR3C2
IMMP2L		CCDC40	LINC01504	PROCR	CDR2	DOCK8	ENTPD1-AS1
ARHGAP44		LRGUK	SOX5	SPOCK1	AC074286.1	UBTD1	CRADD
NR3C1		RHPN2	SGCZ	RORA	EEF1A1	COMMD1	ATXN2
FYN		SH3RF3	KCNMB2	NR3C2	PER3	RNF144A	CNNM2
STK33		CLMN	MFSD4B	EPHA4	CD81	RASSF3	ANKRD36C
IFT172		DENND6B	PDE8B	ADAMTS9-AS2	RBM4	KALRN	NAMPT
TFDP2		DCDC2	STRADA	MYRIP	FLNB	PRKN	RUSC2
NUMB		FANK1	CHURC1	CD59	SLCO2B1	TSPAN18	RUFY3
LPAR1		MYO5C	VWC2	NPAS3	MYO5C	STOX2	TNRC6A
KCTD3		CDC14A	ZNF10	FAU	GATAD1	ZNF251	MAPK14
RNF111		KIAA0825	PRH1	CDC37	NASP	THSD1	SETBP1
TMOD1		FMN1	SRPX2	ARGLU1	RNF144B	CLASP2	UNK
CLASP2		RPGR	AC012409.2	PDGFC	CEP68	EEF2K	DPY19L2
RBL2		SKAP1	MRPS28	ICA1	MAK	TNRC6A	GPATCH8
LINC00513		NPHP1	RASGRF2	SLC1A1	CPLX1	STARD9	MFSD14C
PHYKPL		CDKL1	TSTD3	PIGC	ZNF565	BICRAL	CCND3
HLF		LDLRAD1	DENND2A	AC008014.1	CCSER1	TM4SF1	SSBP2
SEMA3C		TTC21A	NPAS3	DECR1	HOXD3	MAP4K2	EPN2
DCLK1		IQCA1	AC002451.1	AC012409.2	CYYR1	GRAP	SPOP
LINC00882		STK33	ROR1	HNRNPC	FNTA	NID1	ARHGAP44
TBC1D19		DGKH	ARHGAP29	CDC42EP4	CD302	TDRD10	MRVI1
RNF13		AC024230.1	AC058791.1	ZNF280D	CCDC178	ZNF33B	CDC14B
VWA8		CCDC114	LINC02018	MCTP1	TSPAN7	ACACB	TNRC6C
KLHDC1		PKP2	STXBP5L	CHD9	SCML1	RBM6	EXOC2
PID1		SHROOM3	CACNB2	TAF15	SORBS2	CHKA	COL4A5
CYBRD1		CELSR1	CELF2	HLA-DRB1	AC005237.1	MAGI2	TSPAN9
VGLL4		AL357093.2	DSCAML1	MYO5C	LINC00639	LMF1	PKD2
DYNC2H1		PREX2	LINC00513	FOXO3	SLC5A4	EAPP	TTBK2
TBC1D22A		DPP6	HLF	SORBS2	ZHX3	DENND4A	XIST
AC012409.2		FAM149A	FGFR2	N4BP2L2	PHACTR4	RALA	ADCY9
PATJ		CEP128	NTN4	NSRP1	N4BP2L2	OSBP2	LTBP1
RNF149		CAPSL	DCAF8	ARL4A	CALR	NMT2	GPHN
AUH		DUSP18	CRLF3	MGST2	ARMCX4	RAB11FIP1	RBM6
WDR59		MICAL3	PTPRM	AC006059.1	SPATA1	RAB11FIP5	MAU2
NSMCE2		SCNN1A	AGBL5	FCGRT	SNRK	TSHZ2	LHFPL6
PLPP3		IL5RA	ZFPM2	PTPRB	ZBTB46	ADAM10	SORBS2
IRS2		CCDC148	GALNT17	CHKA	IGFBP2	ADAMTSL3	MFGE8
ABO		TRMT9B	ABI3BP	ZNF721	AC008014.1	PML	ASAP2
SDCCAG8		CFAP97D2	CRAMP1	SECISBP2	VEZT	ME3	VWA8
KIF13A		KCNE1	SMAD4	POGZ	SOD2	RUFY3	R3HDM2
BABAM2		LYPD6B	HAND2-AS1	THSD4	ZNF721	ENOSF1	SLC39A11
UNK		SLC9C2	NCAM1	STARD3	NHLRC3	RALGAPA1	RICTOR
KIAA0319L		SLC44A4	PLIN5	WDPCP	BTNL9	DENND2A	SRSF5
NUBPL		NRG4	AP001528.1	REV3L	TTC28	ACAP2	RNF115
TULP3		MPP7	SETBP1	CDR2	HNRNPC	CRLF3	FARP1
RAD9A		PRSS12	FBXO32	GPATCH8	AC004594.1	SMYD2	MAPRE2
GULP1		ARHGAP39	RBM4	WSB1	DECR1	EMCN
GXYLT2		AFDN	FAM153B	HIF3A	DOCK6	CDC14B
NFIB		NCALD	BTD	SPG11	KLHL28	TEK
CTDSPL2		CDS1	MAML3	NOSTRIN	ABCB9	REXO2
NT5C2		CCDC88C	NFIB	PNN	IFNGR1	CHST15
PTPN13		IQCK	AP3S2	RNF111	MT-CO1	PALM
RBMX		ANKRD45	AC005237.1	CEP68	LGR4	UPF3A
ZSWIM5		LRRC63	GOLGA8B	ZFP36L2	PRSS23	GMDS-DT
NBEA		STRBP	RGS22	EEF2K	ENOSF1	SLC22A23
TBC1D2B		CFAP45	SLC24A3	H3F3A	KIAA1328	KIAA1522
PLEKHH2		AL022068.1	TUBA1C	NR5A2	KLHDC10	ZNF846
MIR29B2CHG		TNFRSF19	LMOD1	ARHGAP31	FILIP1	ITGA6
C9orf72		ARHGAP44	ZBTB16	RPRD1A	LRMDA	INPP5D
SUGCT		MIPEP	FRMD6	ETFA	A2ML1-AS1	MYO1D
TRHDE		WDR60	NR3C2	SF1	PPP3CB	NUMB
MAST4		DYNC2H1	ECHDC2	SH2D3C	EBF1	WASF2
ANKRD36C		PLCB4	ATP8A1	PATJ	DCAF8	PRKRIP1
ZER1		EPB41L4A	C21orf62	KIAA0319L	FTX	MRC1
SLF2		AC007906.2	L3MBTL4	CAV1	PLPP3	PLEKHM3
USP33		DZANK1	MOB3B	CD63	FAM228B	ANAPC5
SERPING1		ATP2C2	LRRC8D	SNED1	FBXO21	KLHDC1
NDUFAF6		TTC25	NR2F2-AS1	SLC3A2	CDC37	NCK1
FAM13A		C7orf57	MYRIP	CHN1	IFI27	PRKCA
KLC1		SOX6	LONRF1	FRY	TXNIP	OAF
EGLN1		CEP126	AASS	LRMDA	CD74	PHYKPL
KIF1B		MGLL	TXNIP	DANT2	BICRAL	NVL
IFI16		POU5F1	ZNF66	CPVL	AC023590.1	RBFOX2
HELZ		ERBB4	STAG1	ELK3	IQCK	KLC1
TBC1D4		C11orf16	NID1	SAT1	LRRFIP1	NXN
CFLAR		EFCAB12	MIR202HG	RXFP1	NSRP1	KIF13A
PBRM1		KNDC1	TOX	EPC1	AFAP1L1	PIK3CB
TRERF1		EFCAB2	TSHZ3	BCAR3	BCL2L14	LYN
TRPM7		LLGL2	NLGN4X	MDFIC	AC021231.1	PCDH9
RUFY2		IQCH	ZNF385B	NACA	SECISBP2	CD34
TRA2A		IGSF9B	TGFBR2	ZBTB16	JAK1	PPP1R2
CRADD		BBS9	PITPNC1	PRKRIP1	SGK3	CCND3
NCAM1		LRBA	BMPR2	NASP	PPM1H	TBC1D19
ATP2B4		ALS2CR12	TIMP3	AC092839.1	EHD4	PRPSAP1
GGA2		TMEM67	SCMH1	BTF3	TMEM179B	NFIC
ZNF708		SPAG16	SERINC5	ZNF302	AC025569.1	EPS15
CDKL1		IGF2BP2	GATAD1	IFT88	GMNN	ACSS2
NAMPT		FBXL13	MAMDC2-AS1	PER3	ZRANB2
WDR19		SPAG8	AC008014.1	SUMF1	NAALADL2
CKMT2-AS1		EGLN3	JAZF1	LRP5	RNF111
SYTL4		KIAA0556	SLC7A8	RBMX	R3HDM2
HSDL2		LAMC2	ELK3	GLO1	CAV1
PPP3CC		RGS22	PLA2R1	SLF2	AC007319.1
TOM1L2		SRGAP3	WT1	PRSS23	CDC42BPA
GALK2		CFAP57	SCN7A	MIR99AHG	LINC01184
PAN3		ZMYND10	PHACTR4	PKD2	PROCR
ZNF721		NFIA	BICRAL	RFTN2	DIO3OS
TMEM87A		AK9	IGF2BP2	ABI3BP	LPCAT2
GOLGA8A		ATP9A	IGFBP5	TNFSF10	KIAA0319L
CREBRF		RAD9A	CD22	STARD9	GJA4
FAM193B		C1orf158	SH3D19	H3F3B	ABCC4
C11orf49		HIPK3	CARMN	AP000787.1	CCND3
PDZRN3		PLEKHG7	ALKAL2	GCNT2	EML4
MAPK8IP3		SLC22A23	IDS	SLCO2B1	KCNN3
IREB2		MAPK15	LINC00894	HOMER2	DPH6
COL4A5		PATJ	TBC1D8	AC098617.1	TNFSF10
RASSF8		CLIC6	CPM	AC074032.1	ICA1L
PIK3CB		MTSS1	LINC01482	SMAD4	ENTPD1
SCP2		MORN5	HS6ST2	FCHSD2	CHKA
INVS		USP2-AS1	KIF13A	SGK3	CTNNBIP1
KAT6B		SPAG1	NRG2	AC090825.1	AC092839.1
ZKSCAN1		WDR19	GTF2IRD2B	PFDN5	BTF3
SYNRG		SSBP2	DENND5B	CYSTM1	NME3
RNF217		LINC01550	GATM	PRCP	AL592183.1
IBTK		GAS7	Z93930.2	PRTG	USP54
DENND4A		DNAAF4	PARD3B	MTERF4	NCALD
OFD1		AGAP1	ARHGAP6	PRPF3	GBF1
TRAF3IP2-AS1		IFT88	PTGIS	MAU2	ICAM2
NUP160		ITGB8	PRKCH	GPBP1L1	ETV1
ATF7IP		ATXN1	LINC01088	ENTPD1	AC006059.1
MAP3K20		CASZ1	SYTL4	RNF13	SMAD4
EPN2		CCDC198	TACC1	STAU2	PRKN
ENTPD1-AS1		SDK1	TYRO3	SLC35G2	ADAMTS9-AS2
FAM114A1		PPP1R14C	PLEKHH2	ORC2	BBS9
SPG11		EFHC1	CIRBP	COMMD1	C11orf49
DOCK9		DMD	DTNB	ZNF33A	RORA
YEATS2		TEX9	TRMT11	SSBP2	WSB1
WBP1L		CHST9	AL592183.1	DPH6	EMID1
R3HDM2		JHY	CTNND1	PPP3CB	NDUFV1
LATS1		SNED1	EEF1A1	JCAD	EVA1C
AKAP10		JAZF1	RIN3	CPT1A	CARF
FBXL4		NEDD4L	BASP1	ADCY1	LONP2
MXI1		TTLL5	FOXO3	RAB11A	ZNF251
IFT88		TJP3	GPATCH8	MRRF	GPATCH8
WSB1		CAPS	SEMA3C	KLHDC10	MDK
SOX5		CHPT1	SGK3	SRSF2	H3F3B
KAT2B		DNAH2	INPP4B	CTDSPL2	ITM2A
MCCC1		DPY19L2	COL12A1	KANK3	PIGL
CARMN		OSBPL3	FCHSD2	NAALADL2	PIBF1
ATM		C20orf85	FRMD4A	SPG7	POGZ
TSHZ3		WDR93	ANK2	ACACB	CCDC66
ZNF483		BCO2	BACH2	KDM3B	EIF4A1
C20orf194		LRIG1	SRSF5	MYOF	CD9
PIBF1		CRIM1	BBS9	SENP7	MTERF4
TET2		ARHGAP26	SRGAP1	COA1	HOMER2
SOS1		AC020911.2	PTPN21	FILIP1L	SH2D3C
WWOX		C14orf132	PTPRD	ZHX3	CTDSPL
TRIM2		C11orf88	SVIL	FNBP4	SERPINB6
SOS2		BAIAP3	COL18A1	FDPS	SF1
ZMIZ1		TMEM212	LAMA2	SRRM1	WDPCP
TFCP2		FAAH2	ATP1B1	S100PBP	SPG11
PLA2R1		IL6R	ATP9A	SDCCAG8	HGSNAT
NSRP1		TTC21B	SPSB1	AC118549.1	SULT1B1
LYPLAL1		LRRC23	CEP68	USP53	JCAD
PRKCA		FAM216B	XRRA1	CAPN2	ZNF366
ACSS3		CSPP1	RASSF3	TFPI	NPM1
MACO1		CRISPLD1	GK5	RUFY2	SDCCAG8
CDK13		SYNE2	EPHA4	NLRP1	PALMD
APPL2		C5orf49	MYO10	APC	WT1
RANBP9		WDR41	RIN2	EBF1	FAU
CNTLN		FAM92B	KLC1	TOGARAM1	HOOK3
ZFX		PCM1	ZNF146	TYW1	LIFR
FBN1		SLFN13	ALDH7A1	PPP3CC	SRRM1
LONP2		ZNF19	LIFR	FAM171A1	DEPTOR
DOCK7		DRC7	F8	AP001831.1	JAM2
MIRLET7BHG		TRAF3IP1	FBXO17	PPIP5K2	CALCOCO2
SOBP		TUBA4B	AFF3	BCAM	COX5B
USP40		C11orf49	TMEM220	AP2B1	ZNF280D
PTPRS		CDH1	ALDH1A2	ADAMTSL1	KLHL3
STAT5B		SCIN	DOCK9	SRSF10	SPOP
PITPNM2		FOXP1	HS3ST1	PIBF1	SELENOW
SPOP		ZFHX2	FBXO21	DACH1	RFTN2
PDGFRB		LINC01513	ZNF565	TRIQK	SLC16A1-AS1
N4BP2L2		ANAPC4	EVL	RNF115	GSTK1
ABL2		MYH14	CNIH3	MINDY2	TFCP2
RERE		RABL2A	PITPNM2	HECTD1	AC090825.1
PER3		FBXO15	SDK1	ZNF207	FKBP9
CUL5		SGSM1	CDK15	ACADM	ICA1
CRBN		P4HA1	AC090825.1	NPM1	KLC1
SAFB2		BCAS3	AC009690.2	TNRC6A	SSR4
ARMCX4		MBOAT1	CACNA2D3	CLEC14A	ETFA
TRPC1		FSD1L	SEMA6D	GOLGA8A	SPCS2
POM121		CCDC191	ANKS1A	FAM13C	CKMT2-AS1
MLLT6		SYTL3	RHOU	TDRD3	PCED1B
PI4KA		IFT81	ANKRD36	LMCD1-AS1	PLD1
CLNS1A		AC004949.1	ABLIM1	LPAR6	XRCC5
RBM5		MTMR8	LONRF2	JAM2	PPP1R16B
PTEN		GRAMD1C	GREB1	TBC1D4	THUMPD1
RHOT1		PDE3A	STK33	TFCP2	MGST2
MAP3K5		DRAIC	DET1	ATP8A1	HECTD1
AVL9		TNRC6B	PDGFD	IFNGR1	LIMA1
RYK		COL28A1	PKP2	WASF2	CSPP1
KIZ		IFT57	ATXN7	RBL2	WWOX
RREB1		NME7	ST3GAL1	PDE9A	MGLL
RCOR3		KIF19	CACHD1	CDC42	SEC11A
TNRC18		AC010624.3	FNTA	SNRNP70	CLDN5
SENP6		CAPS2	LINC01515	KAZN	TOGARAM1
UBXN2A		ANKS1A	PATJ	CUL5	BCL2L13
NDRG1		DZIP1	SLC16A1-AS1	METTL16	ANKRD29
ZYG11B		TTLL7	FAM228B	DNAJB14	HS6ST1
UMAD1		BBOF1	GTF2IRD2	SYPL1	BST2
FARS2		UBXN10	TRPM3	XRCC5	C20orf194
BNIP3L		SCN1A	RYR2	ADK	APC
KIAA1328		IL20RA	CMYA5	SRSF4	SLC25A12
TOGARAM1		AP005433.1	TMCC1	ARFGEF2	PFDN5
ASH1L		CEP70	SPECC1	HIBADH	SPG7
SLMAP		TBC1D8	MTERF4	ATP8B1	BCAM
BCL2		ZNF440	RUNX1T1	DDX5	RBMX
EPC1		ANKMY1	AC012404.1	ADIPOR2	NUBPL
NPEPPS		ADCY2	MGP	THOC1	SERINC5
H6PD		SPATA6	ANKRD6	FAM189A2	CAPZA1
ZNRF3		ARID1B	FGD4	SCAI	ROBO4
NEMF		PPP2R2B	P2RX7	EZH1	NKTR
MICU1		RHEX	MAOB	CLNS1A	AP1S2
PDSS2		LCA5	PTPRF	BAALC-AS1	TMCC1
LRCH3		TEAD1	TRHDE	CYBRD1	PKN1
VPS13C		AGBL2	H6PD	USP6NL	QRICH1
LRP1		SGMS2	SERPINB6	RPRD2	SRSF10
UIMC1		DYNLRB2	FBXL13	PPP1R10	ATP5PF
STEAP2		AKNA	STAU2	SLC16A1-AS1	ADIPOR2
ANKRD26		STX2	VWF	ECHDC2	EGFL7
MEIS1		AF165147.1	PDZRN3	SCMH1	CFAP36
ZNF532		DOCK4	AC074032.1	PHYKPL	AP001011.1
SNX14		TMC5	FMNL2	NAV3	DAD1
SEC31A		NUP62CL	ACSS3	NCOA1	TIE1
ATXN3		CASTOR3	DTNA	TENT2	ANKUB1
MAP3K4		PAPSS1	ARMCX4	CCDC66	KATNBL1
STX8		RERG	ITM2B	NFX1	PTPN4
ATG7		CNTRL	PER3	SRSF11	STARD9
CPQ		CCDC17	ZSWIM5	BABAM2	EPN2
PTPRA		ST6GAL1	EZH1	DIXDC1	CFH
CDC42BPA		FBXL2	MEF2C-AS1	FKBP9	EEF2K
SPATA6		SOX5	ZNF280D	TMEM87A	LTC4S
TJP1		CEP112	MIR29B2CHG	RBM6	NACA
RAB6A		CYP4X1	EPB41	C11orf49	CDC42
ADD3		TP73	HERPUD1	FUS	ASH2L
NRK		CNTNAP3B	EHBP1	ITFG1	PARP14
EPS15		HSPA12A	MAN1C1	NSMCE2	TMEM168
GBF1		TRPS1	URGCP	SHLD2	YEATS2
FOCAD		FSIP1	RHD	HMGN3	KMT5B
PHC3		UBE3D	RORA	CARD8	ZNF43
FBXW4		AC124319.2	CPQ	GBF1	CEP192
MEIS2		CATIP	FHL2	ABHD18	RMDN1
ZNF33A		FAM13A	ABR	PPP2R3A	MAU2
TNXB		KCTD1	FNBP1	SF3B1	STAU2
KMT5B		CCDC13	PKD2	SERPINB6	CCNC
JPX		HOXB3	AC024257.1	ACBD6	ELK3
HGSNAT		EPB41L3	N4BP2L1	ZKSCAN1	F8
CCNL2		CEP162	ATL2	FRMD4B	CYTH3
CDKAL1		TRIM2	ICA1L	DENND4C	PPP3CC
SNX29		LINC02198	AFF1	NUBPL	RPRD2
MFSD14C		PARD6G-AS1	TPM2	HIP1	SYNE1
ZNF518A		WNK2	SUGCT	IMMP2L	EZH1
WASF2		CMIP	SNED1	DENND6A	FUT8
AC118549.1		EFNA5	LRRTM3	EVL	RANBP17
SETBP1		LINC01320	FTX	UQCC1	NME7
RABGAP1L		PLXNB1	ZMAT1	FAF1	CLNS1A
PPARA		CFAP99	ABCA8	MALT1	TPK1
SMIM14		MCU	AC108058.1	SLC25A12	FGD6
STXBP1		ZNF33B	ADAMTS16	CAPN7	GSAP
ARMH4		IQCG	NIPSNAP2	MYO9A	TRMT10B
FCHSD2		POU2AF1	SYT1	THSD7A	COMMD1
CASC4		EXOC4	CDC42EP4	FGD6	ESR2
ACBD6		BARX2	GLIS3	CARMIL1	ERG
PPIP5K2		MLF1	APC	IBTK	TYW1
ZDHHC17		MNS1	PPARA	KMT5B	AQR
KANTR		ABCA13	A2M	AAMDC	GSN
SAMD8		PKIG	RBMX	INVS	ZNF512
APPL1		PFKFB3	SCP2	TAF1	MINK1
GPBP1L1		AC125611.4	DENND4C	CD81	IL33
KIDINS220		PLCL2	PBRM1	ANAPC5	TMEM204
DCP2		PTGES3	MAP4K4	CALR	ACADM
WASHC4		MID1	AZIN1-AS1	LIMA1	MT-CO2
NINL		IQANK1	MAK	SETBP1	KDM3B
CAPN7		LINC01504	MYLK	IREB2	ARL6IP5
NOTCH2		ADGRA3	KANK1	OXR1	SUMF1
PPP3CB		MACF1	GATA6	SUPT3H	ELMO1-AS1
POU2F1		SLC16A12	TBC1D4	RCOR3	PDIA3
RAF1		ENKUR	CHPT1	ATXN3	RBL2
ABCA10		RIMBP2	EMC3	MFSD14C	NCOA6
SCAPER		IFT140	CHD4	NCK1	SENP7
SLTM		LRRC46	CYBRD1	CLASP2	TRMT11
APPBP2		CWH43	RUNDC3B	NRG2	ABHD18
PDE8A		PRICKLE2	H3F3A	VPS36	RAB6A
POLK		RABL2B	PIGU	PDIA3	EPHA4
PODN		DZIP1L	HSCB	MT-CO2	ERICH1
ANAPC5		PERP	ELL2	IL6ST	TPRKB
KLF12		AP003354.2	C21orf62-AS1	XPO4	RAP2A
C1RL		GRIK4	OCRL	PAN3	CLSTN2
ZHX3		MPZL3	CALD1	PTEN	DDX5
SMURF2		FRMPD2	CCDC130	CPQ	ORMDL1
UBE2E1		CCDC113		ICE2	PHF11
MYO1D		HSPH1		PTGIS	ARMH4
XRN1		C10orf67		UIMC1	SLC16A14
AGO3		DNAL1		TTC17	SHANK3
BMPR2		MBNL1		COMMD10	SRSF4
TNRC6C		CORO2B		ARMH4	ZNF609
DECR1		PDE4D		PHTF2	EAPP
SECISBP2		CEP83		STOX2	PNN
AC008014.1		B4GALNT3		SOS2	CPLANE1
CARMIL1		CC2D2A		TLE1	POLK
TNS1		NCOA2		ANKRD36	ITFG1
ARHGEF3		ODF2L		SHROOM4	SLTM
TTC37		UBXN11		TMEM245	MSH3
USP53		STOX1		HEATR5B	USP53
LMBRD1		CNNM2		SSH2	RC3H2
FAM133B		ESRP1		POU2F1	ZKSCAN1
MAGI2		ANKDD1B		SCAF8	KAZN
RFX7		FBXO36		MAP4	UBE2D2
PFKFB3		ADK		PHKB	PPP6C
SUMF1		NSUN7		TRAF3IP2-AS1	SREBF2
PPM1D		FOXP2		LONP2	ZNF518A
SENP7		IQGAP2		DDX17	TMEM44
TENT2		PTPN3		HSD17B11	GPCPD1
SNX9		TC2N		MSH3	AGO4
REV3L		MECOM		TMEM59	FAM198B-AS1
ROBO1		CPEB1		CNTLN	CAV2
CKAP5		LINC00882		NOTCH4	RDX
FBXO11		SYT10		FGD5	MFSD14C
EPB41		ROR2		LATS1	SLC16A2
MICU2		BEND7		AGO3	PFDN1
PCMTD2		PEAK1		ZNF366	TTC19
SIPA1L3		NFATC2		DGLUCY	SOX17
USP48		TRAPPC9		ZZEF1	ACTR10
RNPC3		MEIS2		PDSS2	PCNX4
NEGR1		WT1		NCOA6	NUP107
GABPB2		CCDC138		CBFA2T2	EIF2S3
PPP2R3A		KLHL14		RSU1	SH3BP4
MDM4		MYB		CDKAL1	FTH1
ANKIB1		GIPR		RBM26	CUBN
SUN1		AC006369.1		PPP6R2	ATP6AP2
C2CD5		DLL1		HOXD3	NCK1
OTUD7B		KANSL1L		NUP160	CYSTM1
THADA		TMEM190		RNF38	LMCD1-AS1
EMSY		DYDC1		SRSF6	ERGIC2
CEP112		TGFA		DNM1L	EHBP1
TGFBR2		IFT122		KLF2	NFX1
ARHGAP12		NFIX		PML	TMEM87A
MIGA1		SIAH3		ACTG1	MICU2
WDR20		BICC1		IGFBP2	KIAA1671
CLSTN1		BOC		SLTM	PRKRIP1
USP37		HIPK1		C20orf194	SYPL1
RBPJ		MAGI1		NT5C3A	IP6K1
ORC4		AKAP13		AGO4	BTBD1
SECISBP2L		EFCAB10		DLG2	DYSF
MAP3K3		AGPAT4		PARN	METTL15
AC139887.2		TTC26			PPIP5K2
LRCH1		MAP6			AC074032.1
RNF115		CRIP2			MBTD1
DMTF1		RERE			ABCB1
ITSN2		IFT43			SENP5
HECTD1		PLAG1			FAF2
NCOA1		SNX29			TSPAN2
DTWD1		TRPV4			IREB2
SNX2		SIPA1L3			RAB11A
FAM13B		RAPGEF2			RCAN2
CA5B		PIFO			TDRD3
PPP2R5C		HSP90AA1			KLHL20
ABCA9		PHACTR3			LAPTM4B
RNF38		STOX2			STARD3
REPS1		RIBC2			AGO3
VPS35L		KIAA1671			GON4L
WDR27		MPDZ			TMEM59
HNRNPD		CD24
METTL15		FOXJ1
STAT6		SPEF1
SFMBT2		CCDC175
PLD3		MORN1
NME7		C1orf87
FLNB		AL117382.1
TTBK2		CCDC180
SEC63		AC004832.1
GMDS-DT		LCLAT1
TTLL5		ANKRD36
TAF3		CACNG4
CEP85L		OSCP1
SHLD2		ESR1
MON2		LEKR1
NFX1		PARD3
ANKRD28		NIN
ZNF431		CYP27A1
DLG5		AC112229.3
CAST		SORL1
FGF7		PPP3CA
CYFIP1		BTBD9
KDM2A		RALGPS2
ZNF207		AL136985.3
ARNT		PDE4DIP
STAU2		PPM1E
SCFD1		EEF2K
ZBTB46		RASAL2
RC3H1		PRKCE
IP6K1		CCDC78
PLCL2		RCAN3
ASAP3		NBPF19
TAB2		WDR45B
STK3		ZNF516
SH3YL1		CTNNA1
OGT		INTU
MBTPS1		BTNL9
TTC27		HIPK2
IQGAP1		WDPCP
COMMD1		HOXC4
AGAP1		KIAA0232
COA1		EML1
SPIDR		PER2
KRIT1		AC063979.2
CDK19		EYA2
TRIM24		SYK
USO1		OXR1
WDR33		FAM13C
HNRNPH1		NTN1
DNAJB14		USP54
ANKRD6		ASRGL1
SPG7		ELMOD1
ULK2		SPATS2L
MTM1		SUN1
RPAP2		SRD5A2
EPS15L1		CPEB1-AS1
ZCCHC14		LRRC37A3
FBXO21		C1orf194
WTAP		C9orf3
DCN		RASA3
CCDC66		AKAP9
LPIN1		AKAP14
DNAJC13		CLUAP1
RPRD1A		NME9
ASXL1		DDX17
PRKCI		IGF1R
RNF24		DSE
SNX1		TEKT2
CDC27		KIF17
ADK		RAD51B
ZNF98		MDH1B
PSEN1		RSPH9
TBC1D15		SLC25A29
SEC24B		KIAA1549
PAXBP1		EXPH5
PIK3C3		PDK4
VPS54		LRRC43
CDR2		KLHL6
CALCOCO2		OSBPL1A
AAMDC		LRRC9
NUMA1		SSBP4
MIPOL1		PTPRN2
SP3		PTPRK
DCP1A		CCDC153
PTBP3		AC113349.1
CASTOR3		USP43
LYST		ATXN2
CTDSPL		MLPH
HBP1		PIH1D2
ZXDC		MUC16
ACYP2		LRRFIP1
DIS3L2		ZKSCAN1
ARMC8		RSPH4A
CHIC2		GALK2
OXR1		C21orf58
HECTD4		AC010255.3
EGFR		VWA2
TP53BP1		WDR92
PDCD6IP		CPEB3
CBLB		CAMK1D
CSNK2A1		VWA5B1
ESR1		UTRN
FBXL5		FNBP1L
SRGAP2		FAIM
GAPVD1		DMKN
VPS41		FOXO3
CPLANE1		CFAP300
MAN2A1		PGM2L1
ZNF654		ANKRD36C
SLC25A37		SNX25
METTL16		GULP1
RNF130		HNF4G
ATXN7L1		ARHGEF33
MBD2		WDR86
SUPT3H		RGS3
VPS53		MPPED2
CYP20A1		PPP1R9A
TBL1X		LIMS1
SUCLG2		LRRC49
CEP95		CCDC57
HACE1		FUT8
TNPO3		RALGPS1
LINC02256		PHIP
PPP6R2		PAN3
PHKB		DSCAML1
TRAPPC12		CRADD
MGA		LRP2BP
RABEP1		IFT172
PCNX2		LITAF
GGNBP2		TTBK2
RAB1A		SASH1
TANK		BICDL2
UBAP2		ZNF704
DMXL1		CDON
MAGED1		PIK3CB
EPHX1		GMPR
PPFIA1		DNAAF3
RSRC1		IQCD
ARFGEF2		GRIN3B
MICU3		TCF7
DCAF10		EML6
ERI3		RPGRIP1L
TRAPPC9		TCTN1
ZNF652		ANXA4
SUCO		FAM160A1
MOSMO		TCTN2
HOOK3		DYDC2
BCAS3		MGMT
AP3B1		ZFHX3
TCF7L1		DYRK1A
USP32		IFT74
SAT1		CUEDC1
PRR14L		AMOT
DARS		AC027117.2
RAB7A		TIGD4
KPNA6		NPIPA1
GALNT17		AZIN1-AS1
PRKAR2A		ZBTB16
PLXDC2		GALNT3
PIK3C2A		SIDT1
SRSF4		LRRC71
NAA25		LINC00894
PRELID2		AC009495.1
RHOQ		IQCE
BNIP3		MRVI1-AS1
ARHGAP35		UBE2H
C3		AC018467.1
HS6ST2		SOS1
UBE3C		EFHB
SRPX2		CAST
CUL4A		PITPNC1
BTBD7		TMTC1
FHIT		CEP290
BTAF1		FARS2
SESTD1		SNCAIP
ULK4		BNC2
OSBPL8		AC013271.1
HSPA1A		C8orf34-AS1
OPHN1		LZTFL1
FAM168A		LINC00271
SMAD3		PRKAA2
SLC9A9		FRY
CFH		RAP1GAP2
GPCPD1		PRRG4
PRKG1		TPPP
RLF		C20orf96
CLIP1		HRH1
KDM5B		RBPMS
LAMC1		RHOXF1-AS1
PLCG2		PBX4
		TP53INP1
		TOX
		LIMCH1
		TRA2A
		RASGEF1B
		PROM1
		FAM102A
		TBL1XR1
		SPA17
		TBC1D1
		WHRN
		CDK14
		ERBB2
		LPAR3
		REV3L
		TCF12
		AP001831.1
		DNALI1
		RAB36
		CCP110
		HSPA4L
		DDAH1
		AC002064.1
		RORC
		CD164L2
		PLEKHS1
		NOTCH2
		ZNF609
		FAM214A
		AC009652.2
		FGFR1OP
		TTLL6
		RNF138
		ST6GALNAC2
		TPPP3
		DLG3
		COLQ
		TIAM1
		WDFY3
		TEKT3
		TRAF3
		STAG1
		SRGAP1
		AC092683.1
		ATP13A4
		SAMD12
		CDK17
		AL645937.2
		GAS2L2
		KIAA1841
		TSNARE1
		SGK3
		FCHO2
		GPR39
		PKP4
		EZR
		MNAT1
		TTC12
		CTTNBP2
		RB1CC1
		ZDHHC11
		MTUS1
		KANK1
		STARD9
		CADM2
		ZNF33A
		DNAH1
		ZNF273
		RTN1
		ANK3
		THADA
		CCDC157
		KLF5
		NPHP4
		LRRC36
		SPTLC2
		AC093523.1
		PCSK5
		CXXC4
		QKI
		GRK3
		ZC2HC1A
		UBL3
		TMEM68
		ZBTB20
		SAMHD1
		AL162464.2
		SLC37A1
		PUM1
		RNF43
		ANKRD26
		CDK13
		SLC6A16
		LINC02056
		HDAC9
		FBXO21
		CROCC
		RSPH10B2
		ADCY9
		SLIT2
		KIF3A
		TRIM55
		TCP11L2
		DIS3L2
		DNAAF5
		AC087500.1
		RGS12
		DCAF6
		LRRC34
		ESPN
		RRAGD
		C1D
		PARP8
		CCND1
		AC007405.1
		UMAD1
		MLXIP
		TMOD3
		AC022414.1
		ARHGAP32
		SYBU
		TOGARAM1
		BHLHE41
		ANKRD42
		WDR35
		C17orf97
		ZNF473
		DAPK1
		STMND1
		MAL2
		VSTM2L
		CTXN1
		CLBA1
		DOC2A
		TRIM36
		ERP27
		MIR99AHG
		AC016831.7
		PLPPR3
		COG7
		TCF7L2
		TRAK1
		CLHC1
		TFCP2L1
		PROS1
		TSPOAP1
		PAPOLA
		CRY1
		MAOB
		DPY19L1
		ARL6
		NUBPL
		REV1
		GEMIN8
		ADARB1
		FILIP1
		ITGB4
		SRGAP2
		AL353616.2
		LRRC27
		CEP89
		SPATA4
		AGR2
		PPP1R36
		DNAJB1
		WFDC2
		ERI3
		WWC1
		HSPB1
		WDR54
		TNFAIP8L1
		AP002026.1
		ALMS1
		ARHGEF7
		CEP41
		MXI1
		MAOA
		DENND1A
		CNOT6
		FAM81A
		RSPH14
		ADPRHL2
		TMC4
		ITGA3
		KCNRG
		KCNK1
		KIF13A
		STPG1
		BCL6
		SH3BGRL2
		EFCAB11
		NPEPPS
		CABIN1
		CYTH1
		TPRG1
		MARCH6
		SLC38A1
		OCLN
		TNRC6A
		HAGHL
		CGN
		ABCD2
		SLC12A7
		CCDC181
		FAM120B
		FARP2
		AMPD3
		HSPA1B
		STXBP4
		ATG7
		EP300-AS1
		LINC02166
		UBN2
		MUC20-OT1
		DHRS3
		VOPP1
		SLC43A2
		LRRK1
		RNF150
		C2CD3
		ASAP2
		PLXNB2
		MBNL2
		KIF21A
		ARMC9
		ANXA13
		MYO1D
		HIVEP2
		TSPAN3
		AQP4-AS1
		PRKD2
		ERICH6-AS1
		MAP3K3
		FAS
		SLFN5
		ARMH1
		C1GALT1
		PTPRM
		WWP2
		AL137145.2
		CRYZ
		JAG1
		TTC39A
		CCDC186
		LEF1
		NT5DC3
		UGT2B7
		CDKL2
		CLSTN1
		TTC6
		PPP1R7
		BAIAP2
		VPS13C
		ARHGEF38
		SYT17
		LIMK2
		ANKS1B
		CFAP161
		DOCK9
		AEBP2
		STOML3
		TMPRSS2
		AC104078.2
		PPP4R3B
		AC005670.2
		GMNC
		TUB
		TUBB8
		ACTN1
		PROSER2
		ELF1
		ZNF214
		RAVER2
		APCDD1
		FAM95C
		MAK
		HIBCH
		RSPH3
		DCDC2B
		ENSA
		USP25
		CELF1
		EMSY
		CRY2
		TMEM231
		NTN4
		ANXA1
		CFAP44
		MLLT6
		RBM41
		AFF1
		MMP24OS
		ARHGEF12
		RIMKLB
		C10orf95
		MYEF2
		SLC45A4
		SMC6
		HNF4A
		LINC02057
		NEK4
		FARP1
		ODF3B
		PALM2
		KIAA0753
		RNF165
		A1BG
		GRAMD2A
		IKZF2
		TMEM254
		HOMER2
		ZC3H6
		MAP3K8
		EFCAB7
		CUX1
		PCCA
		CTBP2
		DZIP3
		ARHGAP18
		CACNA1B
		PASK
		ABI1
		FNBP1
		CXXC4-AS1
		SUGT1
		PELI1
		CLASP1
		FBXO16
		NFASC
		LMLN
		MCF2L
		C9orf24
		CLEC16A
		GRAMD4
		IRAK1BP1
		PACRGL
		ZNF497
		C2CD5
		PRKCZ
		ALDH3B1
		CDC42BPA
		IFT27
		CASTOR2
		CYP4B1
		PPP1CB
		AHNAK
		EPCAM
		CASC4
		CYB561
		ABHD17B
		BBS4
		LRRIQ3
		PRAG1
		SFI1
		FAM189A2
		CNTN4
		LINC02055
		AP001372.1
		CCDC151
		EYA4
		WDR17
		RASSF7
		KIF24
		ATP11C
		CEP250
		SRGAP2B
		KCNAB2
		AFAP1L2
		B9D1
		MAP3K4
		P4HA2
		CEP97
		CXADR
		THRB
		XPR1
		LINC00535
		NET1
		JPT2
		PLXNA2
		AC008014.1
		LMO7
		FAM69A
		GLB1L2
		PPL
		WDR90
		CSNK1G1
		TNKS
		SPSB1
		MORN3
		LINC01708
		CA3
		AC068051.1
		FGFR1
		SIGIRR
		NEURL1B
		TAPT1
		SOX13
		CATSPERD
		SLC2A13
		RBM38
		CMTM4
		MIR29B2CHG
		CD38
		SNX13
		HNRNPLL
		DEPTOR
		FGD4
		PLCE1
		SLX4IP
		PLEKHG1
		ENO4
		NIPBL
		NUMB
		SEMA4B
		ZDHHC1
		WDR31
		SHQ1
		C8orf37-AS1
		MVB12B
		AC234582.1
		MIA2
		C11orf74
		PGAP1
		ANKRD11
		SLF1
		FAM107B
		ADD3
		VEZF1
		NBEA
		ATXN7L3B
		CYP39A1
		KIFAP3
		CCND3
		TULP3
		CHORDC1
		SNAPC4
		PARD6B
		TRPC6
		CHD6
		CCDC125
		CYB5D1
		PIAS1
		ERGIC3
		STAM2
		AKAP6
		ENOX1
		AC090001.1
		HIST1H2BD
		STPG2
		DGKZ
		TMEM63A
		NEK1
		FMN2
		XPNPEP3
		ADGRL2
		NRF1
		RHPN1
		MAML3
		CES4A
		BTBD1
		NAALADL2
		SPIRE2
		CCDC33
		C9orf72
		PTK2
		GAS8
		MAPKBP1
		MICU1
		RAB3IP
		TMCC1
		TASP1
		DDR1
		UNK
		KDM1B
		FAM174B
		RBM5
		TNK2
		LCA5L
		KAZN
		PIBF1
		NFIB
		XRRA1
		CA13
		TCF4
		LINC00342
		METTL7A
		ARL13B
		PPP6R3
		CDKN2B-AS1
		SNX24
		METRN
		GNAQ
		IFT46
		CTDSPL
		RPP38
		GPR135
		MAP3K21
		TPTEP2-CSNK1E
		WRB
		DYRK3
		MFSD6
		SEC24B
		MKS1
		PLEKHA6
		ULK4
		TRDMT1
		HSPBP1
		TTLL1
		CUBN
		RAB11FIP1
		TPCN1
		ZNF395
		WIPF3
		DAAM1
		CERS4
		FAXDC2
		DEDD2
		CFAP36
		PLCG2
		SETD3
		CEP164
		CCDC149
		ELL2
		SLC22A4
		SMAP2
		TAX1BP1
		NT5C2
		KIF9
		ZNF608
		ZC3H12B
		DYNC2LI1
		VPS13A
		SORT1
		WBP1L
		ZFPM2
		MOB3B
		TAF1B
		TSNAXIP1
		SPIN1
		TMF1
		LAMA3
		ARHGAP29
		PIK3CA
		PTPN14
		SYTL2
		SLC25A36
		SMG7
		SPPL2B
		AL353622.1
		PITPNM3
		ANKRD37
		UCP2
		LINC02241
		ITGAV
		BRWD1
		SLC1A1
		ZSCAN5A
		CCNY
		TRERF1
		MDM1
		MRNIP
		TMEM131
		NFIC
		MORN2
		TM9SF2
		WDR34
		PDCD4
		LRCH1
		TMEM173
		KATNAL2
		PDLIM3
		IGSF10
		CCDC6
		GSTO2
		RUFY2
		E2F5
		GPBP1
		ZFP36L1
		IFT52
		OVOL2
		CD200
		LRRC37A2
		HOOK1
		PALMD
		FLOT2
		PDPK1
		CEACAM19
		MAP4
		LRRC37B
		PPP4R3A
		ULK2
		ATP11B
		KAT6B
		CLIP4
		AC026347.1
		TRIM44
		CREBBP
		CCDC50
		KIAA1328
		NEK7
		CEP350
		CACHD1
		HDAC4
		AUH
		LARGE1
		PTPRT
		ERRFI1
		EPC2
		UBE2D2
		DUBR
		ERC1
		KDM7A
		SCAMP4
		DCAF5
		MLLT3
		TBC1D19
		HIST1H2AC
		RXRA
		STAG2
		STK38
		SLC20A2
		SRGAP2C
		ABR
		STIM1
		CAMKMT
		GATAD2B
		EFR3A
		RBM47
		NUP153
		STK36
		MED13
		LINC00886
		STX7
		PPP4R1
		RANBP10
		DNAJC10
		MIB1
		SECISBP2L
		NRCAM
		HECTD4
		NRG2
		GOLGA6L9
		ANKRD23
		STYXL1
		BIRC3
		FAM174A
		SDCCAG8
		POU2F1
		LINC01876
		GMDS-DT
		CPD
		ARAP1
		PTEN
		MARK3
		POLD3
		FBXO11
		TNPO3
		SH3RF1
		ZBTB46
		NSD3
		SLC24A3
		ZBTB7C
		PCAT1
		SLC38A6
		ACAP2
		CERS6
		ARAP2
		EPN2
		ZDHHC13
		TSC2
		WDFY1
		DHRSX
		MTURN
		ATP1B1
		NRXN3
		DNAJB6
		MTUS2
		RBM23
		AC007563.2
		IDS
		AC004943.2
		CASC15
		RUFY1
		NEO1
		TDP1
		SEPT9
		CPLANE1
		AK1
		ANKRD18A
		BIN3
		FAM221A
		N4BP2L1
		ST3GAL6
		CNOT9
		CELF2
		LSM14A
		ASB14
		TTC39C
		SNAPC1
		TRNAU1AP
		GTF2I
		FAM229B
		MLLT1
		SPEN
		RAPGEF1
		GYG2
		SESN1
		HNRNPF
		MAP7
		TEAD3
		LRRN1
		ZNF391
		MTSS1L
		MFSD11
		SNTB1
		KIF2A
		AL359915.2
		CCDC34
		RARB
		CDC42SE2
		VPS13B
		PLA2G6
		PPME1
		JMJD1C
		WDR13
		BLCAP
		DYM
		INTS3
		AC093827.5
		RALGAPA1
		ANKRD36B
		MAPRE3
		RNF169
		AC027237.3
		NR3C2
		YPEL2
		GFOD2
		GNG12
		RBM14-RBM4
		ANKRD12
		KIF26B
		APTX
		TSPAN14
		PCED1B
		NIPSNAP2
		IQCN
		IL7
		AMY2B
		AGAP3
		ZBED5-AS1
		SYNGAP1
		CDKAL1
		GVQW3
		RALGAPA2
		EXD2
		NDUFAF6
		TET2
		NUMBL
		AL050403.2
		GEMIN7-AS1
		DIAPH1
		NUP50-DT
		GLYR1
		ITSN2
		PDE8B
		FXR1
		CASP7
		ATF7IP
		TMEM9B-AS1
		HIVEP1
		MAGI3
		MYO5B
		RAB40C
		KSR2
		GPBP1L1
		TMEM123
		DPCD
		NPIPB5
		BRAF
		MKL2
		FAM227B
		RUVBL2
		CDKL5
		SEMA4D
		TYMP
		PPP5C
		RETREG1
		CDC16
		CENPK
		HEATR5A
		SPOCK1
		PPP4R4
		BANP
		LARP1
		CLASP2
		GLUL
		TMEM47
		UNC93B1
		INO80D
		CRTC1
		CAMSAP1
		HK1
		PLEKHA1
		KLF6
		KIAA1257
		EHBP1L1
		NUDC
		DTX2
		PPP4R2
		USP9X
		ASXL1
		TTLL4
		DNAJC5
		MROH9
		TMED8
		RREB1
		WAC
		RGL1
		APH1B
		SLAIN1
		AGTRAP
		AGO4
		WWC3
		KDM2B
		PIAS3
		POC1B
		BBOX1
		CATSPERB
		RABGAP1L
		CEP95
		CCDC8
		UVSSA
		CATSPERE
		RTN3
		NUCB2
		CEP44
		PRDM11
		PHC1
		LINC00630
		NFXL1
		CAP2
		RIPOR2
		ZNF69
		MOB1B
		TMEM65
		TCEANC2
		FAM104B
		PHLPP1
		ATL1
		AK3
		MTM1
		SLC47A2
		GALNS
		LAMA2
		CHIC2
		OFD1
		KMT2A
		ATXN7L1
		ZNF487
		SFMBT1
		CETN2
		PPP2R2A
		DRAM2
		MYO9A
		RIC8B
		GAS6
		B3GNT5
		NEIL1
		CKB
		SH3PXD2A
		EPS15L1
		SORBS1
		GTF2IRD2B
		NPTN
		B3GLCT
		UNC5B
		TRMT1L
		ZNF135
		AHCYL1
		IP6K1
		C18orf25
		MFSD14C
		RBM33
		RFX1
		PHF2
		ACVR1
		BAALC-AS1
		FKBP5
		NAA16
		PKD1
		DDI2
		OTUD7B
		RAI1
		PTCH1

## Sheet: Old_vs_Young|down_DEG
SC_DCN	GC_CYP19A1	TC_STAR	EDC_VWF	EDC_CLDN5	EDC_TFF3	SMC_TAGLN	EpiC_IGFBP6	T_CD2	Mac_CD163
KCNIP4	CYP11A1	FP671120.1	MTRNR2L12	MTRNR2L12	LINC00486	LINC00486	HBB	APOC1	MALAT1
LINC00486	GRAMD1B	FP236383.1	FP671120.1	RASGEF1B	MTRNR2L12	APOC1	APOC1	GSTA1	AP000311.1
MUM1L1	ATRNL1	PTCH2	RASGEF1B	FP671120.1	DHFR	KCNIP4	SLC30A10	MALAT1	AP003086.2
RASGEF1B	RUNX2	C9orf3	LINC00486	DHFR	AC016831.7	MUM1L1	MTRNR2L12	APOE	APOC1
GPC6	P3H2	LINC00486	SLC26A3	LINC00486	SOX4	GSTA1	CYP11A1	TMSB10	LINC00486
MTRNR2L12	FDX1	ADAMTS12	CTGF	SLC26A3	MRPS6	HSD3B2	AC105402.3	RASGEF1B	TMSB10
MKL1	NR5A2	RASGEF1B	NEAT1	LINGO1	RASGEF1B	APOO	DHFR	BAIAP2L1	RBP1
JUND	MALAT1	ROBO2	DHFR	CTGF	MTRNR2L8	TMSB10	APOO	RBP1	BAIAP2L1
FP671120.1	SCARB1	PDZRN4	CXorf36	MKL2	LINGO1	BAIAP2L1	MTRNR2L8	TXNRD1	APOE
APOC1	CYP19A1	SLC26A3	LINGO1	C9orf3	SESN3	HBB	AC011468.3	MTRNR2L12	IFI44L
HBB	RDX	COL4A3BP	AC016831.7	FP236383.1	FP671120.1	CYP11A1	LINC00486	TIMP1	GSTA1
C9orf3	ITPR1	SEPT2	FP236383.1	HSPA1B	TGFB2	APOE	SLC26A3	VIM	HSD3B2
SLC26A3	CACNA2D1	MKL1	HSPA1B	NEAT1	AC105402.3	RBP1	FP236383.1	FDX1	CYP11A1
LINGO1	RMDN2-AS1	LINGO1	TCF4	AC016831.7	ANGPT2	CHRM3	RASGEF1B	AC010894.3	FDX1
DHFR	HSD3B2	FHOD3	MKL2	HSPA1A	NEO1	VIM	XPO5	OOEP	AC084871.2
TAGLN	RMDN2	SIPA1L1	SEPT7	MTRNR2L8	MALAT1	GREB1	MAFF	DHFR	AC087286.2
EPS8	APBB2	P3H2	SEPT2	MKL1	NADK2	MCC	FP671120.1	IGFBP7	HBB
FP236383.1	TMSB10	TSHZ2	PLCG2	AC105402.3	HBB	MORF4L2	AC013394.1	APOO	CREM
APOO	APOC1	HIF1A-AS2	MTRNR2L8	MT-ND4L	SLC38A2	NR4A1	OOEP	TPT1	IGFBP7
FN1	AL109930.1	MAGI1	MT-ND4L	SSFA2	TCF4	FAM19A2	ZNF90	SERPINH1	SAT1
FAM19A2	COL4A2	KCNIP4	MKL1	AC010737.1	MT-ND4L	FDX1	TXNRD1	FTL	S100A13
MT-ND3	ANKRD55	FAM208B	KIAA1551	INO80D	BCL2L11	JUND	IL4R	TXNIP	APOO
AC105402.3	C11orf96	AC097103.2	HSPA1A	SEPT7	TMSB10	TMSB4X	MT-ND4L	AC022075.1	B2M
APOE	APOE	HSPA1B	FOSL2	AES	MMP16	EPS8	FOS		PLSCR1
SERPINH1	AREG	AC058822.1	MUC20-OT1	HSPB1	SSFA2	AP003086.2	AC097376.2		TAGLN
GRK5	ABCA5	COL19A1	INO80D	SEPT2	RNF24	TIMP1	BAIAP2L1		S100A6
MT-ND1	FHOD3	NEAT1	HSPH1	AL365273.2	APOC1	MALAT1	NEAT1		SRGN
MT-ND5	SEMA3A	PCSK6	AP001528.2	TCF4	SLC26A3	NAV3	AMBRA1		TMSB4X
MT-ND4L	MAP3K5	MUC20-OT1	INSR	CXorf36	JUND	JUN	MUM1L1		TIMP1
FDX1	GPC6	KCNMA1	C9orf3	DOCK9	KTN1	AL117190.2	PHC2		VIM
PPARG	STON1-GTF2A1L	KIAA1551	COL4A3BP	COL4A3BP	APOO	CYR61	LINGO1		MGAT5
GJA1	PSD3	APOO	TSHZ1	TPTEP2-CSNK1E	MT-ND5	TXNRD1	NR4A1		FP700111.1
BAIAP2L1	RBP1	SEPT7	SSFA2	MUC20-OT1	AC058822.1	SLC12A2	ITPKC		EPSTI1
SPARC	COL4A1	MTRNR2L8	MRPS6	AC013394.1	AP001636.3	MKL1	ERRFI1		ANKUB1
MTRNR2L8	TMSB4X	HSPD1	COL19A1	KIAA1551	CTGF	XPO5	ZFP36		CD163L1
TMSB4X	VIM	TIAM1	FAM208B	HSPH1	SNCAIP	AP000311.1	MKL1		CEBPD
CYP11A1	SAT1	MTRNR2L12	AL136531.2	AL136531.2	NEAT1	AP002518.2	DUSP1		IL2RA
IGFBP7	KLHL4	OSBPL1A	MMP16	APOO	INO80D	OOEP			CEBPB
INO80D	GRID2	NAV2	AC010737.1	FAM198B	SDCBP	CFD			APP
MT-ND2	DHCR24	GHR	BAG3	FAM208A	LTBP1	WIPF3			C9orf84
S100A6	PDE7B	HSPA1A	FAM208A	GPX3	MYCBP2	AC026316.5			TXNRD1
SLC12A2	MRO	AP001528.2	AL365273.2	CRIM1	TPTEP2-CSNK1E	S100A6			AC124319.2
HSP90AB1	ASAP1	ENAH	TPTEP2-CSNK1E	HBB	TXNRD1	DUSP1			AC016831.7
ACTB	NEBL	INSL3	ANO2	FAM208B	AC097478.1	WISP2			PARP14
HSPD1	XYLT1	C9orf84	HSPA6	DUSP1	AP000311.1	AMBRA1			UBB
MT-CO3	AL138828.1	MT-ND3	IVNS1ABP	NR4A1	BAIAP2L1	S100A13			SEC14L1
SLC38A2	RHOBTB3	ATRX	SERPINH1	CSMD1	APP	FP671120.1			MYL12A
MT-ATP6	PTPRG	FDX1	RANGAP1	SLC27A6	SEPT7	STAR			OOEP
TMSB10	HMGCR	AC008537.1	CHORDC1	MT-ND5	NTN4	ACSM3			SERF2
VIM	DDX5	APOE	FAM198B	FOSL2	DUSP1	PRPS2			AMBRA1
MT-ND4	GLRX	AL662796.1	DNAJA4	MUM1	MIB1	MYL12A			MX2
FNDC3B	SPHKAP	TIMM23B	MIB1	HSD17B12	CYR61	PLEKHA7			AC010894.3
CALD1	WISP2	PLAGL1	DOCK9	AC007388.1	MT-ND2	LSAMP			SAMD9L
NEAT1	STAR	ATRNL1	AES	HSPE1-MOB4	SNTG2	TAGLN			SIPA1L1
MALAT1	GLIDR	AC124312.1	P4HA2	FNDC3B	FBXL7	SMARCA1			AKAP13
HSPH1	PHEX	DNAJB1	EPB41L4A	TXNRD1	MT-ND3	DAPK3			AC009554.1
ATP1B3	HIF1A-AS2	HSD3B2	HSPA4L	DNAJB1	MT-ND1	ABLIM1			MCL1
LSAMP	GRK5	AP000311.1	DNAJB1	CHORDC1	PRRG4	ACSM1			STK17B
CRISPLD2	JAKMIP2	INO80D	HSPE1-MOB4	AC116366.3	FAM213A	SERF2			IFI44
HSPA4	PAM	C6orf106	AC124312.1	SNTG2	FP236383.1	LRP4			MRC1
CEBPB	DPYSL3	HSPH1	HSPB1	P4HA1	PRKCE	MTRNR2L12			DAPK1
AC092691.1	SUPT20H	SSFA2	ABHD3	KIAA1468	TCEAL9	MT-ND3			C5AR1
MCC	NPR3	CYP17A1	AC105402.3	KIAA1147	LDB2	FOXO1			PLTP
MAGI1	MIR4713HG	FAM102B	HSD17B12	SEPT11	HNRNPU	ARHGAP10			MPPED2
JUN	LIPE-AS1	RANGAP1	AL359915.2	MT-ND2	MKL1	PDGFD			BTG2
PDZRN4	HIF1A	PAPSS2	HSP90AA1	AC124312.1	NFIB	TCEAL4			FGL2
LAMB1	ABCA9-AS1	FAM198B	APOO	MSN	C9orf3	TCEAL9			LRP4
TIMP1	ERMP1	MKL2	SORBS1	MT-ND3	WWTR1	AC105402.3			XAF1
MT-CYB	KTN1	FAM208A	MUM1	MBNL1	COL19A1	MYL12B			DUSP1
COL4A1	DDIT4	RMDN2	KCNIP4	HSP90AA1	MKLN1	PAPSS2			SLC16A10
COL1A2	CHSY3	TXNRD1	PTGES3	ZNF90	CCNG2	SLC38A2			PER3
SEMA6A	GSTA1	AC007388.1	P4HA1	ABCG1	GLIS3	KLF9			GFOD1
MORF4L2	DPP10	APOC1	DNAJB6	BAG3	CEMIP2	PDXDC1			RAB31
DLGAP1	MGST1	WISP2	HSPD1	MIB1	AF127577.4	FP236383.1			XPO5
PTMS	CDH2	AF127577.4	BACE2	PTGES3	FOCAD	LAMA2			ZFP36
XPO5	FRMD6	NBAS	SEPT10	BACE2	TMSB4X	FN1			NAIP
FAM198B	GALNT2	S100A16	ELOVL5	OOEP	TFPI	PPARG			NDUFB9
LHFPL6	GSTA4	NREP	CERS6	FMNL2	HSP90AB1	LGALS1			EIF1
AMBRA1	TFPI	AC016831.7	ABCG1	DEPP1	LRP4	DOCK4			NDUFA4
SEPT11	ST8SIA1	DOPEY1	HNRNPU	CNTNAP3B	EEF2	FOSL2			TPT1
MIR99AHG	ABCA10	NETO2	HSP90AB1	HSPA4L	PTMS	GAPDH			COX4I1
DUSP1	CSMD3	MAP3K15	AC013394.1	SORBS1	XPO5	NR4A3			MTRNR2L12
GREB1	ZEB2	SERPINH1	NR4A1	HSP90AB1	S100A16	FNDC3B			SPTLC3
LPP	LINC00486	OOEP	HSPA4	NPAS2	OOEP	AC007388.1			ARHGAP18
PVT1	TIMP1	CHORDC1	JUND	ABHD3	SEPT2	DYNLL1			FGF13
TXNRD1	PRKAR2B	SEPT9	CSMD1	HSPD1	SNCA	NEAT1			PDE7B
SERF2	SLC1A3	AC073082.1	WWTR1	ZFP36L1	PROX1	ATP5F1E			MYL6
SEPT7	GREB1L	ANPEP	FXR1	APP	TAGLN	SERPINE1			ELF2
LONRF2	DOCK10	S100A13	AKAP12	MSI2	HIVEP2	ADAMTS1			TRIM22
GAPDH	AFF2	FHIT	STIP1	DNAJB6	AC010894.3	ANXA5			GNA13
AFF3	AC073082.1	STARD13	OSBPL3	MRPS6	ALPK3	PEBP1			IQGAP2
PRDM6	FHL2	FRMPD4	FNDC3B	LPP	SGIP1	SPARC			PDGFC
ELOVL5	GRIK2	AC013394.1	APP	RPGR	AMBRA1	LONRF2			NABP1
MT-CO1	HUWE1	TULP4	DUSP1	MCL1	CFL1	RASGEF1B			MX1
CHRM3	FLRT2	HHIP	C16orf45	SERPINH1	TULP4	MAMDC2-AS1			ARL4C
PSD3	AC018816.1	MMP16	TCEAL9	LIMCH1	SCN3A	PSD3
MRPS6	ACSM3	DHCR24	SLC38A2	AKT3	APOE	RBMS3-AS3
ZFP36L1	ARHGEF28	AC123912.4	SOCS5	SLC38A2	AF241726.2	PLXNA4
MYL6	TSHZ2	HIBCH	MT-ND5	STIP1	AC090568.2	AC010894.3
ITGB1	DST	COL11A1	ARHGEF7	YBX3	PTMA	CHCHD2
MBNL2	B2M	S100A6	KTN1	MAMDC2	NDNF	DLGAP1
KTN1	AUTS2	GPC6	ZFP36L1	PDE3A	AGFG2	RAB11A
IRS1	PLAGL1	AC092683.1	NUFIP2	HNRNPU	SASH1	SH3PXD2B
MT-CO2	HSD11B1	MT-ND4L	GPX3	NUFIP2	TROVE2	DHFR
APP	TENM3	HKR1	FMNL2	ACTN4	ZNF90	AUTS2
NFIA	AC111152.2	DHFR	KCNQ1	PCAT19	AC013394.1	SEPT7
SEPT2	CTNNAL1	AL359915.2	CRIM1	ELOVL5	TSHZ1	ADAMTS2
FAM208B	FRYL	BAIAP2L1	QKI	TSHZ1	MAMDC2	BNC2
MIB1	GJA1	PBX1	MSN	HERC2	PDXDC1	B2M
COL1A1	PRSS23	WASHC1	TXNRD1	EFNB2	FDX1	WNK3
HIVEP2	PPARG	HSP90AA1	PCAT19	BAIAP2L1	ZFAND3	MT-CO3
RYR2	ACSL4	UBC	MT-ND2	DOCK4	ITPRIP	ZFP36
B2M	FTL	TSHZ1	CWF19L2	PLXNA2	SEPT11	UBB
LRP4	MPHOSPH6	RMDN2-AS1	MAGI1	HSPA4	RHOJ	C11orf96
NR4A1	HMCN1	FAT3	ACER2	AKAP12	NFKBIA	ATP1B3
CHORDC1	PRLR	AC011452.1	ADAMTS9	PTPRM	ANXA5	ZNF90
NAV3	SMARCA1	EXTL2	IRF2BP2	KTN1	S100A13	LHFPL2
CTNNA3	ADAMTS6	AC098850.3	GPC6	RNF145	AL136531.2	ACTG1
PTPRK	METAP2	PSD3	SUGT1	RALGAPA2	FOSL2	SUB1
PLXNA4	ABCA9	STIP1	NAA16	FXR1	TSPAN12	CEBPB
TCEAL9	AC007319.1	CHCHD3	COL1A2	CAP2	C1QTNF3-AMACR	BEX3
RBMS3-AS3	TJP1	HSPB1	TCAF2	MAGI1	ELOVL5	CEBPD
JAM3	CPEB4	ISPD	COL4A1	MMP16	ATP11C	HSPD1
HSP90AA1	THSD7A	GPBP1	HIVEP2	EFNA5	MID1	SEPT2
HIST1H2AC	USP15	LYN	OOEP	MAST4	ITGB8	FILIP1L
SOCS5	DOK5	ADGRL2	DNAJA1	CD93	DNAJB6	AC013394.1
ADAMTS2	ARHGAP24	PTGES3	KIAA1468	PLOD2	PCBP1	SEPT11
PTGES3	RGN	ANKRD55	OSBPL1A	XPO5	AGPAT5	EIF1
KLF9	FRMD5	TMEM135	ARHGAP5	COL1A2	AL359915.2	CBR4
DPYSL3	LDLR	DIP2B	MT-ND3	QKI	CHCHD3	COL12A1
LGALS1	FAM198B	SESN3	PXDN	DNAJA1	HIF1A	HIF1A-AS2
DNAJA1	FILIP1L	TCAF1	DOCK4	STAT3	CAMK2D	SRPX2
TCEAL4	PPIE	EVI5	NREP	PCBP1	PRICKLE1	LINGO1
COL3A1	CTNNA3	HSPE1-MOB4	MCF2L	PTMS	MT-ND4	CALD1
KIAA1551	ZC3H12C	AC019117.1	MRC1	ARHGEF7	DIP2C	MIR99AHG
STAR	AC004784.1	HEXDC	MBOAT7	BMP6	NFKBIZ	IRS1
SYT1	SCD5	JUND	PLCL1	MYO1E	CCDC26	PCDH7
COL6A3	KSR1	KLHL4	COL4A2	ADAMTS1	AL445472.1	BAG2
ANXA5	CEACAM1	AC097376.2	SESN3	MACF1	FAM49A	EEF2
C11orf96	PID1	NDFIP1	AHSA1	ITGB1	C11orf96	ALDH7A1
ENAH	PDZD2	KIAA1468	MALAT1	ZFP36	CLIP2	ATP5MG
ASAP1	OSBPL6	HSD17B12	MLKL	THBS1	MT-CO3	TSPAN5
ZSWIM6	PAPSS2	BAG3	MSI2	AC092683.1	ZFP36L1	TLE4
HSPB1	SLC46A3	ZNF638	HIBCH	EPS8	SOCS5	AMMECR1
TENT5A	VEGFA	PTPN14	GRAMD1B	PARD3	RBP1	ZFP36L1
MYL9	BTC	PRKD1	TANC1	ST7	ADAMTS6	CFH
TSC22D1	TSPAN12	SH3GL3	CHRM3	TCEAL9	SLC40A1	ZFAND5
CHCHD2	FN1	AC104389.4	PARVB	MEIS2	SERF2	THUMPD1
AC026316.5	LSAMP	IL6ST	ST13	CDH13		HIVEP2
AC013394.1	PSG8	CSMD1	BAIAP2L1	AMBRA1		ELOVL5
RBP1	ABTB2	P4HA1	PDE4D	TAGLN		PDE7B
NEDD4L	AP000311.1	CCDC88A	EPAS1	EEF2		RAB8B
CERS6	PRKCA-AS1	PARG	SPRY1	MGP		ACTB
PTMA	TPT1	AL138752.2	ZNF638	NNMT		KLF6
FLRT2	OOEP	MUM1	SDCBP	HSPA9		RORA-AS1
ZFAND5	STK17B	CYP39A1	CLIP2	TANC1		PPIA
TPM4	WSB1	LDLR	PRKAR1A	SPARC		USP3-AS1
PEBP1	AC022075.1	GSE1	GRK5	SNAP23		MBNL2
MUC20-OT1	IL6ST	CPEB4	PTMS	CWF19L2		MT-ND2
IGFBP4	RAB31	ZNF608	FGFR1	JUND		ABCA10
GRAMD2B	MCC	C2CD2	SPARC	PLCG2		FTL
ITPR1	RAB20	VAPA	TRIO	CHCHD3		BACH2
PDE7B	TAF1D	LAMA3	IQCJ-SCHIP1	FOS		PITPNB
ST13	MYL9	REXO5	NPAS2	ARHGAP5		CNN1
SIK3	SIMC1	MUM1L1	PDS5B	SESN3		DDAH1
BNC2	ANTXR1	AC105402.3	NRIP1	UBE2D3		SCN7A
ZNF90	HMGCS1	PLOD1	MYO10	KLF6		CRY1
PSAP	AFF4	HERC2	CMIP	PARVB		IGFBP7
OSBPL1A	AC006148.1	KDM5A	ST7	PDS5B		COL4A3BP
COL4A2	INHA	PRPF4B	GRB10	CLIC2		TPT1
TGFBR3	GRB14	RBM14-RBM4	MCL1	CAMK2D		RNF145
ROBO2	ATP5MG	AL136531.2	UBE2D3	CERS6		C6orf106
HNRNPU	RACK1	JAG1	GJA1	NFIB		SF1
RNF145	POT1-AS1	ARHGAP5	CCNG2	CREBRF		HSP90AB1
AUTS2	AC008957.2	TAGLN	GSE1	GAB1		YBX1
NLGN1	UNC5C	DOCK4	CHST15	ST13		DAAM1
SLC7A2	AC099066.2	EPS8	HIF1A	CCNY		FSTL1
MEG8	SERF2	HSPA4	CHD3	PPFIBP1		CRISPLD2
PLEKHA7	MTHFD1L	TRUB1	RP1	ASAP1		CELF2
DNAJB6	MRPS22	STK3	STARD13	PRRC2C		DDIT4
KLF6	TRPC1	LRRC37A3	FSTL1	FOXN3		MYL6
AMMECR1	AC090826.1	AMBRA1	NAV2	LTBP1		MT-ND5
MSRB3	SPARC	SIMC1	EPS8	ACER2		FLRT2
ZFAND3	SIK3	FRMD3	EXOC6	CMIP		DENND5A
ARHGAP10	RSRP1	KTN1	HERC2	SMAD6		AFF4
DST	PTPRD	IMPAD1	PRKD1	CEBPD		TRIO
NCALD	MAPK4	ACIN1	ARL17B	CCT4		AFF3
STIP1	LAMA1	GLS	FOS	NAA16		PTMS
CCT4	MYL12A	AL158152.2	PDE4B	YPEL2		KTN1
PLA2G5	FAM198B-AS1	LINC00623	SMARCA2	AC010894.3		HSPA9
DNAJB1	LGALS1	PTPN20	RNF145	HIVEP2		HIF1A
LAPTM4A	MYL6	SMYD3	STEAP1B	IGFBP3		CHSY1
SRP14	ACSM1	HSP90AB1	CLIC2	MT-ND4		AP001011.1
FXR1	ABCA6	CAMTA1	MAST4	ADAMTS9		ERRFI1
EIF1	PLCL1	ERMP1	CCNY	ZFAND3		FTH1
EEF2	UBE2E2	FXR1	PSD3	PLEKHA7		COL1A2
CHSY1	EPB41L2	AC010615.4	FLT1	ITSN2		EML5
HSPA1B	PRKCA	MBOAT7	TRAM2	C17orf67		ST13
TSHZ1	ARHGAP6	MIR222HG	TULP4	MPDZ		USP3
DGKD	TAGLN	PRDM6	UGCG	G3BP1		PRKAR1A
SOX4	PAPPA	XPO5	UBC	WWTR1		MT-ND1
ACTA2	GLDN	GRK4	JAM3	KCNJ2		EML4
PARD3B	NPC1	AC124319.2	PITPNB	MAN1A1		GABPB1-AS1
RFTN1	S100A6	NOP56	ASAP1	KDM4C		CHCHD3
CHD1	NLK	LRP4	PDE3A	KANSL1		TENT5A
ST3GAL4	SIPA1L1	FLRT2	PDE8A	ARHGAP26		ARPC2
FAM208A	ALCAM	PPP1R9A	ATP11A	SKIL		TTC8
CDK14	UQCRC2	LIX1-AS1	ANKRD11	SPATS2L		TRPC6
WIPF3	KCNK15-AS1	MT-ND2	NEDD4L	WWP1		FAM118A
LMNA	SUSD4	ASCC3	RALGAPA2	ARHGAP17		SMC5
ALDH7A1	ACO1	RBAK-RBAKDN	CCT4	MECOM		KIAA1551
ZFPM2	NR1H4	ETV6	PLOD2	NORAD		PDLIM3
RYBP	MT2A	DLC1	MPDZ	SDCBP		GRAMD2B
PITPNB	AC100800.1	ROBO1	SCARB1	ARMC9		PABPC1
RHEB	UBB	PRRC2C	PHF10	TBC1D15		SRP14
AL359915.2	RANBP17	FP700111.1	TEAD1	PRKD1		LAMB1
UBC	RNF144A	ENC1	STAT3	PHF10		COL6A3
GLI2	AC008892.1	NPAS2	ARHGAP26	OSBPL3		SLC7A8
PDXDC1	ZNF98	CR381653.1	RASGRP3	CHIC2		PPP2CB
CEBPD	PTS	HSPA8	CNOT6L	SYNPO		CNKSR3
CMIP	CD63	NSF	TSPAN5	AEBP2		GLCCI1
SESN3	MYO1B	TPI1	KLF6	MYH9		AL359915.2
PKDCC	APPL2	ASPH	CD93	FAT4		MT2A
FSTL1	TBC1D5	MIB1	SNAP23	PPP2CB		STX12
UNC5C	ORMDL1	DCAF6	PCDH17	ZNF638		SLC26A3
MACF1	PLXDC2	PPP3CA	TENT4B	RAPGEF2		ZSWIM6
PPP3CA	AC005208.1	CTIF	ITGB1	ANKRD10		DGKD
PBX3	ECE1	ZNF90	MAN1A1	AFDN		JUNB
CHCHD3	MCF2L2	AC123912.1	FOXN3	CLK1		SERPINH1
PLCL1	XPO5	SAMD5	CACYBP	TMTC1		FAM122C
ATP13A3	WASF1	KANSL1	ZC3HAV1	LTBP4		PRPF4B
SPTBN1	NME3	OAF	ACSL4	NKAIN2		RAD51B
SLCO3A1	MIR181A2HG	LINC01505	PREP	GBP2		MID1
FTL	THUMPD1	AC009554.1	CHD7	STEAP1B		MAPK6
COL6A1	RIMS2	RBP1	KMT2E	TULP4		CDK14
SERPINE2	GPC5	PGK1	DOCK1	SIK3		SIK2
GNAS	FBXL7	USP13	SIK3	KCTD12		HSPA4
LUM	FOXL2	PXK	CEBPD	DOCK1		RHEB
GNA12	SCAP	ACSL3	SH3KBP1	NFIA		ADAM17
VAPA	CDK5RAP2	ENOX1	DGKH	PDE4D		C16orf45
ADAMTS1	HERC2	PKD2L2	UBE2H	HIF1A		GLI2
HSPA9	S100A16	PEAK1	XPO5	YTHDC1		DCN
ACTG1	GALNT10	ERI2	NUCB1	NCKAP1		SESN1
RASAL2	C9orf16	DUSP1	ZNF516	ITGA5		SGK1
PRPS2	CFH		PTPRM	HPRT1		FAM208B
PDK4	DUSP1		DIP2B	MED13L		HS3ST1
TSC22D2	CLMP		GPBP1	LRRC32		DAPK1
IL6ST	ZNF431		SLC22A23	IGF1R		ACSL4
CHL1	MEF2C		YPEL2	DYRK1A		ZFC3H1
TLN2	TVP23A		TPM4	ATP2C1		COL1A1
SIK2	CAMTA1		PGS1	FOXP1		HSPH1
SPRED2	PLD1		CLASP1	AAK1		DOPEY1
PLD1	EID1		MGAT5	TIMP3		DDX24
PAWR	GATA4		PRRC2C	SUGT1		TAX1BP1
COL18A1	AC055733.2		ZFAND3	PITPNB		TENM4
NUFIP2	DDR2		SKI	SPEN		KCNT2
RERG	GTDC1		HSPA9	EFR3A		FOS
SKI	FTH1		MACF1	TMTC2		THBS1
DMD	NACA		FBXL7	IRF2BP2		ESYT2
SMC5	ROBO1		RTN4	AHNAK		SPRED2
SGK1	KCTD8		CLK1	PCDH11X		PLD1
ELL2	IGFBP7		PPP2CB	GPBP1		HSPA12A
GOLGB1	FUS		RAB21	KAT6A		CTNNAL1
PPP2CB	FOXO1		SNX3	TSC22D3		PARD3B
EBF1	KCNT2		AMBRA1	PBX3		ENO1
LHFPL2	SLC25A37		RFX3	IQCJ-SCHIP1		CASC15
GPBP1	MFHAS1		PLXNA2	NAA50		SAMHD1
CST3	SAT2		INTS6	ANO6		SIMC1
COL4A3BP	AC092691.1		IFRD1	SKI		ACACA
HIBCH	MAPK8		TBC1D15	ARHGEF12		UBA52
TRIO	ZRANB3		SFMBT2	NEDD4L		NDUFA4
LIFR	AC006059.1		RAI1	XRN2		CMIP
ANKRD44	AC009975.1		PAPOLA	UBE2H		HIST1H2AC
PDGFD	MYO10		GOLPH3	SERPINE2		AHI1
ACSL4	PDZRN3		ERBIN	CHD1		SLC25A17
NID1	PDE8A		WAC	SNX25		CMYA5
BEX3	CAMSAP2		USP13	BACH2		BICC1
PRRC2C	BEX3		YTHDC1	PLPP1		MT-ATP6
CD81	EIF1		MCC	ZDHHC14		TUSC3
QKI	TXNRD1		ETS1	ARHGEF28		NLGN4X
PXDN	CTIF		PRICKLE2	INSR		HNRNPU
DAPK1	TRABD2A		NID1	TJP1		CCDC146
UBA52	SLC2A14		CHCHD3	HIPK3		EIF4A2
CNN3	SLC47A1		NDST1	TFPI		GLUL
FOXO1	MARCH3		LPP	UBC		ATRNL1
TAX1BP1	RLN2		SH3PXD2B	GAPDH		ABCA9
PEAK1	CEBPB		XPO1	AKAP13		DPYSL3
TLE4	SLC26A2		DISC1	GOLPH3		WWC2
RHOBTB3	PDLIM5		FAM241A	WDFY3		UACA
TANC1	ELMO1		PPARG	CTNNAL1		TM9SF3
PRPF4B	CCBE1		VAV3	SYNE2		GATA6
RAB31	ENAH		SPEN	ATP13A3		MEF2C-AS1
COL5A2	SPRED1		FYN	PLSCR4		RHOBTB3
DAAM1	FBXW11		CAVIN2	TRAM2		RACK1
TULP4	LIPE		MT-ND4	FAM155A		ZFPM2
TIMP2	FAM163A		SEM1	ARF1		GBE1
LARP4	LRP4		PRKCE	HIBCH		SARAF
SFT2D2	ACTG1		CTIF	PLSCR1		EEF1A1
LDLRAD3	GPAT3		ARID5B	PFN1		PIK3R1
APLP2	AVPI1		ATRX	CTNNA1		ATP13A3
SMURF1	LTA4H		PTPRE	S1PR1		PVT1
ANTXR1	INHBA		TENT4A	AQP1		CDH11
MORF4L1	PARM1		ATN1	JADE1		RRAS2
NECTIN3	FDXR		KDM5A	PVT1		MGP
SH3RF1	SMAD3		RYBP	SLC45A4		TIPARP
MID1	TRUB1		AZIN1	ITGAV		BST2
HSD17B12	CSRNP3		DPH6-DT			SPAG9
COL12A1	AC025627.1		RHOBTB3			DCLK2
ATP2C1	GAPDH		AHCTF1			MAMDC2
PGR	SGCD		SPATS2L			KDM5B
ANKRD11	FAU		TNFAIP3			CD63
P4HA1	GNG12-AS1		MAMDC2			DNAJB6
SORBS1	PDGFD		MYO1B			INTS6
CTBP2	TCEAL4		TSPAN18			HLA-A
TMEM135	FCHSD2		CDH2			KCND2
PACS1	EML4		NAIP			AASS
EIF4A2	ACTB		ZEB1			OSBPL9
PTPN14	FIGN		CCT3			RYBP
WWC2	STARD4-AS1		PDLIM1			TIMP3
ARPC2	CHST7		CDK14			SESN3
ZNF331	PLGRKT		SSH1			MORF4L1
MBOAT2	EGOT		JUN			PPM1K
AC009093.2	DCAF8L2		NDRG1			VAPA
ZDBF2	DNAH14		RALGPS2			UST
SH3BP5	AC145124.1		ATP2C1			ILK
ATRNL1	MRAP		SYNE2			CCNL1
ADAMTS16	SMIM4		CCDC50			TSC22D2
CNTN1	CEBPD		RAPGEF2			ARIH1
QSOX1	RHEB		LRRC37A3			CDC42SE2
SON	RNASEH2C		PPP6R3			GREB1L
ESYT2	LINC00513		CREM			SLK
ARIH1	SCN9A		PPP2R2A			MCU
SYNPO2	AC010168.1		KANSL1			SQSTM1
RAB8B	HSPG2		COL6A2			MYL9
TMBIM6	SORBS2		SMAD9			XRCC6
ANK2	PIK3R1		ARHGEF12			IGFBP4
HTRA1	AP002336.2		PGK1			TEAD1
TPT1	TMEM150C		BANP			PNRC1
MAMDC2	CPE		BRD4			PALLD
SPART	BASP1		ADAM9			NCAM1
SH3PXD2B	JUN		NAV1			DOK6
FTH1	DANT2		DAAM1			ZNF516
RAD51B	AC010735.2		SNX25			MYH10
DOCK4	AP001011.1		SSBP3			INO80D
GLUL	GSTM3		RBPMS			PBX3
AC124312.1	LRRC8B		MTMR10			HTRA1
G3BP1	PGP		ZRANB1			DNAJA1
ARID1B	ANGPT2		ZCCHC2			JAM3
MYH9	AL138752.2		VMP1			NEGR1
PABPC1	NCAM2		IL3RA			SYTL4
HLA-A	ERI2		UACA			RDX
ABLIM1	GSTT2B		NEDD4			ZNF331
ARHGAP5	KCNQ1		DST			FAM208A
DENND5A	ASCC3		YWHAG			NUTM2B-AS1
PRKAR1A	ZBTB20-AS5		MAGI3			ANK3
RALGPS2	MSRB3		ABLIM1			PDE10A
ACTN4	FAM19A2		NOP58			PEAK1
UACA	CCS		PIK3CA			PRDM2
PPP2R2A	FAM84A		TMEM243			COPA
MAPK10	FAM85B		CYTH1			CSRP1
GALNT2	AC010127.1		PNISR			MIB1
PIK3CA	LGALS12		STOM			CST3
ITM2B	AL024508.1		SASH1			LMNA
MCU	SMS		TMEM184B
SMARCA1	LEPROTL1		RFTN1
RACK1	RBMS3-AS3		TMEM87B
IFITM3	CALD1		RNF217
WWC3	MSMO1		XRN2
MYH10	MPP6		NUDC
CACNA2D1	DPP4		EEF2
TENT4B	KTN1-AS1		WWC3
ADGRL2	ZNF451-AS1		NECTIN2
CD63	ID4		MBNL1
NXN	RUNX1		MAP3K5
NAA16	LINC02256		MARCH3
FAM122C	HNRNPDL		HERC4
AHCYL1	ENC1		LPIN2
AKAP12	AP000919.2		NIPBL
UST	FAM196A		RAI14
SNX3	GRHPR		NEDD9
TOP1	RIC1		ZNF800
TCAF1	JAKMIP2-AS1		CELF2
ACSM1	SLC9A7		RPGR
CASC15	TPK1		IGF2R
GATA4	TTC28		ACTN4
PAPSS2	ADM		COL6A1
FER	AL512625.3		PPP2R1B
STIM1	AC015923.1		CNKSR3
NUCKS1	VCP		SOS1
JARID2	ZRANB2-AS1		NRP1
SPEN	OBSL1		SMG1
TYW1	PSTPIP2		CNN3
SCLT1	GLIPR1		ELK4
ACACA	SH3KBP1		MYH9
ARHGEF12	EEF1B2		ST3GAL6
DOCK5	AMBRA1		CLEC2B
DDIT4	DUSP16		BNIP3L
PAPOLA	SUB1		SOD1
AHCTF1	CHRM3		UBR5
TM9SF3	MIR202HG		PDE10A
CMYA5	SRP14		SPART
FNDC3A	BACH1		KMT2C
PITPNC1	CGGBP1		TBC1D5
SLC4A7	ESR2		NFIB
HIVEP1	PRKN		OPA1
INTS6	ITGA9		ACTN1
AFF4	RCHY1		YY1
YWHAQ	OST4		HMBOX1
EXT1	MAST2		C1S
HUWE1	DDHD1		ASAP2
GNG12	AC058822.1		ZDHHC14
STX18	BTF3		SH3BGRL2
PRDM2	DDX24		MAP4K4
SARAF	AP000462.1		TSC22D1
LRRC37A3	RBMS1		ARHGAP17
GLS	ZMIZ1		BEX3
NLGN4X	BCAR3		KDM4C
PPP1CB	ZDHHC19		MID1
DDX10	PDXDC1		TIMP2
PPP1R9A	SLC16A1		KIF13B
WWTR1	ZFAND5		CAPZB
RAD21	CDH11		SLC4A7
EML4	SUPT3H		AEBP2
AEBP1	TXN2		SMAD2
TSPAN5	LINC01252		ANGPT2
RAC1	COX7C		NCOA2
HSPA12A	AL365273.2		EXOC5
NUTM2B-AS1	HP1BP3		APOE
EIF3A	NAT9		PLEKHA7
ZNF462	SLC23A2		PAWR
TACC1	TSPAN5		EIF4G2
HERC2	PRKACB		ZMYM4
AEBP2	SMCO4		HBP1
GNAQ	NPTX2		ST6GALNAC3
DPH6-DT	AC087286.2		AK3
HNRNPA3	CXCL17		MEF2C
ETNK1	PANX1		SMARCA1
EIF1AX	SON		YBX3
MAGI3	AL359710.1		DHRSX
ZFC3H1	IDH1		RGL1
SESN1	HTRA3		PCF11
PPP4R2	SPOCK3		PRKCA
PIK3R1	PRKCQ		ESR2
MTHFD1L	PRB2		DPYSL2
NAA50	RASSF8		PELI1
EFR3A	PRKAR1A		RRBP1
AHNAK	TMEM8A		LARP4
NAP1L1	DLG5		ITPRIP
THUMPD1	HS2ST1		DAPK1
PSPC1	WASF3		TMEM255B
STIM2	ZNF697		CASC15
HNRNPK	NME4		ANKS1A
BST2	OLA1		MYO6
ZFP36L2	TPM4		PIP5K1C
SCN7A	CREBZF		STT3B
PKNOX2	FKBP10		PDGFD
MITF	TCAF1		KHDRBS1
TRIM44	KCNK3		PLD1
SERP1	SGK1		DAB2IP
UBE2H	ZNF814		BACH1
GLIS3	NRP1		SGMS1
FILIP1L	AC015878.1		GALNT18
USP22	AC008105.3		IGFBP5
RHOA	HSD17B1		SIK2
BOD1L1	GREB1		SUSD6
MAP4K3	CHL1		MBNL2
MGAT5	FP236383.1		DCN
SNX25	TRIM73		ARF1
LCORL	ARHGAP31		PLEKHA1
PARG	S100A13		GAB1
SKP1	SRSF7		IGFBP4
MPZL1	ZNF521		CFAP161
CANX	AC090673.1		AGO2
USP3	SUGCT		ITGAV
ZNF451	AC079465.1		CHSY1
ATP6V0A1	MAT2A		ZNF160
CREM	FHIT		PVT1
CWF19L2	ITPR2		ZNF451
ATRX	SULF2		ITGA5
SMOC2	CELA3B		EFR3A
EIF3H	PPP1R10		CBLB
DSTN	EEF1A1		ITSN2
CREB3L2	LCN12		CSNK1G3
SF1	RAPGEF4		TRA2B
CCNL1	DDX21		RAPGEF1
NUTM2A-AS1	LHFPL3		LIMCH1
PDLIM5	TBL1X		CSNK1A1
PPM1K	LRRC8C-DT		KAT6A
KPNA1	AP003086.2		ZHX2
SPIRE1	HBB		RNF144A
GSE1	CCDC88A		PIKFYVE
SDC2	FZD4		AHNAK
PDE10A	KDM3A		TMTC2
SPRED1	WWC2		TSC22D2
HMGB1	COX4I1		ZFAND5
	AL391117.1		CALD1
	FP671120.1		TSPAN9
	YBX1		TOP1
	MIR22HG		CHD1
	DYNC1I1		MED13
	SLC16A1-AS1		NSD2
	NHLRC3		NOX4
	PLPP1		TCF7L2
	CYB5R3		KIF5B
	AC023051.1		RHEB
	MLH3		ARPC2
	PNKP		DIP2C
	SLC14A1		HNRNPA2B1
	AC011092.2		ZFC3H1
	HLA-A		KIAA1217
	ENTPD1-AS1		ARHGAP21
	POSTN		SRGAP1
	AL157938.2		PARP9
	NREP		RBP1
	COMMD6		AQP1
	NABP1		GLS
	SLC9A9		IFI16
	LRMDA		LDB2
	LRRTM3		ZFHX3
	GRIN2C		PPP2R2D
	CFAP44-AS1		FER
	AKAP7		STK3
	AC078850.2		MAPK1IP1L
	COX5B		TTLL5
	ATP5PF		CNST
	B4GALT1		IWS1
	FAM153B		QSER1
	RNH1		INPP4A
	ZNF213		ARHGEF28
	ALDH3A2		PPFIBP1
	DNAJC1		TCEAL4
	HNRNPC		GHR
	TMEM45A		ZFYVE28
	PPIA		RNF216
	AC145350.2		SLC25A32
	SEMA3C		PACS1
	USP3-AS1		MCU
	AC016205.1		WWC2
	APOO		DYRK1A
	GPAT4		ANXA5
	G0S2		BRWD1
	NDUFA4		SPTBN1
	ABO		PPARD
	TMEM144		KCTD12
	PTPN7		GBE1
	AC074032.1		UBR4
	AC066613.2		ATP11C
	NDFIP1		ZNF407
	ZNF680		CBL
	UQCRQ		DARS
	IGSF11		USP36
	TCEAL9		NFE2L2
	AC093535.1		AKAP13
	NDUFS5		PPP4R2
	SRPX2		ATF2
	PWRN1		SIMC1
	SF1		BCLAF1
	HK2		MORF4L2
	FASTKD1		HDAC4
	KIF1BP		NIN
	TTN		PALLD
	GRK4		EIF2AK2
	AMMECR1		MERTK
	ARPC3		ZBTB1
	AP002075.1		MYCBP2
	NMNAT3		TMEM123
	FSCN1		GNG12
	TNC		FMNL3
	ZNF385B		TCF7L1
	AL359706.1		TANC2
	AOX1		AFDN
	AC098582.1		MARCH6
	RAB11A		NAP1L1
	LATS2		TIMP1
	PTGFR		CAMTA1
	PSMA7		FANCL
	SLC25A18		UBQLN1
	AC027018.1		TNFRSF10B
	ZHX3		DYSF
	SPDYE2		TMEM65
	AL391097.1		CFH
	AL357055.3		ROBO1
	AL031316.1		FLRT2
	AP001528.2		MYO1E
	CIRBP		PHIP
	EDNRA		FRYL
	MAP3K15		PBX3
	DECR1		SMAD5
	PPIB		PLPP3
	C9orf147		KDM4B
	SNCA		BBX
	ITGA2		CLOCK
	ATP2B4		TNKS
	SLC25A5		RAP1B
	ATP5F1E		SWAP70
	ARL15		HNRNPK
	S100A10		PLSCR1
	FAM96B		KANSL1L
	GNLY		UBE2E2
	ATP11A		PABPC1
	LUZP1		NMT2
	AC087741.1		CHIC2
	C1orf141		AFF4
	TUBA1C		ZNF106
	PCSK6		PPP1R12A
	STT3B		TBC1D1
	PLCB1		FGFR1OP2
	GRIK1		AKT3
	TRNT1		NPTN
	GADD45G		CTBP2
	GOLGA8A		ETNK1
	ARHGEF6		REL
	SNHG8		GNAS
	PEBP1		RAD21
	ST3GAL5		MTHFD1L
	AC006504.5		SLC7A1
	TIPRL		EFNB2
	AC008537.1		C17orf67
	BIRC2		ANO6
	AC098829.1		ROCK2
	LINC01239		NT5C2
	C9orf84		CDK5RAP2
	C8orf59		AHCYL2
	ABHD15-AS1		CCDC88A
	UBAP2		TBCD
	EXOSC8		GKAP1
	ADAM23		ZDHHC21
	ARPC5		ELMSAN1
	ARHGAP28		PDXDC1
	DDX50		LHFPL6
	GPCPD1		ADGRL2
	SCML1		YAP1
	TRIM24		PTK2
	MIR193BHG		PARD3
	ADAM17		RBM33
	BCAT1		GAPDH
	BCL2L14		PDZD2
	AC090124.1		SH3BP5
	MRPL57		BAZ2A
	AC002429.2		CBFB
	ABCC4		MAN2A1
	PHACTR2		VAPA
	AP001021.2		ZSWIM6
	ARMCX3		OSBPL8
	AC010894.3		NFKB1
	JCAD		DEK
	AC009554.1		HMCN1
	IRS1		FAM120A
	PTRH2		ACIN1
	TGFBR1		PLEKHG1
	ID3		FAM219A
	ANTXR2		MBOAT2
	TLN1		SELENOW
	GLS		PPM1F
	EBP		ARHGEF3
	DDX18		INPP5D
	PHF10		PRKD2
	HS6ST1		MARCKS
	NCLN		SLK
	MYL12B		JMJD1C
	CCDC150		SLC7A5
	SMOC2		XIST
	UBA52		SRRM2
	AC123912.4		TAX1BP1
	AL512625.1		NFIX
	GATA6		AHI1
	PRKD1		B4GALT5
	UBC		TIAM1
	NUBP1		NNMT
	FBXO38		NFIA
	ATP1B3		KLF7
	AC119150.1		TANK
	SLC25A6		RB1CC1
	SAP30L-AS1		PDE2A
	PABPN1		MKLN1
	ATP5MC3		MECOM
	IL23R		CPXM2
	ZNF429		NR2C2
	RBMS3-AS2		LARGE1
	CCDC90B		PCSK5
	CYP2W1		ARHGAP32
	INSR		COPA
	GFOD1		TNS1
	ZSWIM5		CORO1C
	EGR1		UBL3
	ATP8A1		EGFR
	RAPH1		ATP1B3
	AC024257.1		TBL1XR1
	EDF1		KMT2A
	ARF4		ASPH
	RGS2		SYTL4
	FSHR		IFITM2
	WLS		SON
	BEX2		FARP1
	CMAS		GTF2I
	MRPL33		RGS3
	DDX58		PGAP1
	HRASLS5		MAPK1
	NIT1		AGFG1
	PCNX1		ZMYND11
	RNF212B		PHACTR2
	RMND1		DEAF1
	E2F3		GNB1
	CCT5		NUTM2A-AS1
	AL035427.1		RAPGEF4
	CCNJL		TBC1D22A
	USP13		LGALS1
	PLB1
	TXNRD3
	MTCP1
	TMEM181
	HLA-B
	CHCHD2
	FLG-AS1
	ABHD5
	YTHDC2
	LPIN2
	ZMYM4-AS1
	C1QTNF1-AS1
	AC108058.1
	NRIP1
	ASPHD1
	GNPTAB
	ZNF786
	PLA2G5
	TRMT10B
	CCND2
	ACTR3
	SNHG27
	TMEM108
	HS3ST3A1
	IGF2R
	ROR1
	TGFBR3
	ACADVL
	C3orf67-AS1
	WNK3
	KCNIP4
	FBN1
	MORC4
	PDZRN4
	HLA-C
	SAMD3
	ST3GAL4
	AC012404.1
	TMLHE-AS1
	PSMA3
	DAPK3
	AC114760.2
	MARC2
	LURAP1L
	CD83
	ATP2C1
	TIMM8B
	PPM1K
	TEFM
	GPR75-ASB3
	SCG5
	LINC02233
	MND1
	NDUFV1
	PFDN5
	SLC25A45
	RASSF8-AS1
	VDAC2
	SCRN3
	SUSD1
	A2ML1-AS1
	AC244131.2
	OCRL
	ACER3
	FRMD6-AS1
	EREG
	R3HDM1
	HSDL2
	C1orf122
	LINC00937
	SLC25A3
	ACE2
	LDHB
	RNFT1
	AC092574.2
	GTF2H5
	PLS3
	GPAM
	AC105402.3
	COP1
	CFLAR-AS1
	SNHG25
	FDPS
	ME2
	MGP
	PPP2R3C
	TRG-AS1
	FAM102B
	IDI1
	PTPN22
	SLC16A7
	NUP58
	ZNF302
	PHPT1
	POLR2L
	KLRD1
	AL136988.2
	WIPI1
	NPM1
	DCLK1
	TM7SF2
	AL139383.1
	HEPHL1
	PARK7
	CDH12
	MLX
	CRACR2A
	AQP11
	CFL1
	CYP1B1-AS1
	TMEM229B
	SCD
	C6orf226
	CHGB
	AF127577.2
	SNRNP70
	RAP1GDS1
	SLC35B4
	UQCRFS1
	AC009630.1
	AL390729.1
	HLA-DRB1
	SLC3A2
	PGRMC2
	NOD1
	PGM1
	EXOG
	CFD
	DCUN1D5
	CEP85L
	ABCC3
	ZNF641
	SP140L
	LIPH
	ANO10
	BBOX1-AS1
	FAM49B
	IGFBP2
	CHRM3-AS2
	AC020571.1
	AL365356.1
	CMC2
	FNBP4
	AC073343.2
	DERA
	DCN
	AC007388.1
	KLHL5
	JUND
	AL662796.1
	LRRC8A
	CARD14
	AC006145.1
	VSTM4
	PGD
	PABPC1
	SLC13A3
	PARP11
	GARNL3
	CITED2
	DCTD
	CMPK1
	IFI27
	AC009060.1
	NDUFA12
	OTUD3
	CUL4B
	CENPP
	AC026894.1
	MIR181A1HG
	ZNF565
	HSD17B4
	METTL8
	LRCH2
	ST7-AS2
	DGUOK
	AC026202.2
	GLMN
	IFI6
	LINC01362
	FAT4
	KHDC4
	TENT2
	NXPE3
	CHST11
	POLE2
	AP003049.2
	SEMA6A
	AL354733.3
	TBC1D23
	NINL
	OMG
	ZNF596
	KCNJ16
	DIAPH2-AS1
	AC068888.1
	VEZT
	SLC12A8
	ANXA5
	ZNF618
	SEC13
	ATP10D
	FAM118A
	AC131571.1
	ZNF708
	AC008957.1
	AC025031.1
	CAV3
	MAMSTR
	AC001226.2
	ATP1A1
	PSAP
	HNRNPH1
	MTCL1
	BEX4
	COL1A1
	FRRS1
	AC006504.2
	MRPL14
	RBM4B
	AL031428.1
	WDR44
	LURAP1L-AS1
	RBM3
	MAMDC2
	CCDC134
	CDC7
	ZNF90
	TPH1
	SRSF6
	MRPL51
	AL590399.1
	ZNF335
	TUBA1B
	SOBP
	ABHD6
	PAPLN
	PVT1
	BDNF
	TAOK3
	TMA7
	SYNPO
	AC019130.1
	LINC00685
	SEC61B
	TIGAR
	MAP1LC3A
	PKD2L2
	AADAC
	HOMER1
	C2CD2
	SLC16A3
	ENY2
	USP39
	AC008914.1
	ITGB2-AS1
	PLEK2
	HLTF
	MIR503HG
	MAPKAPK5-AS1
	SPATS2
	RMDN1
	ESF1
	DIRC3
	LHFPL6
	AC117834.1
	CYB5A
	TEX30
	LANCL1-AS1
	NDUFB2
	PWWP2A
	NRIP3
	TMEM41A
	MDGA2
	HACD3
	AC015849.3
	SGCE
	FST
	FHDC1
	DLD
	AC004381.1
	AL117339.5
	AC024145.1
	OSMR
	ZMIZ1-AS1
	TMPRSS9
	PPIP5K2
	SEMA7A
	LEMD1-AS1
	AC023154.1
	APOA1-AS
	IFI16
	STK4
	NFKBIA
	AC090833.1
	EIF2A
	DDB1
	RAD18
	KAT5
	CTSL
	ATRN
	DHX29
	IP6K2
	COL10A1
	FBXO32
	AHI1
	SPSB3
	MBOAT7
	PDK3
	PCCB
	NCBP2
	PLA2G12A
	IL11RA
	PDGFC
	MOV10L1
	SYNC
	COPS6
	PPP1R12C
	NAV1
	GPR63
	AL589743.5
	NPY1R
	ACAT2
	GALNT1
	STIM2
	NAALAD2
	CHMP2A
	SAP18
	CD274
	AC007529.2
	COA4
	SH3BGRL3
	WDR12
	RNF7
	INKA2
	LY6E
	AL139220.2
	EPHX1
	MVD
	BOD1
	CASK
	TPST1
	PSG3
	AL391097.2
	DENND6A-AS1
	HINT1
	BDNF-AS
	COPB2
	ADIPOR2
	SCFD2
	UNC13D
	ZFYVE16
	AC013640.1
	AC091868.2
	FADS3
	ANKRD7
	AC005480.1
	ECHDC1
	AC006299.1
	MT-CO3
	AC010976.1
	FADS2
	CYHR1
	NAGLU
	TXNRD3NB
	GGCX
	PDZK1
	HEATR3
	FNDC4
	CCKBR
	KLHL3
	COBLL1
	AC108472.1
	UQCRB
	SLC35G1
	DHRS9
	CKMT2
	JPX
	ARSG
	YARS
	EPHB1
	ARL4A
	PLEKHG4
	FAM222A-AS1
	PCDH9
	CYP1B1
	CCDC36
	JAK2
	UBXN8
	VRK2
	ZNF790
	AC092378.1
	GOLGA1
	TMEM164
	ACAA1
	C1QBP
	ANGPTL4
	MAP3K20-AS1
	AL136454.1
	AC046158.1
	AC069549.1
	PSG8-AS1
	CEACAM21
	PSG11
	LINC02175
	SMIM10L1
	TSHR
	AC139720.1
	LIX1-AS1
	RHOB
	AL356599.1
	C1orf131
	AC017101.1
	SNRPN
	TOMM7
	C1QTNF7
	TTC3-AS1
	FMNL1
	FLNA
	AC013472.2
	ANK2
	AC068533.3
	GTF2A2
	ATP5MC2
	PLPP3
	CAPZA1
	VPS9D1
	HAX1
	AC009975.2
	AC093110.1
	MFF
	TMEM263
	ZUP1
	TNFRSF12A
	RAB27A
	OSTC
	ERO1B
	NT5DC2
	MRPL16
	VCAM1
	ATG14
	INPP1
	COPS4
	COQ2
	FSIP2
	HNRNPA2B1
	HDHD3
	GPRASP1
	FGFRL1
	PRKAB1
	BMP6
	ZNF124
	STAMBPL1
	MRPL34
	NETO2
	ANO5
	RGS7
	PRKD3
	ELOVL6
	TANC2
	RSRC2
	THUMPD3-AS1
	ELP6
	MARCKSL1
	SDHAF3
	CNTN6
	HMGN2
	EIF2S2
	CSGALNACT1
	APRT
	RNF14
	RBMS3
	CHRM5
	MXRA7
	EIF4E
	COL1A2
	SCN3B
	SRSF9
	TMA16
	PPIF
	YME1L1
	CTNS
	SLC35D1
	AC069029.1
	SRSF2
	TIMM13
	ZDHHC14
	NR4A1
	LDAH
	SLC35G2
	KRT10
	LINC00907
	GCLC
	GINS4
	RCAN1
	PSMD7
	IPO9-AS1
	VPS29
	EIF3E
	VAPB
	TMEM167A
	COX6C
	ZNF385D
	F3
	ATP5F1C
	TRANK1
	BCAR1
	INSL3
	AC036108.1
	MRPS25
	MARCH1
	FAM200B
	GOLGA7
	COL19A1
	ABLIM3
	IFITM3
	COMT
	CLK4
	ANKRD52
	TMEM168
	CCDC14
	EIF4G1
	TBK1
	SLC25A12
	COPS9
	FAM173A
	MAP3K13
	ZSWIM8
	PLA2G16
	FRMD6-AS2
	AC099329.1
	KCNQ1OT1
	IFNGR2
	AC004889.1
	GHR
	COQ10B
	ZNF117
	AC104596.1
	AC005037.1
	MRPS26
	MANBA
	RBFOX1
	FOSL2
	ZBTB20-AS1
	FKBP2
	GM2A
	PPP1R35
	UBE2S
	MDK
	ELK1
	CCDC69
	SIDT2
	AC011287.1
	AC011933.4
	CEBPZOS
	LINC01204
	UFL1
	ITGA1
	SLC39A11
	DCBLD1
	PJA2
	GNPDA1
	SUPT6H
	TPM2
	PHYKPL
	CC2D2B
	UCHL3
	AC018682.1
	CALU
	RBMX
	MBOAT4
	COL3A1
	PHLDA1
	SLC9A2
	KIDINS220
	LACTB
	BZW1
	GPRC5D-AS1
	SELENOS
	AC007216.4
	AC058791.1
	SPATA20
	COX7A2
	COL11A1
	CTNNB1
	NDUFAF4
	TMEM179B
	AC092839.1
	HHIP
	ZNF765
	LINC01515
	CEP192
	APEX1
	MRPS21
	CTSC
	TMEM208
	ARHGAP20
	AC090115.1
	DPM3
	C19orf53
	CYP2R1
	RAN
	AC103853.1
	AMDHD1
	RANGAP1
	PSMD8
	TAF4B
	SSR2
	CDK12
	ATP5MD
	KCNC1
	AP002812.2
	AC004594.1
	CHSY1
	AC108062.1
	BAIAP2L1
	NSF
	ABCA8
	SLF2
	PPP1R14B
	FASTKD2
	INTS12
	PKIA
	SF3B5
	NUPL2
	STX12
	NOSTRIN
	UNC5D
	AL365275.1
	MED10
	TMEM184C
	HPS3
	ING2
	RECK
	STARD13
	AC104316.1
	PTDSS1
	CEBPZ
	ANKRD30BL
	ANGPTL1
	PRELID2
	PPM1L
	DHDDS
	UBA6-AS1
	ADAL
	CASP6
	TP53I3
	TACR1
	ATP5MC1
	FGF12
	STRAP
	CCDC18
	SLC35B3
	SEC31A
	ESCO1
	FOS
	PRPF4B
	TGFB1
	POMZP3
	AF117829.1
	YEATS2
	MRFAP1
	FLNB
	ZMYM4
	ABCC5
	GADD45GIP1
	UST
	ALG5
	CYB561A3
	ERAP1
	RCBTB1
	GTF3C6
	ECH1
	ARGLU1
	SH3D19
	AKIP1
	GPR173
	ADAM9
	FBXL18
	TDG
	AC244453.3
	AC048341.1
	AC099520.1
	ENTPD4
	AL513327.1
	SPDYE3
	AP001528.1
	AC008731.1
	AC089983.1
	DNM1L
	NRDC
	KIF16B
	UBA6
	MT1E
	RRP36
	FTX
	N4BP2
	DOK6
	HS3ST1
	AP000787.1
	C7
	AL158152.2
	ARL16
	TRAPPC6B
	NMD3
	JMJD6
	EIF4A2
	USP48
	UFL1-AS1
	CD47
	PGAM1
	PAXX
	BACE1
	MRPL43
	XRCC6
	ZNF330
	EZH2
	MCTS1
	MBD4
	ERP29
	BMPR2
	ZNF138
	PPWD1
	AC104035.1
	C11orf58
	SACS
	SLC4A3
	P3H2-AS1
	CGNL1
	USP46
	MFAP3
	MRPS16
	TH2LCRR
	JUNB
	KRR1
	AL590079.1
	ARL14EP
	ALAS1
	MRPS11
	TTC19
	KLF7
	SRSF10
	PNN
	PRPF8
	CAV2
	RBM39
	AL020995.1
	GPSM2
	NR5A1
	GNL3
	ARMCX2
	NEK3
	FBXW2
	PAK5
	IER2
	CCDC144NL-AS1
	LAPTM4B
	EEF1D
	U2SURP
	PSMB9
	MPG
	AC018462.1
	PDIA5
	OXCT1
	NISCH
	BST2
	RAB30
	SDCBP
	FERMT2
	LARS
	FAM200A
	TSEN54
	COX7B
	DLEU2
	NONO
	GSS
	PFDN2
	DDT
	MYH9
	GUK1
	GPC1
	DCLK2
	TMX1
	TCEAL8
	HMGN1
	LSM7
	FAM98A
	SERAC1
	C12orf57
	EFEMP2
	ARHGEF3
	GALNT15
	SEC61G
	DAD1
	C14orf119
	NDUFB3
	AC022872.1
	PTER
	PRPF39
	DHRS7
	JPT1
	KYAT1
	NOL7
	AL157938.3
	GRIP1
	SRA1
	MSI2
	SLC28A3
	CYCS
	RHD
	ZNF83
	OAT
	UBE2Q2
	FKTN
	HOOK2
	VPS26A
	ATG16L2
	PSMD1
	LONP1
	SMARCD3
	AGL
	ZNF714
	APLF
	TUBG2
	MOGS
	SNF8
	ZNF684
	USO1
	SEC23A
	NUDCD2
	MED14
	AP002518.2
	REEP5
	DECR2
	JAGN1
	ZEB1
	CAT
	MIR4300HG
	KIZ-AS1
	TSPOAP1-AS1
	CST3
	RER1
	AC025682.1
	PGLS
	TMEM184B
	LINC01004
	IARS
	RORA-AS1
	ETFRF1
	SNRPD2
	TCEAL1
	PDCD2
	RCC1
	NAMPT
	ZC3HAV1
	TMEM134
	CHCHD10
	C8orf33
	AC011468.3
	LRRC1
	NALCN-AS1
	ARHGAP10
	ELOC
	AL669831.5
	ILK
	AL139807.1
	DGAT1
	CPNE1
	ACO2
	TMEM245
	SREBF2
	NOP10
	UBTD2
	FAM20A
	TCEAL3
	CTNNA2
	UFSP2
	RAP1A
	MARC1
	FP700111.1
	MRPS34
	TMEM135
	ZC3H7B
	TRIM38
	REX1BD
	PFN1
	MTG2
	AURKAIP1
	XPO4
	AC012085.2
	INTS7
	AC123912.1
	MINDY3
	CKAP5
	RNASE1
	TARS
	ERMAP
	POP5
	NOC2L
	EIF1B
	JARID2
	ZNF761
	HNRNPAB
	ZNF721
	RARRES2
	TTN-AS1
	LINC01197
	BCCIP
	IMMT
	PHF6
	GSTO1
	SLC16A4
	GPX4
	ARHGEF9
	GPR155
	NCL
	AC108866.1
	CLIC1
	RAB8B
	ATP5PD
	NDUFS8
	SPDYE5
	TK2
	HSPA8
	SLC38A4
	EPSTI1
	NRK
	NLN
	GGACT
	FKBP14
	GABBR1
	ANXA6
	SHTN1
	C19orf70
	SOD1
	SLC4A7
	SPIRE1
	PPFIA1
	NPNT
	ARL6IP4
	C12orf75
	NECTIN2
	TSTD2
	H2AFZ
	ARF6
	MT-CO1
	RMND5B
	CDK6
	ALG8
	ZNF81
	EXOC6
	MDH1
	TCAF2
	CYLD
	LANCL1
	AP2S1
	SEC11A
	HPS5
	AC012358.3
	GSPT1
	COX7A2L
	ARHGAP17
	RHBDD1
	AC243964.2
	PLCG1
	POLR2B
	NT5C
	MTIF3
	ALDH7A1
	AASS
	SLC38A2
	ADH5
	C1R
	GOPC
	GALNT18
	TIMM17A
	HSD17B12
	GOLGA5
	WDR81
	MTRF1L
	CLIC5
	NEXN
	ZFAS1
	MYH10
	HEBP1
	AL136531.2
	FCGRT
	AC022558.2
	SLC26A11
	SH3PXD2B
	LHFPL2
	DTWD2
	TRMT112
	SOCS5
	MORF4L2
	ATP6V1E1
	TPI1
	BCL2
	AL158801.3
	PNRC2
	TMEM50A
	ZNF789
	GATA6-AS1
