# Supplementary material for: Spatial Transcriptomic Characteristics of the Aging Human Ovary
Source: Aging Cell. 2025 Nov 17;25(1):e70288. doi: 10.1111/acel.70288 (PMC12740089; doi:10.1111/acel.70288)
Supplement: Supplementary file 5 — Table S4: acel70288‐sup‐0005‐TableS4.xlsx. [file ACEL-25-e70288-s005.xlsx]

## Sheet: Aging-related DEGs
p_val	avg_log2FC	pct.1	pct.2	p_val_adj	cluster	gene
0	22.484	0.314	0	0	Old	ZFPM2-AS1
0	21.4102	0.298	0	0	Old	SNHG14
0	21.9421	0.284	0	0	Old	MIR100HG
0	22.5792	0.282	0	0	Old	PWWP3B
0	3.23162	0.327	0.048	0	Old	TMEM132C
0	21.1668	0.274	0	0	Old	AOPEP
0	12.3409	0.271	0	0	Old	RPL26
0	20.8305	0.263	0	0	Old	ANKHD1
0	4.15663	0.314	0.052	0	Old	RPL9
0	12.2295	0.253	0	0	Old	FNIP1
0	1.91274	0.477	0.233	0	Old	PPM1H
0	1.9184	0.646	0.405	0	Old	JAK1
0	4.9199	0.284	0.05	0	Old	RARRES1
0	3.28761	0.285	0.061	0	Old	LUC7L2
0	1.35719	0.751	0.53	0	Old	SYNE1
0	3.98782	0.25	0.035	0	Old	RPL39
0	3.07865	0.306	0.092	0	Old	LINC00924
0	1.46675	0.585	0.379	0	Old	SNED1
0	3.00452	0.277	0.074	0	Old	LINC01473
0	1.19882	0.384	0.19	0	Old	SGCZ
0	1.15574	0.679	0.488	0	Old	RBMS3
0	1.96268	0.352	0.166	0	Old	RPL12
0	0.996308	0.487	0.303	0	Old	NPAS3
0	1.62245	0.438	0.256	0	Old	RPS3A
0	1.76267	0.402	0.224	0	Old	PDGFRA
0	1.25161	0.448	0.274	0	Old	CCND3
0	0.802046	0.624	0.454	0	Old	ECHDC2
0	0.976502	0.519	0.353	0	Old	BBS9
0	1.41094	0.318	0.152	0	Old	XRRA1
0	1.71113	0.511	0.346	0	Old	RPL34
0	1.01049	0.41	0.245	0	Old	RASGRF2
0	1.16624	0.396	0.235	0	Old	ATP8A1
0	0.893198	0.564	0.404	0	Old	DENND4C
0	0.694259	0.723	0.574	0	Old	DPYD
0	0.921303	0.674	0.536	0	Old	LRMDA
0	0.882526	0.853	0.739	0	Old	RORA
0	0.466064	0.903	0.842	0	Old	ADAMTS9-AS2
2.70174e-306	1.67402	0.271	0.13	1.17172e-301	Old	A2M
3.85521e-306	1.10377	0.446	0.291	1.67197e-301	Old	SRSF5
8.04216e-303	1.28519	0.363	0.215	3.4878e-298	Old	SRSF7
1.2339e-298	0.524185	0.859	0.772	5.35132e-294	Old	STAG1
2.77009e-298	1.21296	0.411	0.26	1.20136e-293	Old	RPS15A
2.11005e-297	1.44143	0.356	0.212	9.15107e-293	Old	CTNND1
3.46036e-292	1.69579	0.438	0.283	1.50072e-287	Old	PTGIS
5.76212e-289	1.0417	0.362	0.206	2.49898e-284	Old	RUNX1T1
7.52535e-284	0.83411	0.676	0.563	3.26367e-279	Old	CACNB2
1.62227e-283	1.44442	0.328	0.188	7.0356e-279	Old	LINC01515
2.61334e-283	1.07213	0.4	0.249	1.13338e-278	Old	ENOSF1
4.38971e-283	0.833985	0.453	0.288	1.90378e-278	Old	ABI3BP
2.63993e-275	0.993951	0.505	0.36	1.14491e-270	Old	RSRP1
2.67323e-272	0.486988	0.485	0.322	1.15935e-267	Old	NR3C2
4.80127e-267	0.999853	0.418	0.27	2.08226e-262	Old	BICRAL
1.94516e-263	0.347723	0.639	0.506	8.43598e-259	Old	KAZN
1.06734e-261	1.31065	0.351	0.212	4.62893e-257	Old	RPS28
4.80453e-254	1.25688	0.273	0.141	2.08368e-249	Old	CHPT1
4.7451e-253	1.13907	0.435	0.302	2.0579e-248	Old	DLEU2
6.39481e-252	0.715438	0.61	0.479	2.77337e-247	Old	POGZ
3.58754e-249	1.59603	0.347	0.215	1.55588e-244	Old	ALPK1
1.41069e-246	0.561393	0.768	0.666	6.11804e-242	Old	TNRC6B
9.18228e-243	0.654472	0.667	0.555	3.98226e-238	Old	GPATCH8
1.74177e-241	0.773218	0.52	0.383	7.55388e-237	Old	ZRANB2
1.47132e-240	0.301532	0.539	0.38	6.38097e-236	Old	MEG3
2.28039e-240	1.76245	0.358	0.22	9.88981e-236	Old	FBXO32
3.12084e-239	0.485989	0.806	0.727	1.35348e-234	Old	DDX17
8.24443e-238	1.13192	0.286	0.157	3.57553e-233	Old	AC090825.1
1.00574e-226	0.827314	0.393	0.256	4.36178e-222	Old	ANKRD36
2.75186e-225	0.955095	0.441	0.312	1.19345e-220	Old	PHACTR4
2.06731e-221	0.895744	0.404	0.272	8.96573e-217	Old	CIRBP
1.70203e-220	0.722272	0.519	0.386	7.38154e-216	Old	PKD2
1.12606e-217	1.00239	0.3	0.174	4.88359e-213	Old	SGK3
3.16529e-216	1.33622	0.252	0.135	1.37275e-211	Old	RPL22
3.75893e-214	0.845013	0.344	0.214	1.63021e-209	Old	INPP4B
1.64946e-213	0.3932	0.93	0.893	7.15352e-209	Old	FTX
5.71955e-212	0.978645	0.645	0.532	2.48051e-207	Old	PHF21A
8.76867e-212	0.805653	0.472	0.342	3.80289e-207	Old	RIN2
5.49929e-209	0.964161	0.447	0.325	2.38499e-204	Old	WDPCP
1.20657e-208	0.331841	0.624	0.488	5.23279e-204	Old	NFIB
2.11872e-207	1.46227	0.272	0.16	9.18866e-203	Old	CRLF3
1.76617e-206	2.17268	0.482	0.37	7.6597e-202	Old	SPARCL1
5.63121e-206	1.18472	0.276	0.158	2.4422e-201	Old	ANXA4
6.742e-203	0.797481	0.482	0.36	2.92394e-198	Old	RPRD2
2.16684e-202	1.08169	0.302	0.177	9.39738e-198	Old	BOC
3.81328e-201	0.501452	0.368	0.236	1.65378e-196	Old	NHS
4.12135e-199	0.742737	0.567	0.435	1.78739e-194	Old	MOB3B
5.60483e-199	0.428109	0.746	0.648	2.43076e-194	Old	UTRN
1.55203e-196	0.980892	0.266	0.147	6.73101e-192	Old	PRRX1
5.16132e-196	1.07381	0.38	0.259	2.23841e-191	Old	PRKRIP1
2.72927e-195	0.841264	0.25	0.134	1.18366e-190	Old	LDLRAD4
4.17804e-193	0.675243	0.602	0.489	1.81198e-188	Old	RUFY3
3.0694e-191	0.57986	0.693	0.595	1.33117e-186	Old	TNRC6A
1.99715e-185	0.93749	0.519	0.406	8.66143e-181	Old	ABCA8
2.2904e-183	0.542945	0.308	0.187	9.93323e-179	Old	PRKCH
2.55633e-183	0.404622	0.744	0.635	1.10865e-178	Old	SSBP2
4.63861e-183	0.854466	0.302	0.183	2.01172e-178	Old	N4BP2L1
9.28453e-182	0.612526	0.745	0.666	4.02661e-177	Old	NR2F2-AS1
1.07883e-181	0.949722	0.323	0.206	4.67879e-177	Old	ACACB
9.57658e-181	0.709653	0.544	0.429	4.15327e-176	Old	TAF15
4.68059e-180	1.01863	0.272	0.161	2.02993e-175	Old	DYNC2LI1
5.70055e-175	0.792819	0.355	0.238	2.47227e-170	Old	ZNF280D
4.23127e-174	1.00889	0.269	0.159	1.83506e-169	Old	FAXDC2
2.112e-173	0.274167	0.769	0.653	9.15955e-169	Old	FKBP5
8.38022e-173	0.78249	0.351	0.236	3.63442e-168	Old	SERPINB6
1.94537e-170	0.785903	0.359	0.241	8.43688e-166	Old	KLC1
6.13873e-170	0.775197	0.346	0.228	2.6623e-165	Old	EPHA6
6.87152e-170	0.971685	0.255	0.15	2.98011e-165	Old	SMAD4
1.11846e-169	0.661812	0.367	0.243	4.85065e-165	Old	CYBRD1
5.48383e-169	0.895853	0.38	0.267	2.37828e-164	Old	SLC25A12
1.35222e-168	1.167	0.261	0.159	5.86445e-164	Old	GOLGA8B
5.60149e-168	0.761054	0.425	0.311	2.42931e-163	Old	PATJ
1.78737e-167	0.568877	0.348	0.23	7.75163e-163	Old	TMTC2
8.30031e-167	1.38241	0.358	0.251	3.59976e-162	Old	BCL6
3.18024e-164	0.684298	0.427	0.31	1.37924e-159	Old	FAM214A
2.50633e-163	0.364023	0.442	0.316	1.08697e-158	Old	ELMO1
2.31767e-160	0.987479	0.258	0.155	1.00515e-155	Old	GTF2IRD2B
7.0053e-160	0.758034	0.317	0.207	3.03813e-155	Old	ROR1
3.84522e-159	0.461853	0.826	0.762	1.66763e-154	Old	IMMP2L
5.02643e-157	0.584926	0.361	0.246	2.17991e-152	Old	STXBP5L
2.4112e-156	0.503504	0.706	0.62	1.04571e-151	Old	RBM6
9.23222e-155	0.537119	0.568	0.459	4.00392e-150	Old	CLSTN2
4.62371e-153	0.921451	0.254	0.154	2.00526e-148	Old	EZH1
1.61518e-152	1.09416	0.325	0.224	7.00489e-148	Old	ENTPD1-AS1
3.827e-152	0.537761	0.361	0.249	1.65973e-147	Old	TGFBR2
6.35414e-151	0.956453	0.298	0.192	2.75573e-146	Old	HERPUD1
3.58369e-149	0.544509	0.561	0.451	1.55421e-144	Old	OGA
1.32044e-148	0.372421	0.256	0.155	5.72663e-144	Old	ST6GAL1
3.03823e-146	0.83037	0.255	0.155	1.31765e-141	Old	TAMM41
9.22624e-146	0.562373	0.653	0.57	4.00133e-141	Old	ZNF609
2.39171e-145	0.727946	0.424	0.318	1.03726e-140	Old	CTTN
4.60816e-145	0.858255	0.301	0.199	1.99851e-140	Old	KCTD3
1.47112e-144	0.8238	0.307	0.205	6.3801e-140	Old	KDM3B
2.89558e-144	0.918861	0.361	0.262	1.25578e-139	Old	SLC16A1-AS1
1.59359e-142	0.629723	0.318	0.213	6.91124e-138	Old	COBLL1
5.23647e-141	0.441464	0.481	0.361	2.27101e-136	Old	GULP1
2.23474e-140	0.65932	0.535	0.431	9.69183e-136	Old	ANAPC16
3.31146e-139	0.516555	0.586	0.477	1.43615e-134	Old	FGD4
1.91627e-138	0.70942	0.423	0.316	8.31069e-134	Old	FBXO21
4.147e-138	0.531123	0.547	0.442	1.79851e-133	Old	PDCD4
5.18263e-138	0.547921	0.487	0.379	2.24766e-133	Old	RICTOR
6.0531e-137	0.794314	0.359	0.257	2.62517e-132	Old	PPP3CC
2.34236e-134	0.808635	0.403	0.307	1.01586e-129	Old	FOXP2
5.03975e-134	0.751016	0.535	0.432	2.18569e-129	Old	RPS12
7.85311e-134	0.659778	0.352	0.245	3.40582e-129	Old	PRKAG2
1.05656e-133	0.508608	0.448	0.343	4.58218e-129	Old	ARHGEF3
4.1153e-133	0.598221	0.617	0.536	1.78477e-128	Old	PRKN
5.09673e-133	0.808232	0.267	0.174	2.2104e-128	Old	ABCC4
2.19346e-132	1.13968	0.259	0.168	9.51282e-128	Old	TRANK1
3.71803e-132	0.409444	0.619	0.492	1.61247e-127	Old	SETBP1
4.46565e-132	0.680503	0.617	0.539	1.93671e-127	Old	LARGE1
1.00645e-131	1.21586	0.389	0.287	4.36485e-127	Old	TMOD1
1.67382e-131	0.720583	0.517	0.425	7.25917e-127	Old	SMG6
2.36871e-131	0.544421	0.357	0.253	1.02729e-126	Old	RNF13
1.13387e-130	0.734281	0.29	0.192	4.91746e-126	Old	GK5
2.65498e-129	0.453057	0.352	0.249	1.15144e-124	Old	LINC00513
8.56002e-129	0.713776	0.34	0.239	3.7124e-124	Old	MLXIP
9.50557e-129	0.79586	0.263	0.17	4.12247e-124	Old	NIPAL2
2.35315e-128	0.748657	0.278	0.182	1.02054e-123	Old	ST3GAL1
7.01577e-128	0.523279	0.524	0.423	3.04267e-123	Old	TXNIP
7.84274e-128	0.530576	0.514	0.413	3.40132e-123	Old	KIAA1328
2.28232e-127	0.512386	0.426	0.317	9.89819e-123	Old	FCHO2
2.85731e-127	0.475651	0.543	0.447	1.23919e-122	Old	CLASP2
1.38333e-126	0.604183	0.328	0.227	5.99935e-122	Old	NR3C1
1.59176e-126	0.606542	0.475	0.377	6.90328e-122	Old	CBFA2T2
1.622e-125	0.573333	0.573	0.486	7.03445e-121	Old	ELF2
2.548e-124	0.786227	0.279	0.185	1.10504e-119	Old	TPCN1
3.31531e-124	0.638745	0.467	0.372	1.43781e-119	Old	FNBP4
6.5795e-124	0.611824	0.503	0.403	2.85347e-119	Old	FYN
1.10785e-123	1.60285	0.266	0.178	4.80462e-119	Old	FBLN1
1.79325e-123	0.479346	0.451	0.344	7.77713e-119	Old	SLC24A3
2.61573e-123	0.511379	0.303	0.201	1.13441e-118	Old	MIR29B2CHG
3.5155e-123	0.533434	0.486	0.385	1.52464e-118	Old	FBXL20
4.25669e-123	0.742054	0.288	0.192	1.84608e-118	Old	RGS22
1.22516e-122	0.692047	0.383	0.287	5.31341e-118	Old	HIBADH
5.24724e-122	0.759735	0.319	0.226	2.27567e-117	Old	ARMCX4
1.3968e-121	0.663439	0.586	0.505	6.0578e-117	Old	DENND5B
6.68309e-121	0.49437	0.541	0.447	2.89839e-116	Old	NUMB
1.43725e-120	0.649528	0.484	0.388	6.23322e-116	Old	DYNC2H1
7.16915e-120	0.751698	0.288	0.196	3.10919e-115	Old	RBL2
9.37685e-120	0.547651	0.359	0.252	4.06665e-115	Old	CSGALNACT1
2.14308e-119	0.346528	0.853	0.804	9.29434e-115	Old	N4BP2L2
2.49994e-119	0.259053	0.627	0.531	1.0842e-114	Old	MEIS2
3.07986e-119	0.780951	0.357	0.263	1.33571e-114	Old	SNRNP70
3.20856e-119	0.787702	0.346	0.251	1.39152e-114	Old	EFEMP1
1.27112e-118	0.491783	0.504	0.404	5.51271e-114	Old	KIF13A
2.96387e-118	0.410553	0.744	0.683	1.2854e-113	Old	SVIL
4.13649e-118	0.604379	0.476	0.381	1.79395e-113	Old	UBE4B
1.40817e-117	0.728958	0.343	0.246	6.10709e-113	Old	SERPING1
3.17858e-117	0.577662	0.475	0.383	1.37852e-112	Old	R3HDM2
1.71261e-116	0.673794	0.387	0.295	7.42742e-112	Old	CTDSPL2
8.21189e-116	0.782671	0.283	0.193	3.56142e-111	Old	UNK
1.03013e-115	0.503404	0.486	0.393	4.46756e-111	Old	SDCCAG8
1.14568e-115	1.08982	0.307	0.219	4.9687e-111	Old	NOD1
2.36633e-115	0.267999	0.567	0.459	1.02625e-110	Old	ARL15
6.72901e-115	0.708314	0.265	0.174	2.91831e-110	Old	PER3
9.71831e-115	0.828576	0.378	0.284	4.21474e-110	Old	AC012409.2
1.02702e-114	0.668854	0.388	0.296	4.45409e-110	Old	RPL21
2.78497e-113	0.727561	0.352	0.262	1.20781e-108	Old	KIAA0319L
4.32945e-113	0.558576	0.368	0.271	1.87764e-108	Old	RUFY2
8.45214e-113	0.669269	0.357	0.266	3.66561e-108	Old	DENND6A
1.01597e-112	0.610193	0.407	0.312	4.40616e-108	Old	L3MBTL4
4.22459e-112	0.641654	0.432	0.335	1.83216e-107	Old	KLHL24
3.30856e-111	0.572098	0.45	0.36	1.43489e-106	Old	PTPRD
4.43428e-111	0.530919	0.541	0.445	1.9231e-106	Old	MEIS1
4.71788e-111	0.757765	0.279	0.191	2.0461e-106	Old	KLHDC1
1.00191e-110	0.708565	0.367	0.278	4.34518e-106	Old	NSRP1
3.19613e-110	0.533458	0.476	0.378	1.38613e-105	Old	ECE1
8.22959e-110	0.716085	0.343	0.253	3.56909e-105	Old	WDR59
9.11886e-110	0.597695	0.391	0.295	3.95476e-105	Old	TSPAN9
5.01376e-109	0.659919	0.334	0.243	2.17442e-104	Old	IFT88
8.8497e-109	0.745383	0.252	0.168	3.83802e-104	Old	DTNB
8.87582e-109	0.67183	0.482	0.394	3.84935e-104	Old	RPS27
1.04921e-108	0.595213	0.386	0.292	4.55032e-104	Old	EPN2
7.11678e-108	0.516286	0.511	0.428	3.08648e-103	Old	PIBF1
1.76002e-106	0.442912	0.645	0.567	7.63301e-102	Old	PAN3
8.96133e-106	0.499854	0.429	0.334	3.88644e-101	Old	MBTD1
2.31366e-105	0.664195	0.301	0.214	1.00341e-100	Old	ANKRD36C
2.85223e-105	0.665701	0.319	0.229	1.23698e-100	Old	CALCOCO2
3.24925e-105	0.542045	0.478	0.387	1.40917e-100	Old	RBMX
1.35539e-104	0.474293	0.593	0.507	5.87818e-100	Old	BABAM2
3.75627e-104	0.676514	0.362	0.275	1.62906e-99	Old	PHYKPL
1.35836e-103	0.863827	0.327	0.243	5.89109e-99	Old	EFCAB2
5.72653e-103	0.762325	0.294	0.208	2.48354e-98	Old	CDKL1
1.42076e-102	0.630657	0.423	0.337	6.1617e-98	Old	RNF111
5.17797e-102	0.524972	0.386	0.295	2.24564e-97	Old	IFI16
1.87812e-101	0.389584	0.584	0.5	8.14523e-97	Old	PTEN
2.35964e-101	0.669415	0.354	0.269	1.02335e-96	Old	ZNF721
5.7518e-101	0.980041	0.351	0.267	2.4945e-96	Old	USP53
1.97575e-100	0.530464	0.638	0.548	8.56861e-96	Old	ZNF292
5.17844e-100	0.423879	0.476	0.382	2.24584e-95	Old	ATF7IP
7.58887e-100	0.598246	0.339	0.25	3.29122e-95	Old	SCP2
3.98095e-99	0.657176	0.355	0.269	1.7265e-94	Old	SLF2
7.68443e-99	0.567501	0.513	0.439	3.33266e-94	Old	NSMCE2
1.59438e-98	0.441505	0.481	0.391	6.91468e-94	Old	AUH
3.4398e-98	0.400473	0.614	0.534	1.49181e-93	Old	CDC42BPA
5.51396e-98	0.444449	0.422	0.334	2.39135e-93	Old	JAZF1
7.54416e-98	0.456982	0.457	0.367	3.27183e-93	Old	LONP2
2.68521e-97	0.760141	0.267	0.188	1.16455e-92	Old	RAD9A
1.6394e-95	0.672001	0.373	0.285	7.10992e-91	Old	DENND2A
2.07822e-95	0.598924	0.399	0.314	9.01305e-91	Old	CFLAR
3.73825e-95	0.634455	0.366	0.282	1.62124e-90	Old	SPG11
5.38145e-95	0.389974	0.654	0.583	2.33388e-90	Old	JPX
1.97486e-94	0.573296	0.315	0.23	8.56478e-90	Old	GALK2
3.56058e-94	0.320185	0.737	0.676	1.54419e-89	Old	ASH1L
8.32354e-94	0.507954	0.417	0.333	3.60984e-89	Old	SERINC5
8.851e-94	0.383119	0.479	0.386	3.83859e-89	Old	CACHD1
1.77499e-93	0.632791	0.326	0.243	7.69794e-89	Old	TMEM87A
1.99568e-93	0.687568	0.277	0.197	8.65506e-89	Old	PIK3CB
7.52372e-93	0.340214	0.378	0.286	3.26296e-88	Old	TSHZ3
8.51213e-93	0.294163	0.701	0.632	3.69162e-88	Old	RBFOX2
9.30582e-93	0.342511	0.634	0.558	4.03584e-88	Old	MAST4
1.40195e-92	0.460151	0.398	0.311	6.08013e-88	Old	RNF149
1.48071e-92	0.428796	0.532	0.45	6.42169e-88	Old	VGLL4
3.31612e-92	0.641154	0.334	0.253	1.43817e-87	Old	ZHX3
4.37189e-92	0.395505	0.53	0.449	1.89604e-87	Old	ANKS1A
6.38076e-92	0.764783	0.257	0.181	2.76727e-87	Old	HEATR5B
7.61722e-92	0.653994	0.339	0.252	3.30351e-87	Old	KIAA1217
9.87312e-92	0.70459	0.25	0.172	4.28188e-87	Old	SLC44A1
1.08595e-91	0.61778	0.309	0.223	4.70967e-87	Old	ZBTB46
2.5359e-91	0.613152	0.358	0.276	1.09979e-86	Old	VWA8
7.85261e-91	0.771648	0.317	0.239	3.4056e-86	Old	CDR2
1.55867e-89	0.517863	0.432	0.347	6.75979e-85	Old	WASF2
3.76799e-89	0.50045	0.301	0.218	1.63414e-84	Old	TRIM2
6.82416e-89	0.565387	0.526	0.451	2.95957e-84	Old	TBC1D4
2.18388e-88	0.434602	0.388	0.302	9.47128e-84	Old	LRCH1
2.23414e-88	0.574728	0.319	0.234	9.68922e-84	Old	TRHDE
5.70229e-88	0.953371	0.359	0.286	2.47302e-83	Old	SGCD
1.58281e-87	0.782421	0.303	0.229	6.86449e-83	Old	NUBPL
2.35771e-87	0.597802	0.399	0.32	1.02252e-82	Old	GPBP1L1
2.85653e-87	0.698806	0.265	0.188	1.23885e-82	Old	WBP1L
6.16677e-87	0.633229	0.289	0.211	2.67447e-82	Old	OFD1
9.85243e-87	0.644824	0.362	0.279	4.2729e-82	Old	TBC1D2B
1.09083e-86	0.567763	0.355	0.275	4.73082e-82	Old	ATXN3
3.01824e-86	0.337299	0.617	0.535	1.30898e-81	Old	TRA2A
3.19388e-86	0.49755	0.316	0.234	1.38515e-81	Old	KALRN
1.62668e-85	0.660691	0.268	0.19	7.05476e-81	Old	C9orf72
3.54059e-85	0.800557	0.258	0.186	1.53552e-80	Old	AGO4
9.65357e-85	0.514891	0.386	0.305	4.18666e-80	Old	SECISBP2
1.28924e-84	0.371225	0.404	0.315	5.59132e-80	Old	MIRLET7BHG
2.46398e-84	0.287493	0.324	0.248	1.0686e-79	Old	EGLN1
2.62314e-84	0.576806	0.366	0.289	1.13763e-79	Old	TRAF3IP2-AS1
2.87678e-84	0.594828	0.276	0.199	1.24763e-79	Old	LATS1
5.04799e-84	0.792437	0.256	0.183	2.18926e-79	Old	ZER1
8.7154e-84	0.608137	0.334	0.256	3.77978e-79	Old	NUP160
1.86707e-83	0.460906	0.466	0.388	8.09731e-79	Old	INVS
2.1318e-83	0.322159	0.68	0.618	9.24541e-79	Old	FAF1
8.54845e-83	0.385928	0.373	0.285	3.70738e-78	Old	PLA2R1
9.92684e-83	0.547321	0.313	0.232	4.30517e-78	Old	MLLT6
2.19486e-82	0.443692	0.524	0.447	9.51888e-78	Old	TRPM7
2.99444e-82	0.475561	0.304	0.224	1.29866e-77	Old	RPS6KA5
2.26761e-80	0.388218	0.533	0.456	9.8344e-76	Old	EPC1
9.75253e-80	0.488422	0.396	0.319	4.22957e-75	Old	CUL5
1.01067e-79	0.560809	0.348	0.271	4.38318e-75	Old	HGSNAT
1.01562e-79	0.523904	0.314	0.231	4.40464e-75	Old	CARMN
1.46199e-79	0.615367	0.28	0.206	6.3405e-75	Old	CKMT2-AS1
2.99852e-79	0.461915	0.615	0.553	1.30043e-74	Old	DENND4A
3.9029e-79	0.326228	0.654	0.593	1.69265e-74	Old	CDK13
7.45521e-79	0.42375	0.476	0.395	3.23325e-74	Old	CNTLN
7.84606e-79	0.550247	0.393	0.32	3.40276e-74	Old	CRADD
1.25142e-78	0.462703	0.444	0.363	5.4273e-74	Old	SPATA6
1.67802e-78	0.494033	0.324	0.248	7.27741e-74	Old	SPOP
3.0208e-78	0.385758	0.55	0.479	1.31009e-73	Old	NBEA
9.59461e-78	0.520794	0.401	0.325	4.16109e-73	Old	RASSF8
1.08219e-77	0.642977	0.343	0.272	4.69337e-73	Old	TFCP2
2.22683e-77	0.517157	0.339	0.261	9.65753e-73	Old	TULP3
3.08099e-77	0.711851	0.273	0.202	1.33619e-72	Old	NASP
3.21269e-77	0.511479	0.406	0.33	1.39331e-72	Old	PPP3CB
1.75262e-76	0.448126	0.311	0.234	7.60095e-72	Old	COL4A5
2.24262e-76	0.506823	0.369	0.295	9.72603e-72	Old	RPL24
5.23491e-76	0.525691	0.355	0.282	2.27033e-71	Old	ZNF33A
2.57007e-75	0.326251	0.668	0.605	1.11461e-70	Old	SENP6
4.51075e-75	0.333357	0.754	0.705	1.95627e-70	Old	NCOA1
1.52012e-74	0.414349	0.438	0.361	6.59261e-70	Old	SENP7
1.80731e-74	0.407218	0.318	0.24	7.83814e-70	Old	KAT2B
2.23156e-74	0.344203	0.37	0.29	9.67804e-70	Old	ATP2B4
2.46306e-74	0.328065	0.675	0.613	1.0682e-69	Old	CDKAL1
3.26216e-74	0.413035	0.362	0.283	1.41477e-69	Old	TNRC6C
3.98732e-74	0.600074	0.372	0.302	1.72926e-69	Old	RNF115
2.05828e-73	0.449619	0.549	0.482	8.92654e-69	Old	TFDP2
2.3925e-73	0.75581	0.273	0.207	1.0376e-68	Old	ZKSCAN1
3.16044e-73	0.397956	0.477	0.401	1.37065e-68	Old	POU2F1
3.3339e-73	0.462194	0.342	0.268	1.44588e-68	Old	RCOR3
3.6851e-73	0.64278	0.268	0.2	1.59819e-68	Old	TOGARAM1
7.30216e-73	0.436737	0.431	0.356	3.16687e-68	Old	NEMF
6.49953e-72	0.741055	0.281	0.215	2.81878e-67	Old	AC007319.1
7.72105e-72	0.688518	0.251	0.183	3.34854e-67	Old	SEMA3C
1.10487e-71	0.468475	0.432	0.36	4.79172e-67	Old	USP33
2.2195e-71	0.589079	0.301	0.23	9.62575e-67	Old	IBTK
3.20332e-71	0.428475	0.494	0.424	1.38925e-66	Old	AGO3
3.45612e-71	0.481558	0.339	0.266	1.49888e-66	Old	KMT5B
3.64938e-71	0.458415	0.476	0.406	1.5827e-66	Old	PBRM1
5.72889e-71	0.481988	0.431	0.359	2.48456e-66	Old	TBC1D22A
6.84336e-71	0.679044	0.327	0.258	2.9679e-66	Old	C11orf49
1.6314e-70	0.509709	0.306	0.235	7.07523e-66	Old	TBC1D19
2.33178e-70	0.399063	0.444	0.371	1.01127e-65	Old	AC118549.1
8.47904e-70	0.419181	0.463	0.391	3.67728e-65	Old	PTPN13
1.21432e-69	0.491839	0.276	0.204	5.2664e-65	Old	FAM193B
1.63621e-69	0.503252	0.401	0.331	7.09608e-65	Old	SOS2
1.7797e-69	0.615816	0.277	0.209	7.71838e-65	Old	CLNS1A
2.72943e-69	0.699826	0.324	0.258	1.18373e-64	Old	GOLGA8A
2.77855e-69	0.460855	0.414	0.343	1.20503e-64	Old	PDSS2
8.61488e-69	0.393782	0.395	0.317	3.73619e-64	Old	KIZ
2.02332e-68	0.574336	0.257	0.19	8.77494e-64	Old	ZYG11B
2.05367e-68	0.580714	0.333	0.266	8.90657e-64	Old	STAU2
2.53658e-68	0.327367	0.707	0.646	1.10009e-63	Old	SOS1
2.59105e-68	0.270808	0.76	0.709	1.12371e-63	Old	RERE
3.4341e-68	0.498647	0.287	0.217	1.48933e-63	Old	FAM114A1
6.85531e-68	0.575708	0.337	0.269	2.97308e-63	Old	GBF1
1.06426e-67	0.457477	0.436	0.367	4.61557e-63	Old	PTPRA
2.07241e-67	0.391891	0.404	0.328	8.98785e-63	Old	ZNF532
2.31774e-67	0.494644	0.268	0.2	1.00518e-62	Old	CRBN
5.41818e-67	0.404489	0.381	0.31	2.34981e-62	Old	UMAD1
6.23024e-67	0.567175	0.28	0.213	2.70199e-62	Old	ZNRF3
1.00426e-66	0.368094	0.471	0.397	4.35539e-62	Old	ATM
1.80371e-66	0.481808	0.322	0.251	7.8225e-62	Old	LYPLAL1
3.56373e-66	0.579956	0.285	0.219	1.54555e-61	Old	IREB2
6.06657e-66	0.504047	0.302	0.233	2.63101e-61	Old	NFX1
6.59936e-66	0.517131	0.285	0.218	2.86208e-61	Old	USP40
7.51185e-66	0.579944	0.295	0.228	3.25781e-61	Old	SYNRG
8.53387e-66	0.576136	0.435	0.365	3.70105e-61	Old	PLEKHH2
9.02086e-66	0.605689	0.358	0.293	3.91226e-61	Old	GMDS-DT
1.09049e-65	0.337479	0.474	0.403	4.72934e-61	Old	CEP112
2.21088e-65	0.620041	0.368	0.307	9.58837e-61	Old	STX8
1.65299e-64	0.402386	0.437	0.367	7.16885e-60	Old	MYO1D
5.30437e-64	0.418542	0.509	0.446	2.30045e-59	Old	KAT6B
1.78803e-63	0.380145	0.297	0.222	7.75449e-59	Old	PODN
2.03501e-63	0.453173	0.304	0.235	8.82566e-59	Old	KANTR
2.41704e-63	0.357769	0.656	0.572	1.04824e-58	Old	WSB1
2.98728e-63	0.53643	0.35	0.284	1.29556e-58	Old	AKAP10
3.02831e-63	0.474595	0.394	0.328	1.31335e-58	Old	SLTM
3.32895e-63	0.634748	0.574	0.518	1.44373e-58	Old	REV3L
4.08721e-63	0.35894	0.475	0.406	1.77258e-58	Old	THADA
1.14646e-62	0.380366	0.593	0.539	4.97209e-58	Old	RABGAP1L
1.16764e-62	0.451204	0.253	0.187	5.06395e-58	Old	SAFB2
1.2959e-62	0.664528	0.457	0.394	5.62017e-58	Old	ABCA6
1.48169e-62	0.615028	0.266	0.203	6.42593e-58	Old	S100PBP
1.81563e-62	1.10601	0.294	0.235	7.8742e-58	Old	CHST11
3.4097e-62	0.328997	0.418	0.347	1.47875e-57	Old	RNF217
3.64533e-62	0.67637	0.274	0.212	1.58094e-57	Old	PCED1B
5.99726e-62	0.295122	0.775	0.728	2.60095e-57	Old	FOXN3
2.02093e-61	0.491316	0.373	0.307	8.76457e-57	Old	MFSD14C
2.1307e-61	0.36585	0.53	0.464	9.24061e-57	Old	LRCH3
2.36157e-61	0.522593	0.316	0.247	1.02419e-56	Old	PTPRS
4.03049e-61	0.674498	0.279	0.218	1.74798e-56	Old	POM121
6.67031e-61	0.622683	0.261	0.199	2.89284e-56	Old	NDUFAF6
1.17807e-60	0.362088	0.482	0.413	5.10919e-56	Old	ZNF207
1.36199e-60	0.435375	0.371	0.303	5.90683e-56	Old	LYST
1.59687e-60	0.382616	0.481	0.415	6.92546e-56	Old	RPL5
1.98913e-60	0.572238	0.265	0.203	8.62666e-56	Old	MACO1
2.08989e-60	0.497538	0.408	0.345	9.06363e-56	Old	FARS2
2.47309e-60	0.560592	0.326	0.262	1.07256e-55	Old	SNX14
5.84863e-60	0.399388	0.411	0.345	2.53649e-55	Old	COA1
7.91115e-60	0.412043	0.331	0.264	3.43099e-55	Old	ZFX
1.34148e-59	0.322414	0.554	0.486	5.81786e-55	Old	PHC3
1.59368e-59	0.717012	0.261	0.202	6.91163e-55	Old	SUGCT
1.64216e-59	0.285024	0.367	0.289	7.12188e-55	Old	XAF1
1.78152e-59	0.302892	0.578	0.512	7.72625e-55	Old	SCMH1
6.54339e-59	0.521509	0.264	0.201	2.8378e-54	Old	MCCC1
7.2213e-59	0.638783	0.285	0.223	3.13181e-54	Old	ABR
7.73628e-59	0.446708	0.395	0.329	3.35515e-54	Old	ACSS3
8.68725e-59	0.490858	0.311	0.247	3.76757e-54	Old	ABL2
1.11706e-58	0.462688	0.295	0.229	4.84458e-54	Old	LMBRD1
1.51762e-58	0.423566	0.392	0.325	6.58177e-54	Old	POLK
1.93398e-58	0.42615	0.561	0.504	8.3875e-54	Old	MAP4
2.41639e-58	0.404638	0.401	0.333	1.04796e-53	Old	RBM5
2.68508e-58	0.47129	0.303	0.238	1.16449e-53	Old	MYOF
5.19369e-58	0.459471	0.397	0.334	2.25245e-53	Old	SMURF2
5.51368e-58	0.638653	0.294	0.233	2.39123e-53	Old	GXYLT2
6.05866e-58	0.332229	0.665	0.612	2.62758e-53	Old	SPIDR
6.43344e-58	0.538014	0.376	0.314	2.79012e-53	Old	PI4KA
1.86249e-57	0.564704	0.26	0.2	8.07745e-53	Old	TRERF1
1.98263e-57	0.6074	0.289	0.227	8.59845e-53	Old	DNM3
2.37636e-57	0.393146	0.382	0.311	1.0306e-52	Old	SUN1
3.14117e-57	0.467678	0.366	0.302	1.36229e-52	Old	AVL9
3.59771e-57	0.614596	0.26	0.2	1.56029e-52	Old	UBXN2A
4.13146e-57	0.497398	0.287	0.225	1.79177e-52	Old	DECR1
5.60156e-57	0.288232	0.6	0.533	2.42934e-52	Old	SEC31A
1.25439e-56	0.532494	0.29	0.229	5.44016e-52	Old	ANAPC5
1.86364e-56	0.516283	0.407	0.346	8.08243e-52	Old	CASC4
2.34641e-56	0.359925	0.51	0.445	1.01761e-51	Old	HECTD1
2.38158e-56	0.432826	0.386	0.315	1.03287e-51	Old	MXI1
3.73401e-56	0.320815	0.547	0.486	1.6194e-51	Old	CPQ
4.57389e-56	0.526618	0.261	0.201	1.98365e-51	Old	NME7
4.65093e-56	0.362962	0.436	0.37	2.01706e-51	Old	APPBP2
4.90386e-56	0.58103	0.38	0.322	2.12675e-51	Old	COMMD1
6.68415e-56	0.46716	0.287	0.223	2.89885e-51	Old	STXBP1
7.28013e-56	0.41772	0.272	0.209	3.15732e-51	Old	C2CD2
8.54983e-56	0.515599	0.305	0.242	3.70798e-51	Old	OXR1
8.72223e-56	0.398904	0.297	0.23	3.78274e-51	Old	IRS2
1.25283e-55	0.524987	0.264	0.204	5.43342e-51	Old	FBXL4
1.83509e-55	0.596984	0.361	0.3	7.95859e-51	Old	FLNB
2.89762e-55	0.356283	0.431	0.368	1.25667e-50	Old	ACBD6
3.22505e-55	0.435141	0.283	0.22	1.39867e-50	Old	CLSTN1
6.81663e-55	0.603069	0.432	0.376	2.9563e-50	Old	GALNT10
1.35676e-54	0.286169	0.647	0.594	5.88411e-50	Old	CHD9
1.58477e-54	0.258153	0.652	0.595	6.87297e-50	Old	GPHN
2.18246e-54	0.540779	0.48	0.421	9.4651e-50	Old	STAT5B
2.86621e-54	1.3032	0.332	0.273	1.24305e-49	Old	NAMPT
3.21078e-54	0.294879	0.529	0.467	1.39248e-49	Old	EPS15
4.29409e-54	0.399609	0.449	0.386	1.8623e-49	Old	C20orf194
1.92071e-53	0.351046	0.369	0.301	8.32994e-49	Old	STARD9
3.54354e-53	0.473397	0.319	0.257	1.5368e-48	Old	RHOT1
5.99331e-53	0.58203	0.512	0.457	2.59924e-48	Old	FBN1
6.67059e-53	0.38325	0.463	0.406	2.89297e-48	Old	ATG7
1.01753e-52	0.365476	0.39	0.323	4.41292e-48	Old	LRP1
1.15292e-52	0.310066	0.46	0.396	5.00009e-48	Old	NT5C2
1.5706e-52	0.515807	0.29	0.231	6.81155e-48	Old	PPP2R3A
3.11247e-52	0.44206	0.291	0.23	1.34985e-47	Old	PPM1D
3.13854e-52	1.32077	0.298	0.247	1.36115e-47	Old	HLA-B
4.5781e-52	0.335725	0.484	0.415	1.98548e-47	Old	TNS1
5.99877e-52	0.464871	0.286	0.227	2.60161e-47	Old	RPRD1A
7.15299e-52	0.295697	0.565	0.507	3.10218e-47	Old	HNRNPC
8.10227e-52	0.544877	0.307	0.245	3.51387e-47	Old	TNXB
1.39996e-51	0.509665	0.533	0.472	6.07149e-47	Old	FAM13A
2.86059e-51	0.442038	0.305	0.244	1.24061e-46	Old	C1RL
6.37976e-51	0.389225	0.402	0.342	2.76684e-46	Old	SUMF1
7.89775e-51	0.321814	0.5	0.438	3.42518e-46	Old	VPS13C
1.5203e-50	0.449134	0.348	0.29	6.59337e-46	Old	UIMC1
2.41461e-50	0.390786	0.315	0.256	1.04719e-45	Old	ARMH4
4.19241e-50	0.317006	0.401	0.333	1.81821e-45	Old	CREBRF
4.99338e-50	0.284721	0.6	0.543	2.16558e-45	Old	ATXN2
7.36183e-50	0.71869	0.445	0.391	3.19275e-45	Old	RPL37
1.45157e-49	0.438807	0.263	0.205	6.29531e-45	Old	APPL1
1.81805e-49	0.824385	0.324	0.402	7.88471e-45	Old	NEGR1
2.09874e-49	0.494386	0.312	0.252	9.10205e-45	Old	SIPA1L3
2.41051e-49	0.574374	0.266	0.21	1.04541e-44	Old	IP6K1
4.05973e-49	0.388628	0.424	0.364	1.76066e-44	Old	CAPN7
5.04924e-49	0.296458	0.427	0.364	2.1898e-44	Old	CAST
5.91284e-49	0.505545	0.255	0.199	2.56434e-44	Old	CA5B
8.91731e-49	0.676597	0.282	0.23	3.86735e-44	Old	UPF3A
1.37161e-48	0.27525	0.39	0.324	5.94854e-44	Old	ELP2
1.95212e-48	0.402592	0.404	0.346	8.46617e-44	Old	RNF38
2.724e-48	0.355312	0.396	0.335	1.18137e-43	Old	MIPOL1
3.41097e-48	0.259881	0.532	0.473	1.4793e-43	Old	SCAPER
5.87863e-48	0.303221	0.513	0.456	2.5495e-43	Old	SYTL4
7.03012e-48	0.490575	0.282	0.225	3.04889e-43	Old	GGA2
1.24311e-47	0.314928	0.41	0.35	5.39123e-43	Old	MDM4
2.20584e-47	0.562804	0.402	0.348	9.5665e-43	Old	RAB6A
2.40945e-47	0.309349	0.394	0.333	1.04496e-42	Old	RREB1
3.12807e-47	0.35538	0.254	0.197	1.35661e-42	Old	KLF2
9.54212e-47	0.426917	0.272	0.216	4.13832e-42	Old	DNAJB14
1.52613e-46	0.265424	0.531	0.468	6.61867e-42	Old	BMPR2
1.62914e-46	0.53139	0.551	0.499	7.06543e-42	Old	AGAP1
1.67845e-46	0.414974	0.289	0.232	7.27925e-42	Old	OTUD7B
2.28209e-46	0.473673	0.294	0.237	9.8972e-42	Old	CTDSPL
2.93657e-46	0.512165	0.25	0.197	1.27356e-41	Old	RBMS2
2.97018e-46	0.540197	0.25	0.198	1.28814e-41	Old	UQCC1
4.24824e-46	0.487826	0.26	0.206	1.84242e-41	Old	PARN
5.77976e-46	0.579688	0.292	0.239	2.50662e-41	Old	EPB41
1.22433e-45	0.53177	0.296	0.241	5.30982e-41	Old	SMIM14
1.32678e-45	0.461004	0.366	0.314	5.7541e-41	Old	LRRFIP1
1.95445e-45	0.359975	0.51	0.455	8.47627e-41	Old	MAP3K20
2.9204e-45	0.323567	0.394	0.331	1.26655e-40	Old	ZMIZ1
3.37124e-45	0.343101	0.289	0.23	1.46207e-40	Old	NUMA1
5.88049e-45	0.304052	0.572	0.515	2.55031e-40	Old	HELZ
6.43529e-45	0.390544	0.283	0.227	2.79092e-40	Old	MTM1
1.11537e-44	0.70438	0.429	0.372	4.83723e-40	Old	PID1
1.22295e-44	0.591315	0.308	0.259	5.3038e-40	Old	AC008014.1
2.06864e-44	0.363727	0.46	0.406	8.9715e-40	Old	RANBP9
2.48367e-44	0.323189	0.408	0.349	1.07714e-39	Old	WDR33
3.62514e-44	0.420058	0.284	0.23	1.57219e-39	Old	MIGA1
4.0531e-44	0.411523	0.3	0.245	1.75779e-39	Old	PPIP5K2
4.16331e-44	0.384569	0.299	0.24	1.80558e-39	Old	MAP3K3
4.3147e-44	0.359234	0.371	0.311	1.87124e-39	Old	TOM1L2
4.54312e-44	0.409236	0.323	0.267	1.97031e-39	Old	C2CD5
5.44454e-44	0.361115	0.412	0.351	2.36124e-39	Old	TNRC18
8.31031e-44	0.490702	0.274	0.223	3.6041e-39	Old	WDR20
1.47761e-43	0.431084	0.277	0.223	6.40825e-39	Old	AC139887.2
1.54932e-43	0.508968	0.306	0.251	6.71926e-39	Old	USP37
1.70688e-43	0.481514	0.262	0.209	7.40258e-39	Old	PLD3
1.95802e-43	0.477554	0.319	0.266	8.49175e-39	Old	MICU2
2.71779e-43	0.492369	0.264	0.212	1.17868e-38	Old	CCNL2
4.55016e-43	0.332109	0.493	0.438	1.97336e-38	Old	XRN1
7.07467e-43	0.400748	0.36	0.304	3.06821e-38	Old	FBXW4
2.95292e-42	0.330388	0.36	0.301	1.28065e-37	Old	ST5
2.95739e-42	0.392695	0.315	0.261	1.28259e-37	Old	SECISBP2L
4.1663e-42	0.328494	0.409	0.353	1.80688e-37	Old	IQGAP1
6.11206e-42	0.444021	0.266	0.214	2.65074e-37	Old	FAM133B
9.19143e-42	0.402396	0.458	0.405	3.98623e-37	Old	KIF1B
1.44245e-41	0.393339	0.327	0.271	6.25576e-37	Old	DTWD1
1.94752e-41	0.405442	0.446	0.396	8.4462e-37	Old	SNX29
1.97638e-41	0.408644	0.25	0.201	8.57135e-37	Old	DPP8
2.10442e-41	0.346223	0.38	0.324	9.12667e-37	Old	ZSWIM5
2.19027e-41	0.39866	0.259	0.207	9.499e-37	Old	DCP2
3.31863e-41	0.486706	0.311	0.26	1.43926e-36	Old	TET2
3.38045e-41	0.328845	0.575	0.524	1.46607e-36	Old	NPEPPS
4.71681e-41	0.267492	0.374	0.318	2.04564e-36	Old	ADD3
6.87864e-41	0.568632	0.284	0.23	2.9832e-36	Old	FGF7
7.13017e-41	0.82808	0.259	0.21	3.09228e-36	Old	C3
8.73716e-41	0.408378	0.361	0.308	3.78922e-36	Old	TAF3
1.23518e-40	0.270698	0.459	0.4	5.35687e-36	Old	FNBP1
1.28855e-40	0.312525	0.45	0.395	5.5883e-36	Old	SEC24B
2.0456e-40	0.444646	0.254	0.204	8.87156e-36	Old	ICE2
2.40492e-40	0.250545	0.631	0.587	1.04299e-35	Old	FBXO11
2.67861e-40	0.466135	0.319	0.268	1.16169e-35	Old	ARFGEF2
2.9423e-40	0.323272	0.372	0.317	1.27605e-35	Old	XPR1
4.03073e-40	0.461716	0.32	0.27	1.74809e-35	Old	SPG7
4.50431e-40	0.304923	0.36	0.306	1.95347e-35	Old	TDRD3
5.11136e-40	0.316947	0.397	0.341	2.21674e-35	Old	HNRNPD
5.68471e-40	0.296478	0.581	0.536	2.4654e-35	Old	MON2
1.13144e-39	0.270601	0.498	0.446	4.90695e-35	Old	ZFR
1.24591e-39	0.321209	0.36	0.304	5.40341e-35	Old	KLF12
2.04345e-39	0.26297	0.546	0.487	8.86223e-35	Old	HIPK3
2.23763e-39	0.299499	0.528	0.478	9.70437e-35	Old	MICU1
2.39189e-39	0.253383	0.544	0.49	1.03734e-34	Old	TENT2
2.74378e-39	0.343746	0.418	0.369	1.18995e-34	Old	VPS54
6.79002e-39	0.354054	0.27	0.218	2.94476e-34	Old	YIPF4
7.12692e-39	0.441027	0.348	0.294	3.09087e-34	Old	GSN
9.78159e-39	0.418549	0.366	0.316	4.24218e-34	Old	TTC37
1.27441e-38	0.464996	0.277	0.229	5.52701e-34	Old	SHLD2
1.51726e-38	0.333391	0.289	0.237	6.58019e-34	Old	OSMR-AS1
1.73849e-38	0.321098	0.645	0.599	7.53967e-34	Old	WWOX
3.02313e-38	0.557275	0.253	0.207	1.3111e-33	Old	PNN
6.01336e-38	0.35728	0.376	0.325	2.60794e-33	Old	ZNF518A
6.45534e-38	0.576507	0.327	0.28	2.79962e-33	Old	GPCPD1
7.91527e-38	0.416031	0.289	0.239	3.43277e-33	Old	PRKCI
2.21897e-37	0.254998	0.371	0.315	9.62343e-33	Old	EPC2
7.2594e-37	0.403874	0.543	0.502	3.14833e-32	Old	ARGLU1
8.05688e-37	0.477984	0.347	0.302	3.49419e-32	Old	ADK
1.45569e-36	0.417088	0.281	0.233	6.3132e-32	Old	RNPC3
1.66301e-36	0.265788	0.394	0.34	7.2123e-32	Old	YLPM1
1.82274e-36	0.423113	0.389	0.342	7.90503e-32	Old	PIK3C2A
2.57123e-36	0.320022	0.52	0.47	1.11512e-31	Old	ASXL1
2.65794e-36	0.713035	0.356	0.301	1.15272e-31	Old	NDRG1
4.10253e-36	0.485767	0.25	0.204	1.77923e-31	Old	UGP2
4.88171e-36	0.391814	0.393	0.345	2.11715e-31	Old	DOCK7
5.19558e-36	0.442352	0.266	0.217	2.25327e-31	Old	PPARA
6.28976e-36	0.253794	0.338	0.282	2.72781e-31	Old	MAP3K4
9.36347e-36	0.288433	0.319	0.266	4.06084e-31	Old	ORC4
2.35472e-35	0.395996	0.272	0.223	1.02122e-30	Old	METTL16
3.00478e-35	0.38614	0.32	0.273	1.30314e-30	Old	VPS35L
3.69832e-35	0.687112	0.294	0.25	1.60393e-30	Old	YEATS2
1.16626e-34	0.356171	0.343	0.294	5.05796e-30	Old	SUCLG2
1.82752e-34	0.414567	0.26	0.215	7.92578e-30	Old	MSH3
2.8209e-34	0.373621	0.262	0.216	1.2234e-29	Old	TTC27
3.22187e-34	0.364877	0.309	0.263	1.39729e-29	Old	RPAP2
3.49917e-34	0.257085	0.434	0.384	1.51755e-29	Old	ATL2
8.61511e-34	0.343195	0.279	0.231	3.73629e-29	Old	ZXDC
9.25606e-34	0.391193	0.272	0.227	4.01426e-29	Old	MBD2
9.27402e-34	0.250082	0.252	0.202	4.02205e-29	Old	PCMTD2
6.52933e-33	0.319302	0.43	0.38	2.8317e-28	Old	RAF1
6.64766e-33	0.266373	0.594	0.557	2.88302e-28	Old	FAM172A
1.30806e-32	0.349334	0.619	0.578	5.67295e-28	Old	MAGI2
1.9912e-32	0.467738	0.278	0.235	8.63562e-28	Old	CCDC66
2.18108e-32	0.358442	0.32	0.273	9.45912e-28	Old	KRIT1
2.34655e-32	0.367393	0.285	0.24	1.01768e-27	Old	FNBP1L
2.50972e-32	0.309092	0.321	0.274	1.08844e-27	Old	PPP4R3A
3.86603e-32	0.386174	0.412	0.365	1.67666e-27	Old	HSDL2
4.53252e-32	0.269199	0.412	0.362	1.96571e-27	Old	SF3B1
5.13717e-32	0.420191	0.353	0.309	2.22794e-27	Old	PPP6R2
5.3877e-32	0.486065	0.306	0.263	2.33659e-27	Old	ANKRD26
8.14591e-32	0.422797	0.3	0.254	3.5328e-27	Old	MICAL3
1.08921e-31	0.288528	0.378	0.329	4.72381e-27	Old	DDX6
1.60208e-31	0.307305	0.25	0.203	6.94806e-27	Old	STX7
1.64464e-31	0.522081	0.252	0.21	7.13264e-27	Old	ZNF438
1.69793e-31	0.314178	0.328	0.28	7.36375e-27	Old	PLCL2
2.36331e-31	0.265122	0.352	0.302	1.02495e-26	Old	WASHC4
2.7851e-31	0.377353	0.296	0.251	1.20787e-26	Old	WTAP
5.55455e-31	0.308144	0.318	0.274	2.40895e-26	Old	ARMC8
5.63882e-31	0.279873	0.288	0.241	2.4455e-26	Old	SP3
8.9768e-31	0.303595	0.37	0.325	3.89315e-26	Old	PHKB
1.01285e-30	0.300451	0.48	0.433	4.39264e-26	Old	HNRNPH1
1.16889e-30	0.439785	0.266	0.223	5.06934e-26	Old	CYFIP1
2.0929e-30	0.367156	0.401	0.359	9.07669e-26	Old	SRSF4
2.49722e-30	0.336952	0.382	0.337	1.08302e-25	Old	METTL15
4.60283e-30	0.349584	0.753	0.701	1.9962e-25	Old	RBPMS
5.57438e-30	0.302753	0.495	0.452	2.41755e-25	Old	ANKIB1
5.91191e-30	0.301895	0.375	0.331	2.56394e-25	Old	DIS3L2
7.85487e-30	0.265679	0.392	0.348	3.40658e-25	Old	MTR
9.13433e-30	0.330583	0.385	0.342	3.96147e-25	Old	PPP2R5C
1.02538e-29	0.376539	0.406	0.364	4.44699e-25	Old	VEZT
1.03183e-29	0.267734	0.403	0.356	4.47495e-25	Old	GATAD2B
1.06357e-29	0.25651	0.286	0.238	4.61258e-25	Old	NR1D2
1.66163e-29	0.37532	0.405	0.362	7.20631e-25	Old	CDC27
1.68823e-29	0.318067	0.407	0.364	7.32169e-25	Old	SCFD1
1.69028e-29	0.386986	0.338	0.294	7.33058e-25	Old	ABO
2.02497e-29	0.37141	0.265	0.222	8.7821e-25	Old	MBTPS1
2.13519e-29	0.35929	0.289	0.245	9.26008e-25	Old	VPS36
5.14152e-29	0.26184	0.253	0.21	2.22983e-24	Old	LENG8
5.19188e-29	0.25673	0.649	0.612	2.25167e-24	Old	PDZRN3
1.10542e-28	0.417224	0.293	0.251	4.7941e-24	Old	MOSMO
1.57059e-28	0.250936	0.393	0.346	6.81148e-24	Old	OGT
3.01094e-28	0.429847	0.334	0.295	1.30581e-23	Old	CPLANE1
4.42677e-28	0.337499	0.284	0.241	1.91984e-23	Old	REPS1
4.52423e-28	0.368529	0.285	0.242	1.96211e-23	Old	SNX2
5.12373e-28	0.329376	0.281	0.239	2.22211e-23	Old	TRAPPC12
6.24254e-28	0.281091	0.396	0.35	2.70733e-23	Old	RC3H1
7.14512e-28	0.323896	0.387	0.347	3.09877e-23	Old	UBE2E1
7.94561e-28	0.604391	0.358	0.32	3.44593e-23	Old	UBE2D2
1.1618e-27	0.262473	0.359	0.314	5.0386e-23	Old	FAM135A
3.32523e-27	0.362021	0.267	0.228	1.44212e-22	Old	ODF2L
3.3587e-27	0.282334	0.289	0.246	1.45664e-22	Old	CDC42
4.37371e-27	0.353667	0.316	0.275	1.89683e-22	Old	RFX7
6.9199e-27	0.358509	0.271	0.229	3.00109e-22	Old	EPS15L1
6.99158e-27	0.250167	0.42	0.377	3.03218e-22	Old	KIAA2026
7.63887e-27	0.345282	0.348	0.305	3.3129e-22	Old	EMSY
1.03231e-26	0.627032	0.256	0.221	4.47704e-22	Old	ARHGAP31
1.06411e-26	0.343475	0.272	0.23	4.61494e-22	Old	WDR27
1.16065e-26	0.38587	0.528	0.498	5.03363e-22	Old	BCAS3
1.77398e-26	0.342699	0.338	0.297	7.69359e-22	Old	HOOK3
2.13319e-26	0.290885	0.299	0.258	9.25141e-22	Old	SLC30A9
2.3444e-26	0.33094	0.345	0.304	1.01674e-21	Old	AP2B1
3.27202e-26	0.372606	0.258	0.218	1.41904e-21	Old	RC3H2
4.76928e-26	0.298999	0.31	0.268	2.06839e-21	Old	CEP95
4.78106e-26	0.347545	0.291	0.253	2.0735e-21	Old	GMDS
7.535e-26	0.347038	0.266	0.225	3.26785e-21	Old	TMEM161B-AS1
8.02848e-26	0.270107	0.299	0.257	3.48187e-21	Old	ZC3H6
1.12145e-25	0.37717	0.323	0.284	4.86364e-21	Old	PTPN4
1.62038e-25	0.254491	0.405	0.361	7.02744e-21	Old	NRF1
1.97429e-25	0.316886	0.363	0.324	8.56231e-21	Old	CFDP1
2.57986e-25	0.258705	0.445	0.398	1.11886e-20	Old	TCF7L1
5.13704e-25	0.458294	0.287	0.251	2.22788e-20	Old	TTLL5
5.50468e-25	0.37805	0.28	0.243	2.38732e-20	Old	TMOD3
8.98519e-25	0.257096	0.425	0.385	3.89679e-20	Old	2025-03-07
1.17639e-24	0.303052	0.273	0.233	5.1019e-20	Old	ARFIP1
1.44882e-24	0.365332	0.319	0.28	6.28337e-20	Old	TTBK2
1.63074e-24	0.284156	0.346	0.307	7.07237e-20	Old	PAXBP1
1.6882e-24	0.305748	0.265	0.226	7.32157e-20	Old	PFDN5
2.22497e-24	0.352339	0.265	0.227	9.64945e-20	Old	NAA25
2.26856e-24	0.431283	0.438	0.4	9.83853e-20	Old	SNX9
2.56309e-24	0.340913	0.277	0.239	1.11159e-19	Old	NUP214
2.7833e-24	0.376577	0.317	0.278	1.20709e-19	Old	TAF1
3.12755e-24	0.328072	0.272	0.231	1.35639e-19	Old	HS6ST2
4.06399e-24	0.354794	0.254	0.215	1.76251e-19	Old	GNA14
4.13228e-24	0.286297	0.508	0.476	1.79213e-19	Old	SLMAP
4.29956e-24	0.386895	0.276	0.239	1.86468e-19	Old	PSEN1
4.74787e-24	0.310271	0.272	0.233	2.05911e-19	Old	HACE1
5.28034e-24	0.409832	0.315	0.278	2.29003e-19	Old	VPS53
6.13269e-24	0.41699	0.277	0.241	2.65969e-19	Old	CALCRL
7.60104e-24	0.268943	0.348	0.307	3.2965e-19	Old	PDCD6IP
8.34286e-24	0.333332	0.285	0.246	3.61822e-19	Old	ARHGAP35
1.15724e-23	0.405298	0.32	0.282	5.01882e-19	Old	NCOA7
1.26812e-23	0.3649	0.331	0.293	5.49973e-19	Old	ARNT
1.49906e-23	0.258156	0.252	0.213	6.50129e-19	Old	PREPL
2.76034e-23	0.263296	0.359	0.32	1.19713e-18	Old	USO1
3.31402e-23	0.340681	0.277	0.239	1.43726e-18	Old	AAMDC
3.79402e-23	0.275266	0.508	0.465	1.64543e-18	Old	ANKRD28
3.80985e-23	0.260316	0.328	0.288	1.65229e-18	Old	SRRM1
4.87049e-23	0.348933	0.309	0.272	2.11228e-18	Old	GAPVD1
7.46189e-23	0.290628	0.393	0.357	3.23615e-18	Old	HECTD4
8.48252e-23	0.37547	0.268	0.232	3.67879e-18	Old	ZMYND8
1.22386e-22	0.472097	0.312	0.271	5.30778e-18	Old	LPIN1
1.27617e-22	0.295135	0.326	0.289	5.53461e-18	Old	PPP4R3B
1.46748e-22	0.288471	0.297	0.26	6.36433e-18	Old	XPO4
1.72871e-22	0.319317	0.256	0.218	7.49725e-18	Old	GGNBP2
3.06481e-22	0.384324	0.708	0.697	1.32918e-17	Old	DCN
3.23378e-22	0.380435	0.271	0.235	1.40246e-17	Old	KPNA6
3.85623e-22	0.305237	0.278	0.24	1.67241e-17	Old	EIF4B
3.89288e-22	0.402934	0.374	0.335	1.6883e-17	Old	TBL1X
6.27733e-22	0.426553	0.469	0.435	2.72241e-17	Old	BCL2
2.37479e-21	0.270536	0.272	0.235	1.02992e-16	Old	PIGN
3.20346e-21	0.340228	0.257	0.222	1.38931e-16	Old	HADHB
4.74e-21	0.411412	0.26	0.226	2.05569e-16	Old	SAMD8
5.83239e-21	0.297378	0.331	0.298	2.52945e-16	Old	FOCAD
6.79349e-21	0.35752	0.285	0.248	2.94627e-16	Old	ANKRD6
9.53573e-21	0.358149	0.289	0.255	4.13555e-16	Old	DCP1A
9.61072e-21	0.374343	0.251	0.218	4.16807e-16	Old	EXOC1
1.07147e-20	0.254754	0.476	0.441	4.64684e-16	Old	FAM13B
1.86885e-20	0.303993	0.258	0.222	8.10504e-16	Old	ZC3H7A
2.17224e-20	0.277411	0.266	0.231	9.42077e-16	Old	SCML1
2.32524e-20	0.369987	0.329	0.293	1.00843e-15	Old	FUT8
2.91705e-20	0.300403	0.349	0.317	1.26509e-15	Old	DANT2
3.61507e-20	0.657957	0.638	0.606	1.56782e-15	Old	CBLB
1.04655e-19	0.284554	0.306	0.271	4.53878e-15	Old	ZNF131
1.07966e-19	0.253382	0.276	0.241	4.68239e-15	Old	SPATA5
1.19113e-19	0.393349	0.315	0.284	5.16581e-15	Old	DPH6
1.38717e-19	0.419255	0.254	0.223	6.016e-15	Old	MTF2
2.02814e-19	0.302494	0.38	0.348	8.79584e-15	Old	RAB7A
2.97767e-19	0.336036	0.308	0.275	1.29138e-14	Old	PRKAR2A
3.05981e-19	0.426236	0.529	0.503	1.32701e-14	Old	RAB1A
5.22626e-19	0.250432	0.426	0.392	2.26658e-14	Old	TCF25
6.92917e-19	0.350961	0.304	0.271	3.00511e-14	Old	CSNK2A1
1.54651e-18	0.366469	0.277	0.246	6.70706e-14	Old	NINL
2.23335e-18	0.270762	0.29	0.258	9.68582e-14	Old	RNF130
2.74174e-18	0.328464	0.307	0.275	1.18906e-13	Old	ZNF652
4.87441e-18	0.356963	0.298	0.266	2.11398e-13	Old	ZCCHC14
5.53913e-18	0.255907	0.311	0.276	2.40227e-13	Old	FBXL5
7.20342e-18	0.373819	0.425	0.39	3.12405e-13	Old	EGFR
3.55886e-17	0.262004	0.267	0.235	1.54344e-12	Old	PARP4
4.98844e-17	0.408069	0.311	0.279	2.16344e-12	Old	XYLT1
5.43494e-17	0.275371	0.486	0.456	2.35708e-12	Old	UBE3C
1.09671e-16	0.940124	0.503	0.481	4.75631e-12	Old	BNIP3L
1.50084e-16	0.307518	0.257	0.227	6.50899e-12	Old	STRN
2.45967e-16	0.296669	0.278	0.249	1.06673e-11	Old	MAGED1
3.48692e-16	0.278747	0.324	0.294	1.51224e-11	Old	KATNBL1
4.87096e-16	0.886225	0.346	0.318	2.11249e-11	Old	ESR1
4.96495e-16	0.381927	0.384	0.354	2.15325e-11	Old	ROBO1
9.6917e-16	0.259117	0.262	0.233	4.20319e-11	Old	SUCO
9.83719e-16	0.273362	0.376	0.348	4.26629e-11	Old	PPP2R5E
1.57461e-15	0.251628	0.276	0.245	6.82893e-11	Old	ERI3
2.90658e-15	0.446881	0.307	0.279	1.26056e-10	Old	SLIT3
4.73578e-15	0.329301	0.501	0.55	2.05386e-10	Old	CFH
1.01744e-14	0.263723	0.284	0.257	4.41252e-10	Old	CWC27
1.58329e-14	0.296215	0.352	0.326	6.86658e-10	Old	TRAPPC9
2.01582e-14	0.316879	0.314	0.288	8.7424e-10	Old	BTBD7
2.04562e-14	0.307582	0.263	0.237	8.87163e-10	Old	GON4L
2.11499e-14	0.30744	0.259	0.232	9.17248e-10	Old	ELP4
3.0771e-14	0.300168	0.398	0.375	1.33451e-09	Old	ACYP2
6.48045e-14	0.303768	0.303	0.276	2.81051e-09	Old	SNX1
1.49466e-13	0.287649	0.447	0.424	6.48218e-09	Old	GALNT17
2.32795e-13	0.255549	0.296	0.269	1.00961e-08	Old	TP53BP1
3.97514e-13	0.302753	0.377	0.352	1.72398e-08	Old	HIP1
4.66757e-13	0.26567	0.34	0.316	2.02428e-08	Old	DCAF10
5.12242e-13	0.313639	0.354	0.331	2.22154e-08	Old	CDK19
6.82309e-13	0.343859	0.251	0.227	2.95911e-08	Old	ATR
4.70356e-12	0.529869	0.423	0.396	2.03989e-07	Old	RBPJ
7.04231e-12	0.353947	0.259	0.233	3.05418e-07	Old	PFKFB3
7.54518e-12	0.354719	0.363	0.333	3.27227e-07	Old	PRELID2
8.03634e-12	1.18403	0.467	0.454	3.48528e-07	Old	LIFR
8.86748e-12	0.294344	0.256	0.233	3.84574e-07	Old	DNAJC13
2.51101e-11	0.271424	0.259	0.237	1.089e-06	Old	CD2AP
3.47944e-11	0.394683	0.481	0.46	1.509e-06	Old	ABCA10
3.58853e-11	0.254045	0.257	0.235	1.55631e-06	Old	NOL10
4.89956e-11	0.298549	0.27	0.247	2.12489e-06	Old	TBC1D1
9.31956e-11	0.433957	0.3	0.282	4.0418e-06	Old	ADIPOR2
1.3052e-10	0.269264	0.362	0.341	5.66053e-06	Old	RABEP1
6.34961e-10	0.25595	0.322	0.302	2.75376e-05	Old	ATXN7L1
1.26892e-09	0.529192	0.417	0.398	5.50317e-05	Old	PRKG1
1.70709e-09	0.834515	0.255	0.24	7.40347e-05	Old	RNF24
1.96229e-09	0.481679	0.382	0.36	8.51025e-05	Old	SLC25A37
5.66283e-09	0.272694	0.323	0.305	0.000245591	Old	UBAP2
8.23098e-09	0.552618	0.383	0.415	0.000356969	Old	GBE1
1.19006e-07	0.394976	0.346	0.33	0.00516117	Old	BTAF1
2.90922e-07	1.47797	0.4	0.462	0.012617	Old	PLCG2
0	2.18902	0.641	0.243	0	Young	LINC00486
0	3.89988	0.44	0.095	0	Young	KCNIP4
0	2.68807	0.626	0.286	0	Young	RASGEF1B
0	3.28472	0.485	0.155	0	Young	MTRNR2L12
0	1.57798	0.616	0.289	0	Young	MKL1
0	1.75537	0.714	0.389	0	Young	FP671120.1
0	1.86217	0.569	0.277	0	Young	GPC6
0	0.674513	0.671	0.38	0	Young	C9orf3
0	1.59791	0.541	0.255	0	Young	MUM1L1
0	5.43543	0.302	0.019	0	Young	APOC1
0	1.75854	0.603	0.325	0	Young	JUND
0	2.22026	0.48	0.204	0	Young	SLC26A3
0	1.36378	0.615	0.339	0	Young	FP236383.1
0	2.14961	0.45	0.176	0	Young	LINGO1
0	2.37551	0.43	0.161	0	Young	DHFR
0	1.23531	0.557	0.3	0	Young	APOO
0	4.70967	0.281	0.026	0	Young	GSTA1
0	5.1012	0.254	0.014	0	Young	HBB
0	1.13277	0.405	0.17	0	Young	FAM19A2
0	1.68709	0.718	0.484	0	Young	EPS8
0	2.10003	0.369	0.141	0	Young	TAGLN
0	3.65598	0.306	0.081	0	Young	FDX1
0	2.85508	0.484	0.259	0	Young	APOE
0	0.879993	0.508	0.29	0	Young	2025-09-07
0	2.75631	0.362	0.144	0	Young	AC105402.3
0	3.5037	0.289	0.071	0	Young	CYP11A1
0	3.07417	0.301	0.085	0	Young	MTRNR2L8
0	1.72856	0.398	0.184	0	Young	BAIAP2L1
0	1.9874	0.387	0.178	0	Young	MT-ND4L
0	0.914467	0.448	0.242	0	Young	2025-09-02
0	2.48682	0.294	0.09	0	Young	GJA1
0	1.32221	0.36	0.16	0	Young	FAM198B
0	2.19133	0.363	0.164	0	Young	SERPINH1
0	2.04305	0.59	0.393	0	Young	INO80D
0	2.44023	0.263	0.07	0	Young	COL19A1
0	0.937899	0.385	0.194	0	Young	FAM208B
0	1.34925	0.858	0.667	0	Young	MT-ND3
0	0.768631	0.64	0.45	0	Young	TXNRD1
0	1.61017	0.501	0.312	0	Young	PPARG
0	0.454775	0.429	0.241	0	Young	CHRM3
0	2.3456	0.454	0.266	0	Young	HSPD1
0	2.41584	0.432	0.246	0	Young	HSPH1
0	1.3922	0.44	0.255	0	Young	COL4A1
0	1.42265	0.39	0.21	0	Young	DUSP1
0	1.83661	0.428	0.248	0	Young	FN1
0	1.53323	0.569	0.391	0	Young	TMSB4X
0	1.70835	0.423	0.246	0	Young	SPARC
0	1.66082	0.491	0.314	0	Young	MT-ND5
0	1.46149	0.399	0.223	0	Young	PDZRN4
0	1.4737	0.37	0.194	0	Young	ELOVL5
0	1.56819	0.379	0.209	0	Young	JUN
0	1.51942	0.598	0.428	0	Young	HSP90AB1
0	1.52757	0.359	0.19	0	Young	XPO5
0	1.85288	0.386	0.218	0	Young	S100A6
0	1.03352	0.575	0.408	0	Young	ACTB
0	1.54794	0.61	0.443	0	Young	GRK5
0	1.75724	0.626	0.46	0	Young	SLC38A2
0	2.1802	0.345	0.18	0	Young	HSPA4
0	1.08871	0.484	0.32	0	Young	IRS1
0	1.44472	0.281	0.118	0	Young	2025-09-11
0	1.68339	0.321	0.16	0	Young	CEBPB
0	0.903502	0.653	0.494	0	Young	AMBRA1
0	1.53315	0.284	0.125	0	Young	LRP4
0	1.28751	0.364	0.206	0	Young	TCEAL9
0	1.18805	0.667	0.511	0	Young	MT-ND1
0	1.67253	0.651	0.495	0	Young	MT-ND2
0	1.65941	0.475	0.321	0	Young	TIMP1
0	1.42007	0.36	0.207	0	Young	NR4A1
0	2.33007	0.593	0.44	0	Young	TMSB10
0	1.19947	0.7	0.548	0	Young	PSD3
0	1.85042	0.3	0.149	0	Young	P3H2
0	1.19406	0.619	0.469	0	Young	KTN1
0	2.46474	0.31	0.162	0	Young	MRPS6
0	1.71654	0.491	0.344	0	Young	RBP1
0	3.86558	0.368	0.223	0	Young	ATP1B3
0	2.03578	0.33	0.189	0	Young	SLC12A2
0	0.782799	0.898	0.763	0	Young	MT-CO3
0	2.02953	0.36	0.228	0	Young	CHORDC1
0	1.39931	0.613	0.496	0	Young	MIB1
0	0.920747	0.818	0.713	0	Young	VIM
0	1.10729	0.883	0.784	0	Young	FNDC3B
0	0.405201	0.854	0.777	0	Young	LPP
0	1.58758	0.93	0.908	0	Young	NEAT1
0	1.30856	1	1	0	Young	MALAT1
9.80008e-308	1.4235	0.379	0.229	4.2502e-303	Young	SERF2
1.91379e-305	1.27096	0.358	0.206	8.29993e-301	Young	GAPDH
2.49793e-303	0.910072	0.864	0.753	1.08333e-298	Young	MT-ATP6
2.63017e-303	2.27622	0.293	0.161	1.14068e-298	Young	CRISPLD2
1.57152e-301	1.26051	0.765	0.69	6.81554e-297	Young	MT-ND4
5.52785e-300	1.44805	0.425	0.276	2.39737e-295	Young	LSAMP
3.54809e-298	1.15982	0.601	0.48	1.53877e-293	Young	MORF4L2
5.1887e-295	1.4317	0.343	0.202	2.25029e-290	Young	PTMS
1.66699e-294	0.927825	0.33	0.179	7.22957e-290	Young	AC013394.1
2.49203e-289	1.03158	0.423	0.271	1.08077e-284	Young	C11orf96
1.60615e-286	0.856828	0.377	0.221	6.9657e-282	Young	KIAA1551
5.36688e-275	1.23522	0.399	0.253	2.32756e-270	Young	MYL6
3.24578e-272	1.73018	0.554	0.432	1.40766e-267	Young	COL1A2
3.04212e-268	1.35213	0.274	0.145	1.31934e-263	Young	SOCS5
5.90766e-268	1.19025	0.338	0.198	2.56209e-263	Young	STAR
1.92119e-263	0.912463	0.666	0.564	8.33203e-259	Young	PVT1
2.96005e-262	0.708057	0.805	0.725	1.28375e-257	Young	MCC
5.72532e-261	0.821681	0.869	0.825	2.48301e-256	Young	CALD1
1.42003e-259	0.929504	0.473	0.332	6.15851e-255	Young	ITGB1
2.37708e-258	1.41208	0.25	0.128	1.03092e-253	Young	UBB
2.3068e-255	2.19915	0.695	0.616	1.00044e-250	Young	HSP90AA1
2.07359e-254	0.354769	0.607	0.459	8.99295e-250	Young	IGFBP7
4.36006e-252	0.377548	0.541	0.353	1.89092e-247	Young	MUC20-OT1
1.40579e-247	1.47972	0.333	0.209	6.09677e-243	Young	DNAJA1
1.42175e-247	0.918462	0.781	0.729	6.16599e-243	Young	GREB1
1.46957e-245	1.07486	0.424	0.283	6.3734e-241	Young	RPL27A
7.47567e-242	0.548273	0.674	0.532	3.24213e-237	Young	RPL13A
4.12736e-237	1.71172	0.427	0.297	1.78999e-232	Young	DPYSL3
7.61694e-236	2.24016	0.598	0.519	3.30339e-231	Young	PTGES3
4.78989e-235	1.41262	0.301	0.179	2.07733e-230	Young	SOX4
1.7484e-234	0.882096	0.437	0.295	7.58264e-230	Young	CTNNA3
2.82883e-233	1.16786	0.506	0.386	1.22684e-228	Young	ENAH
1.24538e-225	1.10121	0.575	0.464	5.4011e-221	Young	RPL15
4.17098e-225	0.827001	0.332	0.199	1.80891e-220	Young	ZNF90
2.56841e-224	1.00572	0.526	0.403	1.1139e-219	Young	CERS6
5.77566e-224	1.6559	0.444	0.322	2.50485e-219	Young	ATRNL1
9.37938e-222	0.726523	0.674	0.576	4.06774e-217	Young	DST
5.46388e-219	0.807763	0.526	0.393	2.36963e-214	Young	MAGI1
1.3814e-218	1.49107	0.251	0.139	5.991e-214	Young	LAMB1
1.12006e-217	0.984788	0.504	0.375	4.85759e-213	Young	COL4A2
3.82137e-216	0.547758	0.787	0.694	1.65729e-211	Young	SIK3
2.37827e-214	0.955221	0.552	0.429	1.03143e-209	Young	HIVEP2
1.36609e-213	0.768898	0.324	0.193	5.92459e-209	Young	FAM208A
3.00272e-213	1.02721	0.585	0.481	1.30225e-208	Young	AFF3
2.148e-212	0.853552	0.435	0.303	9.31568e-208	Young	WIPF3
1.67976e-208	1.08719	0.344	0.223	7.28493e-204	Young	MYL9
8.42491e-204	0.867016	0.678	0.588	3.6538e-199	Young	APP
2.29545e-202	1.76185	0.44	0.339	9.95512e-198	Young	HSPA1B
5.39586e-202	2.18306	0.39	0.277	2.34013e-197	Young	COL1A1
2.09698e-200	0.716012	0.639	0.529	9.0944e-196	Young	ITPR1
7.50229e-200	0.97208	0.324	0.202	3.25367e-195	Young	RPL27
8.71182e-200	1.11254	0.353	0.231	3.77823e-195	Young	LGALS1
1.09962e-199	1.06018	0.343	0.222	4.76895e-195	Young	ANXA5
3.10139e-199	0.831703	0.312	0.184	1.34504e-194	Young	MKL2
4.42937e-199	1.76942	0.434	0.344	1.92097e-194	Young	HSPB1
3.73359e-198	1.25505	0.373	0.259	1.61922e-193	Young	JAM3
1.08298e-197	0.49226	0.85	0.809	4.69679e-193	Young	AUTS2
1.92987e-197	1.27812	0.335	0.22	8.36966e-193	Young	SIPA1L1
3.75345e-197	1.24266	0.262	0.151	1.62783e-192	Young	DYNLL1
9.86229e-196	1.40167	0.313	0.211	4.27718e-191	Young	DNAJB1
9.8104e-194	0.584543	0.304	0.179	4.25467e-189	Young	AL359915.2
1.63776e-193	1.57691	0.446	0.35	7.10279e-189	Young	OSBPL1A
3.74159e-192	1.14123	0.466	0.361	1.62269e-187	Young	DNAJB6
4.59979e-192	1.01709	0.385	0.266	1.99488e-187	Young	TCEAL4
1.19901e-191	0.446341	0.371	0.233	5.2e-187	Young	COL4A3BP
1.74354e-191	1.30794	0.315	0.202	7.56155e-187	Young	RBMS3-AS3
1.17048e-189	0.755373	0.63	0.52	5.07627e-185	Young	FLRT2
2.2911e-187	1.25019	0.286	0.182	9.93627e-183	Young	STIP1
1.11679e-184	0.768164	0.311	0.195	4.84342e-180	Young	TENT5A
2.85167e-184	0.760982	0.698	0.622	1.23674e-179	Young	MBNL2
3.6782e-183	1.21236	0.36	0.253	1.5952e-178	Young	TSHZ1
7.68813e-182	1.20613	0.568	0.487	3.33427e-177	Young	FXR1
1.40887e-181	1.16115	0.278	0.17	6.11014e-177	Young	PEBP1
1.89292e-181	1.02481	0.561	0.472	8.2094e-177	Young	ZFP36L1
1.64759e-178	0.400217	0.852	0.771	7.14544e-174	Young	RPL13
7.29191e-177	1.80837	0.356	0.246	3.16243e-172	Young	DLGAP1
4.80466e-176	0.799543	0.589	0.491	2.08373e-171	Young	HNRNPU
5.7383e-175	0.869914	0.768	0.706	2.48864e-170	Young	MT-CYB
2.94246e-173	0.968642	0.445	0.331	1.27611e-168	Young	ZFAND5
1.46975e-171	0.686144	0.399	0.28	6.37417e-167	Young	TPM4
5.86588e-171	0.52827	0.454	0.325	2.54397e-166	Young	PLEKHA7
3.63494e-170	1.10521	0.322	0.212	1.57644e-165	Young	ACSL4
4.36319e-170	0.692482	0.258	0.151	1.89227e-165	Young	C6orf106
1.89449e-168	0.80958	0.539	0.423	8.2162e-164	Young	ZSWIM6
2.66248e-167	1.22575	0.27	0.167	1.15469e-162	Young	CHCHD2
1.12618e-165	0.738996	0.325	0.215	4.88411e-161	Young	AC026316.5
1.12508e-163	0.965835	0.508	0.416	4.87937e-159	Young	ST13
1.53849e-162	0.82566	0.483	0.378	6.67229e-158	Young	PDXDC1
4.20047e-162	1.55665	0.306	0.206	1.8217e-157	Young	ROBO2
6.18165e-162	1.45822	0.376	0.28	2.68092e-157	Young	LONRF2
2.66663e-161	0.604461	0.693	0.615	1.15649e-156	Young	ASAP1
2.93091e-159	1.36649	0.364	0.262	1.2711e-154	Young	COL3A1
4.18581e-158	1.14416	0.26	0.162	1.81535e-153	Young	LDLR
1.48621e-157	0.78566	0.389	0.275	6.44555e-153	Young	RAB31
9.10727e-156	1.098	0.478	0.38	3.94973e-151	Young	PDE7B
9.8084e-156	1.13021	0.326	0.226	4.2538e-151	Young	CCT4
1.44297e-155	0.745131	0.383	0.271	6.25803e-151	Young	RNF145
5.04132e-153	0.480718	0.544	0.419	2.18637e-148	Young	CHCHD3
3.50044e-152	0.50572	0.755	0.689	1.51811e-147	Young	ZFAND3
1.25549e-151	0.861372	0.444	0.343	5.44493e-147	Young	PSAP
1.57564e-148	0.556995	0.277	0.174	6.83339e-144	Young	NEDD4L
1.5217e-147	1.54155	0.313	0.215	6.59944e-143	Young	SEMA6A
1.62279e-147	0.675558	0.319	0.215	7.03788e-143	Young	CHL1
2.44966e-145	1.01879	0.251	0.157	1.06239e-140	Young	WNK3
8.45844e-145	1.40633	0.292	0.196	3.66834e-140	Young	SERPINE2
1.85164e-144	1.45808	0.303	0.209	8.03038e-140	Young	PLXNA4
1.97878e-144	1.283	0.268	0.174	8.58178e-140	Young	AMMECR1
2.19758e-140	0.929203	0.312	0.213	9.53067e-136	Young	HIST1H2AC
1.01977e-139	1.04014	0.344	0.249	4.42263e-135	Young	KLF9
1.16773e-137	0.367155	0.457	0.338	5.06433e-133	Young	EEF2
1.75579e-137	0.908514	0.357	0.258	7.61469e-133	Young	RYBP
1.53187e-136	1.15932	0.322	0.23	6.64356e-132	Young	KLF6
6.13582e-135	0.68661	0.334	0.231	2.66104e-130	Young	RHEB
3.27552e-133	1.21446	0.302	0.206	1.42056e-128	Young	ACTA2
1.3247e-132	0.947002	0.29	0.193	5.74509e-128	Young	UNC5C
2.13739e-131	0.364244	0.527	0.414	9.26966e-127	Young	CEBPD
4.59925e-131	1.8634	0.371	0.293	1.99465e-126	Young	SESN3
1.46429e-129	0.90245	0.263	0.172	6.35048e-125	Young	SKIL
3.82068e-128	0.593604	0.37	0.266	1.65699e-123	Young	TULP4
3.70375e-127	0.915752	0.305	0.21	1.60628e-122	Young	DGKD
1.44061e-125	0.572346	0.58	0.491	6.2478e-121	Young	VAPA
1.33804e-124	0.615212	0.476	0.374	5.80295e-120	Young	PITPNB
2.77777e-124	0.588169	0.513	0.414	1.20469e-119	Young	TSC22D1
4.04563e-123	0.597049	0.33	0.229	1.75455e-118	Young	HSD17B12
5.43205e-121	0.945556	0.294	0.203	2.35583e-116	Young	ST3GAL4
9.20366e-121	0.947503	0.258	0.171	3.99153e-116	Young	SUB1
1.00623e-119	0.420017	0.38	0.278	4.36394e-115	Young	RPS29
8.18857e-119	0.485433	0.362	0.254	3.5513e-114	Young	AC124312.1
2.10552e-118	0.544047	0.748	0.694	9.13142e-114	Young	PARD3B
4.08823e-118	0.696963	0.661	0.582	1.77302e-113	Young	PTPRK
8.3008e-118	0.928602	0.365	0.272	3.59998e-113	Young	CHSY1
1.26341e-116	0.812433	0.332	0.239	5.47928e-112	Young	ATP13A3
3.03531e-116	0.742309	0.487	0.395	1.31638e-111	Young	CACNA2D1
4.63815e-116	0.824756	0.356	0.266	2.01152e-111	Young	NUFIP2
1.567e-115	0.80215	0.324	0.235	6.79594e-111	Young	FSTL1
2.38762e-113	0.61871	0.454	0.36	1.03549e-108	Young	PLCL1
9.01697e-113	0.699389	0.35	0.259	3.91057e-108	Young	HSPA9
5.03605e-112	0.781136	0.544	0.477	2.18409e-107	Young	COL6A3
1.61782e-110	0.555072	0.385	0.289	7.01633e-106	Young	UBC
5.68204e-110	0.729409	0.368	0.277	2.46424e-105	Young	PRKAR1A
9.34644e-110	0.455503	0.652	0.561	4.05346e-105	Young	RHOBTB3
2.09597e-107	0.877227	0.271	0.187	9.09002e-103	Young	SYT1
7.7689e-107	1.22917	0.25	0.173	3.36929e-102	Young	OSBPL3
1.26836e-106	0.749384	0.331	0.24	5.50073e-102	Young	RYR2
6.64716e-106	0.80056	0.323	0.235	2.88281e-101	Young	BEX3
2.42233e-102	0.454256	0.271	0.377	1.05054e-97	Young	DOCK9
1.04896e-100	0.528319	0.611	0.53	4.54921e-96	Young	CDK14
1.16356e-100	0.327516	0.457	0.363	5.04623e-96	Young	HIF1A
1.37699e-100	0.770182	0.793	0.761	5.97186e-96	Young	FOXO1
4.04396e-100	0.811872	0.378	0.293	1.75383e-95	Young	LHFPL2
7.38178e-97	0.321891	0.43	0.332	3.2014e-92	Young	FOSL2
3.27423e-96	1.02063	0.411	0.336	1.42e-91	Young	GRAMD2B
5.41525e-96	0.541079	0.899	0.888	2.34854e-91	Young	MIR99AHG
4.03219e-95	0.98738	0.449	0.369	1.74872e-90	Young	CHD1
3.23149e-94	0.984661	0.466	0.395	1.40146e-89	Young	HUWE1
6.79184e-94	0.61122	0.434	0.351	2.94555e-89	Young	DAAM1
2.50165e-91	0.68126	0.444	0.362	1.08494e-86	Young	EIF1
3.10221e-91	0.599379	0.682	0.635	1.3454e-86	Young	ARHGAP10
3.3971e-91	1.00286	0.464	0.378	1.47329e-86	Young	SMARCA1
2.24156e-90	0.68555	0.28	0.2	9.72142e-86	Young	SDCBP
1.98447e-89	1.10783	0.257	0.186	8.60647e-85	Young	ABHD3
5.60859e-88	0.658982	0.326	0.242	2.43239e-83	Young	TSC22D2
2.36431e-87	0.792531	0.411	0.33	1.02538e-82	Young	GNA12
2.40545e-87	0.408566	0.354	0.452	1.04322e-82	Young	MEG8
3.37532e-87	0.629004	0.385	0.303	1.46384e-82	Young	MGAT5
5.74487e-87	0.913962	0.388	0.316	2.49149e-82	Young	ATP2C1
4.8664e-85	1.43589	0.449	0.383	2.11051e-80	Young	SLC7A2
7.92303e-85	0.546537	0.432	0.346	3.43614e-80	Young	ANK2
2.94237e-84	0.934734	0.262	0.189	1.27608e-79	Young	LUM
5.41401e-84	0.743595	0.505	0.449	2.348e-79	Young	P4HA1
1.00896e-82	0.65844	0.574	0.515	4.37576e-78	Young	FTL
2.46668e-82	0.374744	0.33	0.431	1.06977e-77	Young	PDK4
3.43175e-82	0.457392	0.479	0.4	1.48832e-77	Young	PPP2CB
7.9091e-82	0.385896	0.597	0.51	3.4301e-77	Young	RPS15
1.41272e-81	0.572154	0.339	0.257	6.12683e-77	Young	FAM85B
2.42768e-81	0.650826	0.808	0.766	1.05286e-76	Young	MT-CO2
9.44998e-81	0.575426	0.558	0.488	4.09836e-76	Young	ANTXR1
1.64617e-79	1.228	0.282	0.21	7.13929e-75	Young	PAPSS2
4.62928e-79	0.492753	0.668	0.611	2.00767e-74	Young	QKI
3.97365e-78	0.275847	0.317	0.414	1.72333e-73	Young	PLA2G5
7.28784e-78	0.449326	0.486	0.408	3.16066e-73	Young	PTMA
1.92591e-77	0.62164	0.263	0.19	8.35246e-73	Young	BACE2
2.56369e-77	0.699827	0.25	0.181	1.11185e-72	Young	SLC25A6
3.75092e-77	0.416077	0.574	0.518	1.62674e-72	Young	AFF4
1.13676e-76	0.684224	0.646	0.613	4.93e-72	Young	GPBP1
3.56796e-76	0.398875	0.783	0.755	1.54739e-71	Young	MACF1
1.29701e-75	0.554975	0.334	0.257	5.62501e-71	Young	MSRB3
2.26106e-75	1.0958	0.718	0.698	9.80597e-71	Young	TGFBR3
2.32339e-75	0.774734	0.256	0.189	1.00763e-70	Young	LMNA
2.71992e-74	0.534184	0.456	0.377	1.1796e-69	Young	WWC2
1.05597e-73	0.710013	0.363	0.292	4.57965e-69	Young	LAPTM4A
3.30101e-73	0.534515	0.51	0.448	1.43162e-68	Young	HERC2
3.90086e-73	0.727596	0.313	0.246	1.69176e-68	Young	GLI2
3.98504e-73	0.574422	0.549	0.493	1.72827e-68	Young	PRRC2C
5.44478e-73	0.311161	0.462	0.376	2.36134e-68	Young	RPL35
8.59641e-73	0.494027	0.342	0.266	3.72818e-68	Young	ARPC2
2.61603e-72	0.377438	0.512	0.429	1.13455e-67	Young	RPS11
2.63894e-72	1.3897	0.45	0.409	1.14448e-67	Young	HIBCH
1.14444e-71	0.599629	0.416	0.337	4.96334e-67	Young	SGK1
1.65107e-71	0.61166	0.389	0.316	7.16054e-67	Young	GOLGB1
3.04767e-71	0.670995	0.48	0.415	1.32175e-66	Young	IGFBP4
3.21432e-71	0.474577	0.447	0.368	1.39402e-66	Young	TAX1BP1
8.96641e-71	0.504913	0.495	0.419	3.88864e-66	Young	PLD1
1.77382e-70	0.27362	0.539	0.454	7.69286e-66	Young	UBE2E2
2.14701e-70	0.40858	0.484	0.408	9.31136e-66	Young	UST
1.13932e-69	0.543916	0.363	0.29	4.9411e-65	Young	PRPF4B
1.16756e-69	0.60525	0.325	0.254	5.06358e-65	Young	LARP4
1.44058e-69	0.521209	0.287	0.216	6.24765e-65	Young	SRP14
1.63812e-69	0.737654	0.459	0.397	7.10437e-65	Young	ARHGAP5
3.36889e-69	0.498409	0.509	0.44	1.46105e-64	Young	PAWR
8.38766e-69	0.625059	0.287	0.218	3.63764e-64	Young	MBOAT2
4.9772e-68	0.405366	0.538	0.466	2.15856e-63	Young	GNAS
1.48561e-67	0.5672	0.535	0.47	6.44296e-63	Young	ACTG1
8.13875e-67	0.468628	0.454	0.382	3.5297e-62	Young	CMIP
2.8414e-66	0.604819	0.443	0.373	1.23229e-61	Young	TLE4
6.56292e-66	0.470272	0.763	0.741	2.84627e-61	Young	NFIA
2.15534e-65	0.616934	0.393	0.319	9.3475e-61	Young	INTS6
1.17905e-64	0.390034	0.524	0.46	5.11344e-60	Young	SON
2.50291e-64	0.378623	0.486	0.413	1.08549e-59	Young	GATA4
3.29528e-64	0.400243	0.644	0.581	1.42913e-59	Young	RPS19
4.40542e-64	0.81167	0.348	0.287	1.91059e-59	Young	NAA16
1.0465e-63	0.823328	0.504	0.447	4.53859e-59	Young	SIK2
1.24114e-63	1.7801	0.272	0.215	5.38271e-59	Young	PRPS2
1.67428e-63	0.886578	0.463	0.402	7.26119e-59	Young	DOCK10
4.09822e-63	0.73659	0.505	0.439	1.77736e-58	Young	PACS1
6.13296e-63	0.690762	0.469	0.416	2.6598e-58	Young	PRKD1
7.66934e-63	0.532359	0.542	0.478	3.32612e-58	Young	RPL29
8.6927e-63	0.459688	0.487	0.423	3.76994e-58	Young	TMEM135
1.51834e-62	0.76783	0.47	0.415	6.58489e-58	Young	COL6A1
1.68205e-62	0.494289	0.335	0.269	7.29487e-58	Young	RFTN1
2.19872e-62	0.584577	0.48	0.419	9.53561e-58	Young	RALGPS2
2.75773e-62	0.789815	0.268	0.209	1.196e-57	Young	PXDN
6.22649e-62	0.804569	0.429	0.368	2.70036e-57	Young	ADAMTS1
4.47029e-61	0.299613	0.303	0.231	1.93872e-56	Young	PPP1R9A
5.41261e-61	0.616749	0.77	0.75	2.34739e-56	Young	ACSM3
7.50199e-61	0.701345	0.478	0.422	3.25354e-56	Young	IL6ST
9.29701e-61	0.318472	0.762	0.725	4.03202e-56	Young	TRIO
2.08113e-60	0.64713	0.27	0.208	9.02563e-56	Young	TCAF1
8.08883e-60	0.792587	0.409	0.353	3.50804e-55	Young	GALNT2
5.7868e-59	0.453721	0.376	0.306	2.50968e-54	Young	UBA52
2.02917e-58	0.438624	0.374	0.304	8.80031e-54	Young	MTHFD1L
1.09353e-57	0.546508	0.379	0.314	4.74251e-53	Young	CNN3
2.49029e-57	0.582436	0.257	0.196	1.08002e-52	Young	EIF4G2
4.6567e-57	1.34014	0.466	0.42	2.01956e-52	Young	ALDH7A1
9.12085e-57	0.546641	0.288	0.223	3.95562e-52	Young	CCDC88A
5.12242e-56	1.32539	0.288	0.239	2.22154e-51	Young	ACSM1
9.98527e-55	1.01105	0.316	0.254	4.33051e-50	Young	TLN2
1.60865e-54	0.438668	0.297	0.232	6.97654e-50	Young	SLC4A7
1.1569e-53	0.573866	0.61	0.55	5.01738e-49	Young	DAPK1
4.11392e-53	0.543781	0.374	0.312	1.78416e-48	Young	RAB8B
9.71539e-53	0.294349	0.415	0.346	4.21347e-48	Young	PABPC1
5.55734e-52	0.957017	0.511	0.457	2.41016e-47	Young	MAMDC2
7.05913e-52	0.821411	0.343	0.285	3.06147e-47	Young	CWF19L2
1.12708e-51	0.687904	0.283	0.228	4.88805e-47	Young	SKI
1.74971e-51	0.5242	0.682	0.625	7.58831e-47	Young	PBX3
1.56821e-50	0.495412	0.343	0.284	6.80115e-46	Young	ELL2
3.31782e-50	0.565453	0.429	0.368	1.4389e-45	Young	NCALD
2.25449e-49	0.532995	0.454	0.403	9.7775e-45	Young	SH3PXD2B
2.75141e-49	0.547481	0.486	0.431	1.19326e-44	Young	DMD
4.57154e-49	0.811356	0.289	0.238	1.98263e-44	Young	TENT4B
2.3497e-48	0.447194	0.432	0.376	1.01904e-43	Young	SPART
2.4433e-48	0.482323	0.617	0.576	1.05963e-43	Young	CASC15
2.78961e-48	0.516815	0.639	0.593	1.20983e-43	Young	PPP3CA
5.71358e-48	0.364074	0.366	0.302	2.47792e-43	Young	ACACA
6.4844e-48	0.488793	0.411	0.352	2.81222e-43	Young	DOCK5
8.33694e-47	0.301077	0.267	0.207	3.61565e-42	Young	BCAT1
1.08541e-46	0.443406	0.403	0.34	4.70729e-42	Young	LDLRAD3
1.23723e-46	0.594162	0.273	0.219	5.36575e-42	Young	HTRA1
1.35855e-46	0.476137	0.289	0.231	5.89191e-42	Young	LRRC37A3
1.95015e-46	0.446677	0.276	0.217	8.4576e-42	Young	FAM122C
4.83551e-46	0.423492	0.423	0.365	2.09711e-41	Young	MORF4L1
1.55188e-45	0.586849	0.318	0.265	6.73036e-41	Young	NECTIN3
6.83847e-45	0.37114	0.447	0.387	2.96578e-40	Young	TOP1
3.17466e-44	0.545714	0.351	0.295	1.37682e-39	Young	ZFC3H1
9.4858e-44	0.692839	0.414	0.362	4.1139e-39	Young	PIK3R1
1.61493e-43	0.468603	0.53	0.469	7.00379e-39	Young	TSPAN5
2.04814e-43	0.532184	0.299	0.245	8.8826e-39	Young	CNTN1
3.01923e-43	0.478981	0.337	0.28	1.30941e-38	Young	MYH10
4.63702e-43	0.428593	0.87	0.876	2.01103e-38	Young	BNC2
4.99082e-43	0.570621	0.409	0.355	2.16447e-38	Young	TANC1
6.40265e-43	0.49394	0.335	0.28	2.77676e-38	Young	APLP2
8.73944e-43	0.510127	0.286	0.231	3.79021e-38	Young	MID1
1.05359e-42	0.367373	0.656	0.619	4.56932e-38	Young	ANKRD11
1.08379e-42	0.367725	0.331	0.276	4.7003e-38	Young	SLCO3A1
1.86994e-42	0.42957	0.298	0.242	8.10976e-38	Young	RHBDD1
1.92454e-42	0.346655	0.343	0.289	8.34653e-38	Young	MYH9
2.68475e-42	0.532527	0.307	0.256	1.16435e-37	Young	DPH6-DT
4.55176e-42	0.639835	0.311	0.262	1.97405e-37	Young	SNX3
6.99777e-42	0.344461	0.504	0.448	3.03486e-37	Young	PPP2R2A
7.42639e-42	0.685343	0.251	0.202	3.22075e-37	Young	PRLR
2.05633e-41	0.525524	0.432	0.383	8.91809e-37	Young	GLS
3.12916e-41	0.641157	0.285	0.236	1.35709e-36	Young	SFT2D2
5.07612e-41	0.43538	0.253	0.2	2.20146e-36	Young	MYO6
5.46659e-41	0.549078	0.316	0.263	2.37081e-36	Young	CST3
1.7494e-40	0.614356	0.633	0.602	7.58698e-36	Young	SMC5
4.65753e-40	0.379292	0.426	0.371	2.01992e-35	Young	ETNK1
4.883e-40	0.383249	0.467	0.406	2.11771e-35	Young	SMURF1
5.96953e-40	0.392661	0.509	0.467	2.58893e-35	Young	TIMP2
1.31897e-39	0.638263	0.365	0.316	5.72023e-35	Young	COL5A2
1.46509e-39	0.518876	0.345	0.295	6.35394e-35	Young	TANC2
1.70193e-39	0.775756	0.29	0.241	7.38108e-35	Young	PGR
2.55981e-39	0.409061	0.32	0.265	1.11017e-34	Young	EIF4A2
7.04236e-39	0.379613	0.399	0.343	3.0542e-34	Young	SARAF
7.23117e-39	0.531467	0.254	0.205	3.13609e-34	Young	SMS
9.19959e-39	0.757178	0.479	0.428	3.98977e-34	Young	PDGFD
1.18455e-38	0.435666	0.735	0.728	5.13727e-34	Young	NAV3
1.33999e-38	0.517411	0.251	0.2	5.81141e-34	Young	METAP2
1.6978e-38	0.304414	0.449	0.389	7.3632e-34	Young	CAMTA1
3.16669e-38	0.560015	0.318	0.268	1.37336e-33	Young	MYO10
3.91984e-38	0.339244	0.309	0.254	1.69999e-33	Young	PARG
1.24537e-37	0.44223	0.43	0.379	5.40104e-33	Young	PIK3CA
3.2317e-37	0.299687	0.304	0.247	1.40156e-32	Young	ST7
5.64381e-37	0.346363	0.38	0.326	2.44767e-32	Young	ZNF451
7.57717e-37	0.377909	0.451	0.399	3.28614e-32	Young	PEAK1
1.83505e-36	0.467202	0.462	0.417	7.95841e-32	Young	GSE1
3.28581e-36	1.04743	0.309	0.268	1.42502e-31	Young	GLUL
3.37171e-36	0.645656	0.407	0.367	1.46228e-31	Young	NID1
3.65906e-36	0.292799	0.635	0.59	1.5869e-31	Young	ARIH1
4.64942e-36	0.525933	0.256	0.209	2.01641e-31	Young	WWC3
1.57725e-35	0.323959	0.327	0.385	6.84038e-31	Young	TYW1
1.72474e-35	0.415755	0.266	0.216	7.48004e-31	Young	DDX24
1.86607e-35	0.642848	0.354	0.304	8.09297e-31	Young	SH3RF1
2.72877e-35	0.50128	0.282	0.234	1.18344e-30	Young	DUSP16
1.1273e-34	0.55776	0.512	0.484	4.889e-30	Young	PAPOLA
1.78447e-34	0.517651	0.316	0.269	7.73905e-30	Young	G3BP1
2.60153e-34	0.455464	0.333	0.281	1.12826e-29	Young	RPL23
3.01797e-34	0.434398	0.265	0.216	1.30886e-29	Young	CSRNP3
3.76633e-34	0.417025	0.293	0.243	1.63342e-29	Young	SPRED2
5.90784e-34	0.388782	0.289	0.242	2.56217e-29	Young	DDIT4
2.4985e-33	1.07168	0.484	0.452	1.08357e-28	Young	AKAP12
2.91684e-33	0.345204	0.875	0.868	1.265e-28	Young	ZFPM2
4.02246e-33	0.661661	0.255	0.21	1.7445e-28	Young	USP12
8.73245e-33	0.358419	0.272	0.223	3.78718e-28	Young	ACTR3
1.32275e-32	0.3033	0.295	0.243	5.73665e-28	Young	EFR3A
1.3492e-32	0.432016	0.276	0.227	5.85134e-28	Young	GLCCI1
1.87585e-32	0.286035	0.332	0.28	8.13536e-28	Young	RPL4
3.59668e-32	0.443945	0.268	0.221	1.55984e-27	Young	SERBP1
8.52459e-32	0.397075	0.286	0.236	3.69703e-27	Young	SCLT1
9.88519e-32	0.350286	0.573	0.54	4.28711e-27	Young	PDS5B
1.11442e-31	0.528472	0.4	0.353	4.83311e-27	Young	SESN1
1.32924e-31	0.586526	0.464	0.422	5.76479e-27	Young	RPS7
1.8164e-31	0.497632	0.395	0.356	7.87756e-27	Young	COL12A1
4.57637e-31	0.967504	0.3	0.259	1.98473e-26	Young	SCARB1
1.00165e-30	0.36436	0.699	0.688	4.34406e-26	Young	ATRX
1.02219e-29	0.362703	0.253	0.207	4.43315e-25	Young	PDZD8
1.17133e-29	0.309015	0.378	0.334	5.07995e-25	Young	PLOD2
2.54293e-29	0.440742	0.317	0.27	1.10284e-24	Young	MCU
3.22494e-29	0.354308	0.357	0.309	1.39863e-24	Young	USP22
3.47142e-29	0.314518	0.352	0.302	1.50552e-24	Young	YWHAQ
3.48409e-29	0.608737	0.574	0.558	1.51101e-24	Young	RPS3
3.61469e-29	0.582404	0.369	0.332	1.56766e-24	Young	KDM5A
4.15802e-29	0.496913	0.274	0.229	1.80329e-24	Young	CREM
6.61045e-29	0.320207	0.452	0.405	2.86689e-24	Young	PRDM2
1.28734e-28	0.332494	0.592	0.545	5.58308e-24	Young	FER
6.15246e-28	0.449061	0.516	0.478	2.66826e-23	Young	FTH1
1.06843e-27	0.34954	0.324	0.279	4.63368e-23	Young	ACTN4
1.14627e-27	0.442579	0.579	0.551	4.97126e-23	Young	UBE2H
3.51598e-27	0.392595	0.297	0.253	1.52485e-22	Young	HNRNPK
4.73123e-27	0.486601	0.426	0.393	2.05189e-22	Young	SPEN
8.34172e-27	0.479565	0.388	0.349	3.61772e-22	Young	CTNNAL1
1.2338e-26	0.377838	0.4	0.358	5.35089e-22	Young	CTIF
2.25225e-26	0.477382	0.308	0.268	9.76779e-22	Young	TMBIM6
6.69869e-26	0.302514	0.381	0.334	2.90515e-21	Young	TM9SF3
8.61563e-26	0.368294	0.305	0.259	3.73651e-21	Young	ADAMTS16
2.81411e-25	0.433027	0.457	0.423	1.22045e-20	Young	UACA
3.43295e-25	0.392698	0.456	0.42	1.48884e-20	Young	AEBP2
5.93808e-25	1.04491	0.298	0.267	2.57528e-20	Young	THUMPD1
1.08815e-24	0.334934	0.376	0.334	4.71918e-20	Young	MAGI3
1.52947e-24	0.282976	0.638	0.611	6.63317e-20	Young	UBE2D3
2.00863e-24	0.46926	0.26	0.221	8.71122e-20	Young	NAIP
2.21791e-24	0.327101	0.299	0.346	9.61886e-20	Young	SAT1
3.01647e-24	0.338402	0.289	0.248	1.30821e-19	Young	SPRED1
3.59333e-24	0.269223	0.389	0.343	1.55839e-19	Young	PPP4R2
3.76574e-24	0.306504	0.266	0.224	1.63316e-19	Young	LATS2
4.13348e-24	0.963234	0.286	0.256	1.79265e-19	Young	ZNF331
5.68054e-24	0.670068	0.397	0.366	2.46359e-19	Young	SH3BP5
1.11783e-23	0.361489	0.339	0.297	4.8479e-19	Young	BOD1L1
1.56094e-23	0.451156	0.379	0.338	6.76963e-19	Young	FILIP1L
1.80937e-23	0.30948	0.455	0.412	7.84706e-19	Young	USP3
2.48004e-23	0.478265	0.483	0.45	1.07557e-18	Young	SYNPO2
2.57904e-23	0.272021	0.474	0.437	1.1185e-18	Young	MAPK10
3.72327e-23	0.384068	0.503	0.473	1.61475e-18	Young	ADGRL2
5.15401e-23	0.461209	0.524	0.495	2.23524e-18	Young	ARHGEF12
5.38179e-23	0.293594	0.283	0.24	2.33403e-18	Young	STX18
6.08612e-23	0.293244	0.276	0.235	2.63949e-18	Young	NAA50
6.87838e-23	0.436428	0.284	0.247	2.98309e-18	Young	ANKRD44
7.51553e-23	1.02635	0.594	0.582	3.25941e-18	Young	ESYT2
9.06656e-23	0.292865	0.417	0.376	3.93208e-18	Young	KHDRBS1
2.55189e-22	0.40407	0.27	0.233	1.10673e-17	Young	RAD21
3.57415e-22	0.274804	0.442	0.401	1.55007e-17	Young	NUCKS1
4.78716e-22	0.389246	0.432	0.391	2.07614e-17	Young	RAPGEF2
6.57552e-22	0.383564	0.357	0.321	2.85174e-17	Young	PPM1K
9.24436e-22	0.311275	0.544	0.51	4.00919e-17	Young	EXT1
1.59282e-21	0.315262	0.354	0.314	6.90788e-17	Young	UBR4
2.19668e-21	0.689306	0.333	0.303	9.52679e-17	Young	NRIP1
4.67569e-21	0.36147	0.291	0.253	2.0278e-16	Young	HS3ST1
5.45247e-21	0.269499	0.488	0.449	2.36468e-16	Young	SGMS1
6.09866e-21	0.333352	0.256	0.218	2.64493e-16	Young	SCAF4
8.36449e-21	0.296489	0.409	0.367	3.62759e-16	Young	MACROD2
1.49416e-20	0.518534	0.301	0.264	6.48e-16	Young	ESR2
1.52187e-20	0.591304	0.259	0.227	6.60021e-16	Young	NRP2
1.91463e-20	0.261166	0.771	0.76	8.30355e-16	Young	FBXL7
4.04566e-20	0.357584	0.266	0.232	1.75456e-15	Young	ABCA1
5.23901e-20	0.322137	0.298	0.262	2.27211e-15	Young	CDK5RAP2
6.26293e-20	0.274454	0.294	0.256	2.71617e-15	Young	EIF3A
7.48627e-20	0.352588	0.449	0.415	3.24672e-15	Young	RACK1
7.67073e-20	0.3139	0.421	0.384	3.32672e-15	Young	HNRNPA3
1.04193e-19	0.255543	0.295	0.255	4.51873e-15	Young	KPNA1
1.21625e-19	0.418596	0.563	0.535	5.27474e-15	Young	DOCK4
1.35821e-19	0.491291	0.275	0.244	5.89043e-15	Young	PKNOX2
1.4238e-19	0.302435	0.354	0.316	6.17489e-15	Young	GNG12
3.27222e-19	0.29662	0.435	0.4	1.41913e-14	Young	NAP1L1
5.42461e-19	0.479222	0.496	0.472	2.3526e-14	Young	PALLD
6.82869e-19	0.282409	0.634	0.607	2.96153e-14	Young	CTBP2
1.00639e-18	0.567377	0.398	0.364	4.36462e-14	Young	JARID2
1.03436e-18	0.322474	0.417	0.384	4.48591e-14	Young	BRD4
1.41877e-18	0.741935	0.367	0.342	6.15306e-14	Young	ZFP36L2
2.68302e-18	0.479519	0.27	0.239	1.1636e-13	Young	AHCYL1
2.70293e-18	0.406092	0.335	0.3	1.17223e-13	Young	VCL
4.51231e-18	0.515231	0.673	0.667	1.95694e-13	Young	SPTBN1
5.65622e-18	0.26776	0.402	0.364	2.45304e-13	Young	GOLPH3
6.66636e-18	0.3125	0.271	0.236	2.89113e-13	Young	UBQLN1
8.50828e-18	0.346868	0.27	0.237	3.68995e-13	Young	ATP6V0A1
9.97818e-18	0.446724	0.266	0.236	4.32744e-13	Young	QSOX1
1.08681e-17	0.358929	0.421	0.389	4.71337e-13	Young	RPL23A
1.32133e-17	0.384545	0.375	0.338	5.73047e-13	Young	EML5
1.92724e-17	0.652021	0.355	0.32	8.35825e-13	Young	PTPN14
5.01641e-17	0.395344	0.307	0.273	2.17557e-12	Young	SDC2
7.51506e-17	0.296232	0.295	0.26	3.25921e-12	Young	EIF3H
1.1687e-16	0.397728	0.659	0.66	5.06855e-12	Young	APBB2
1.28847e-16	0.512078	0.365	0.34	5.58798e-12	Young	CMYA5
1.89507e-16	0.380306	0.447	0.422	8.21871e-12	Young	AHCTF1
1.95331e-16	0.300071	0.568	0.544	8.47132e-12	Young	FNDC3A
2.95834e-16	0.926548	0.337	0.324	1.283e-11	Young	COL18A1
3.03361e-16	0.332784	0.297	0.264	1.31565e-11	Young	HIVEP1
4.03261e-16	0.402072	0.267	0.241	1.7489e-11	Young	AEBP1
5.11974e-16	0.497166	0.285	0.252	2.22038e-11	Young	MAN1A1
9.19451e-16	0.378566	0.257	0.227	3.98757e-11	Young	DISC1
9.76425e-16	0.311592	0.274	0.242	4.23466e-11	Young	EIF1AX
9.95574e-16	0.407516	0.499	0.474	4.31771e-11	Young	MITF
1.07202e-15	0.322561	0.29	0.258	4.64923e-11	Young	ZRANB1
1.09549e-15	0.75408	0.32	0.298	4.75103e-11	Young	RERG
1.11753e-15	0.558776	0.492	0.478	4.84662e-11	Young	PDLIM5
1.37559e-15	0.264468	0.548	0.521	5.9658e-11	Young	DIP2B
1.46364e-15	0.358628	0.29	0.258	6.34768e-11	Young	RAC1
1.53123e-15	0.280439	0.38	0.346	6.64078e-11	Young	RPS6KA3
1.06903e-14	0.282312	0.364	0.332	4.63627e-10	Young	COPA
1.74839e-14	0.303729	0.366	0.337	7.58259e-10	Young	STIM2
2.57625e-14	0.253083	0.366	0.333	1.11729e-09	Young	TRA2B
2.89661e-14	0.283835	0.289	0.258	1.25623e-09	Young	SNX25
5.00208e-14	0.571145	0.371	0.349	2.16935e-09	Young	PRICKLE2
7.3556e-14	0.360078	0.546	0.531	3.19005e-09	Young	RPS9
7.6336e-14	0.296564	0.437	0.407	3.31062e-09	Young	KCND2
9.19725e-14	0.449209	0.302	0.272	3.98876e-09	Young	ATP11A
2.12588e-13	0.474926	0.324	0.301	9.21974e-09	Young	NOP58
3.1277e-13	0.302199	0.386	0.357	1.35645e-08	Young	WDFY2
3.31482e-13	0.31236	0.322	0.292	1.43761e-08	Young	RHOA
1.20003e-12	0.290303	0.375	0.346	5.2044e-08	Young	TRIM44
4.96763e-12	0.355958	0.314	0.288	2.15441e-07	Young	RBBP6
1.75256e-11	0.263129	0.295	0.266	7.60068e-07	Young	OPA1
3.3124e-11	0.26556	0.42	0.391	1.43655e-06	Young	ETV6
5.59438e-11	0.379244	0.261	0.238	2.42623e-06	Young	WLS
6.15017e-11	0.263745	0.276	0.248	2.66727e-06	Young	FBXO34
8.39061e-11	0.416341	0.355	0.333	3.63893e-06	Young	SMOC2
2.0245e-10	0.261452	0.259	0.233	8.78005e-06	Young	YY1
2.24003e-10	0.320289	0.275	0.251	9.71479e-06	Young	ZC3H13
3.31489e-10	0.362432	0.392	0.366	1.43763e-05	Young	RPL7
4.00009e-10	0.264091	0.507	0.488	1.7348e-05	Young	PPP1R12B
4.81435e-10	0.29467	0.262	0.237	2.08794e-05	Young	ATG5
2.32299e-09	0.381388	0.448	0.43	0.000100746	Young	RPL14
3.23989e-09	0.427275	0.59	0.63	0.000140511	Young	TACC1
4.08441e-09	0.333227	0.494	0.478	0.000177137	Young	PELI2
5.19272e-09	0.563999	0.331	0.312	0.000225203	Young	SNAP23
1.75841e-08	0.367774	0.25	0.228	0.000762606	Young	ATP2B1
1.80643e-08	0.309661	0.751	0.745	0.000783432	Young	RAD51B
2.41113e-08	0.260925	0.484	0.476	0.00104568	Young	RPL30
2.41615e-08	0.337517	0.379	0.364	0.00104786	Young	STIM1
2.78231e-08	0.410017	0.379	0.363	0.00120666	Young	SCN7A
3.35693e-08	0.815665	0.566	0.574	0.00145587	Young	WWTR1
3.89634e-08	0.329793	0.291	0.273	0.0016898	Young	EIF2AK2
7.67728e-08	0.530546	0.423	0.414	0.00332956	Young	RPL10A
1.39807e-07	0.291885	0.404	0.387	0.0060633	Young	NLGN4X
1.40029e-07	0.372725	0.306	0.29	0.00607292	Young	CREB3L2
1.55994e-07	0.389681	0.265	0.246	0.00676532	Young	CD55
1.73782e-07	0.288509	0.269	0.25	0.00753677	Young	MPZL1
1.88279e-07	0.3122	0.49	0.478	0.00816546	Young	AHI1
2.36323e-07	0.547147	0.306	0.288	0.0102491	Young	RNF150
3.14533e-07	0.285545	0.37	0.4	0.013641	Young	TRPS1
4.35775e-07	0.326482	0.455	0.434	0.0188991	Young	MAPK8
6.99174e-07	0.251647	0.611	0.611	0.0303225	Young	MAML2

## Sheet: DEGs between SSSs and others
p_val	avg_log2FC	pct.1	pct.2	p_val_adj	cluster	gene
0	1.57214	0.493	0.222	0	SSS	A2M
0	1.11312	0.845	0.602	0	SSS	TXNIP
5.78041e-295	1.42821	0.495	0.267	1.77863e-290	SSS	RORA
1.33351e-237	1.77088	0.244	0.095	4.10321e-233	SSS	TGFBR2
1.13289e-190	0.631218	0.962	0.913	3.4859e-186	SSS	MALAT1
1.16087e-184	0.824709	0.695	0.513	3.57199e-180	SSS	GSN
1.88127e-177	1.2291	0.344	0.182	5.78866e-173	SSS	PTEN
1.97968e-152	1.32829	0.289	0.15	6.09147e-148	SSS	PRKN
7.87728e-142	1.00333	0.45	0.293	2.42384e-137	SSS	PDCD4
6.99237e-136	1.30322	0.248	0.124	2.15155e-131	SSS	AOPEP
3.69792e-130	1.77301	0.12	0.042	1.13785e-125	SSS	PRKCH
7.94949e-126	1.55151	0.155	0.064	2.44606e-121	SSS	CFLAR
1.10002e-122	1.04162	0.367	0.224	3.38476e-118	SSS	ABI3BP
2.49697e-119	1.39982	0.171	0.076	7.68319e-115	SSS	ATG7
1.56595e-116	0.917572	0.401	0.259	4.81843e-112	SSS	BNIP3L
2.31623e-116	1.53291	0.177	0.081	7.12704e-112	SSS	MEIS2
3.17665e-114	1.37365	0.21	0.105	9.77456e-110	SSS	EGFR
2.10533e-113	1.21381	0.199	0.097	6.47811e-109	SSS	CCND3
5.4776e-105	0.819936	0.511	0.375	1.68546e-100	SSS	PDGFRA
2.01091e-104	1.7331	0.14	0.06	6.18756e-100	SSS	INPP4B
8.665e-103	0.591369	0.656	0.516	2.66622e-98	SSS	IGFBP7
2.34872e-102	1.15809	0.21	0.109	7.22702e-98	SSS	OGT
1.49277e-100	1.23128	0.189	0.094	4.59324e-96	SSS	ATF7IP
5.05844e-99	1.08991	0.226	0.122	1.55648e-94	SSS	IFI16
2.00574e-97	1.1005	0.224	0.121	6.17165e-93	SSS	RBPJ
4.33678e-94	1.00046	0.293	0.175	1.33443e-89	SSS	TIMP3
4.20749e-90	1.08427	0.235	0.132	1.29464e-85	SSS	VWF
3.26506e-88	1.14478	0.219	0.122	1.00466e-83	SSS	WSB1
1.6435e-87	1.07289	0.224	0.126	5.05705e-83	SSS	ZMIZ1
2.82029e-87	0.58713	0.681	0.575	8.67802e-83	SSS	HLA-B
1.54722e-83	0.843727	0.357	0.24	4.76079e-79	SSS	HNRNPD
2.92794e-83	0.832538	0.433	0.312	9.00928e-79	SSS	FKBP5
2.16441e-82	0.705466	0.469	0.347	6.65988e-78	SSS	HNRNPC
5.06924e-82	1.17682	0.179	0.094	1.55981e-77	SSS	BMPR2
6.76282e-80	0.744887	0.536	0.42	2.08092e-75	SSS	SPARCL1
2.71334e-79	1.0702	0.207	0.116	8.34896e-75	SSS	PBRM1
1.91873e-77	1.12146	0.181	0.097	5.90392e-73	SSS	ZNF207
3.86113e-77	0.906536	0.265	0.163	1.18807e-72	SSS	IRS2
1.05631e-75	1.37635	0.126	0.059	3.25027e-71	SSS	ESR1
2.93292e-75	1.3038	0.13	0.062	9.02459e-71	SSS	PIK3C2A
1.95382e-73	0.853795	0.259	0.158	6.01192e-69	SSS	EBF1
1.97793e-73	1.23131	0.193	0.108	6.0861e-69	SSS	LDB2
2.88319e-73	1.32202	0.112	0.051	8.87157e-69	SSS	ADIPOR2
7.55833e-73	1.21883	0.128	0.061	2.3257e-68	SSS	SMURF2
9.59821e-73	0.969602	0.237	0.143	2.95337e-68	SSS	CDC42
1.36336e-71	1.28437	0.12	0.056	4.19507e-67	SSS	XAF1
1.78534e-70	1.04151	0.181	0.1	5.4935e-66	SSS	PRKG1
3.11093e-70	0.491057	0.898	0.865	9.57232e-66	SSS	B2M
1.81725e-69	1.09352	0.163	0.087	5.59167e-65	SSS	ATM
1.16042e-68	1.26609	0.132	0.066	3.5706e-64	SSS	SENP7
4.06038e-66	1.01959	0.161	0.086	1.24938e-61	SSS	EPAS1
1.2653e-65	1.20526	0.174	0.098	3.89334e-61	SSS	BCL2
1.30384e-64	1.19685	0.153	0.082	4.01191e-60	SSS	NSMCE2
2.83603e-64	1.19645	0.134	0.068	8.72646e-60	SSS	RANBP9
8.50657e-63	1.01745	0.147	0.078	2.61747e-58	SSS	MAGI1
1.23346e-61	1.45879	0.166	0.093	3.79536e-57	SSS	ARL15
1.43654e-61	1.26744	0.116	0.056	4.42023e-57	SSS	TRPM7
1.2568e-60	0.77232	0.26	0.167	3.86719e-56	SSS	LHFPL6
8.27321e-60	1.02141	0.174	0.1	2.54567e-55	SSS	APPL1
4.85312e-59	0.786373	0.399	0.295	1.4933e-54	SSS	RAD51B
6.0833e-59	0.752267	0.317	0.219	1.87183e-54	SSS	PTPRG
7.6147e-58	1.00817	0.175	0.102	2.34304e-53	SSS	STAT5B
8.59144e-58	0.819258	0.264	0.177	2.64359e-53	SSS	NDRG1
6.5858e-55	0.714851	0.332	0.236	2.02645e-50	SSS	RBMS3
8.87017e-54	0.993254	0.121	0.063	2.72935e-49	SSS	C3
1.67429e-52	1.23139	0.115	0.06	5.15178e-48	SSS	TP53BP1
6.69928e-52	0.372385	0.738	0.658	2.06137e-47	SSS	C7
2.25902e-51	0.774604	0.315	0.225	6.95099e-47	SSS	ZBTB16
3.2915e-51	1.07035	0.143	0.081	1.01279e-46	SSS	EGLN1
1.28962e-50	1.08641	0.12	0.064	3.96815e-46	SSS	RASAL2
1.62734e-49	1.03044	0.136	0.076	5.00731e-45	SSS	RAF1
1.04963e-48	1.1885	0.128	0.071	3.22972e-44	SSS	CSNK2A1
3.51149e-48	1.00999	0.133	0.074	1.08048e-43	SSS	SPOP
2.88416e-47	1.06152	0.114	0.061	8.87456e-43	SSS	BCL6
3.49636e-47	0.568007	0.391	0.299	1.07583e-42	SSS	FTX
1.98555e-46	0.725413	0.179	0.11	6.10953e-42	SSS	CLDN5
3.62381e-46	0.405568	0.565	0.479	1.11504e-41	SSS	HLA-A
5.30712e-46	0.774749	0.274	0.195	1.633e-41	SSS	UTRN
1.65211e-45	1.07295	0.159	0.096	5.08354e-41	SSS	LIFR
2.01606e-45	0.788578	0.21	0.138	6.20343e-41	SSS	EFEMP1
9.08429e-45	1.08073	0.126	0.07	2.79524e-40	SSS	ENPP2
1.79641e-43	0.642344	0.282	0.201	5.52756e-39	SSS	NEAT1
4.30884e-43	0.913521	0.175	0.11	1.32583e-38	SSS	PTPRM
5.52922e-42	0.519636	0.352	0.265	1.70134e-37	SSS	LPP
2.33593e-41	0.571948	0.442	0.356	7.18766e-37	SSS	ADAMTS9-AS2
1.32763e-39	1.07086	0.116	0.067	4.08511e-35	SSS	ZFX
1.63425e-39	0.665484	0.27	0.195	5.02859e-35	SSS	TTC28
7.36613e-39	0.736665	0.146	0.089	2.26656e-34	SSS	GPC6
1.12029e-38	0.583407	0.345	0.264	3.44714e-34	SSS	MYH11
2.03547e-38	1.07148	0.149	0.093	6.26313e-34	SSS	RCAN2
4.35253e-38	1.04203	0.113	0.064	1.33927e-33	SSS	RBL2
7.05184e-38	0.633172	0.209	0.141	2.16985e-33	SSS	IFI27
1.19783e-37	0.846632	0.149	0.092	3.68572e-33	SSS	CCN2
3.84531e-36	1.03639	0.106	0.06	1.1832e-31	SSS	LATS1
6.03494e-36	1.05515	0.112	0.065	1.85695e-31	SSS	RICTOR
7.99422e-36	0.576447	0.299	0.223	2.45982e-31	SSS	SOX5
9.66019e-36	0.592796	0.242	0.172	2.97244e-31	SSS	TRIO
4.7445e-35	0.607331	0.298	0.223	1.45988e-30	SSS	CD74
8.2346e-35	0.517036	0.396	0.317	2.53379e-30	SSS	HLA-E
1.53857e-33	0.807211	0.118	0.07	4.73418e-29	SSS	RGS5
3.53746e-33	1.00796	0.102	0.058	1.08848e-28	SSS	CALCRL
3.84493e-33	0.335474	0.434	0.349	1.18308e-28	SSS	ACTA2
3.08336e-32	0.727629	0.171	0.114	9.48749e-28	SSS	DLC1
1.06763e-31	0.541101	0.229	0.163	3.2851e-27	SSS	DMD
2.87549e-30	0.46341	0.333	0.261	8.84788e-26	SSS	AKT3
4.46691e-30	1.04894	0.101	0.06	1.37447e-25	SSS	FGF7
2.62919e-29	0.634042	0.173	0.118	8.09003e-25	SSS	MAML2
2.69948e-29	0.599094	0.294	0.227	8.30632e-25	SSS	IMMP2L
1.11215e-28	0.589799	0.256	0.193	3.42209e-24	SSS	ARID1B
1.70747e-28	0.560269	0.167	0.113	5.25388e-24	SSS	HLA-DRB1
2.10345e-28	0.563315	0.223	0.163	6.4723e-24	SSS	FNDC3B
4.82369e-28	0.364696	0.495	0.424	1.48425e-23	SSS	TAGLN
3.31622e-27	0.701724	0.2	0.145	1.0204e-22	SSS	PICALM
4.3752e-27	0.545411	0.2	0.143	1.34625e-22	SSS	COL4A2
4.58843e-27	0.730295	0.184	0.13	1.41186e-22	SSS	CRIM1
4.93904e-27	0.50324	0.248	0.186	1.51974e-22	SSS	TACC1
5.61077e-27	0.535907	0.298	0.233	1.72643e-22	SSS	AUTS2
6.17198e-27	0.292991	0.172	0.117	1.89912e-22	SSS	CRIP1
8.56571e-27	0.519844	0.222	0.162	2.63567e-22	SSS	EPS8
1.62545e-26	0.418199	0.346	0.281	5.00152e-22	SSS	HLA-C
2.56439e-26	0.434799	0.424	0.357	7.89062e-22	SSS	ZBTB20
3.48504e-26	0.630422	0.165	0.114	1.07235e-21	SSS	ASAP1
8.77899e-26	0.693103	0.133	0.088	2.7013e-21	SSS	LSAMP
1.04521e-25	0.580152	0.286	0.225	3.21612e-21	SSS	NR2F2-AS1
1.51579e-25	0.551457	0.254	0.194	4.66408e-21	SSS	MBNL1
2.86264e-25	0.586239	0.268	0.207	8.80835e-21	SSS	AC016831.7
4.90204e-25	0.405171	0.342	0.277	1.50836e-20	SSS	NFIA
6.26857e-25	0.598715	0.272	0.213	1.92884e-20	SSS	LRMDA
2.70861e-24	0.587592	0.225	0.169	8.3344e-20	SSS	ITPR1
3.6905e-24	0.519585	0.126	0.083	1.13557e-19	SSS	ADH1B
3.83244e-24	0.558896	0.314	0.255	1.17924e-19	SSS	TCF4
7.68786e-24	0.587791	0.24	0.184	2.36555e-19	SSS	WWOX
1.22525e-23	0.565065	0.186	0.135	3.77009e-19	SSS	ARHGAP10
1.33361e-23	0.339029	0.497	0.431	4.10353e-19	SSS	PDK4
2.47063e-23	0.588023	0.115	0.074	7.60213e-19	SSS	COL4A1
3.92786e-23	0.339193	0.432	0.367	1.2086e-18	SSS	TSC22D1
5.99864e-23	0.516654	0.133	0.09	1.84578e-18	SSS	HLA-DRA
7.03281e-23	0.525314	0.228	0.173	2.164e-18	SSS	FOXO3
8.82926e-22	0.551587	0.138	0.095	2.71676e-17	SSS	ROCK1
1.3367e-21	0.547177	0.362	0.303	4.11303e-17	SSS	LAMA2
2.3913e-21	0.576373	0.292	0.237	7.35803e-17	SSS	NAV3
3.05112e-21	0.575884	0.153	0.108	9.38831e-17	SSS	NRP1
3.5067e-21	0.415886	0.35	0.292	1.07901e-16	SSS	FOXN3
4.11694e-21	0.422462	0.323	0.267	1.26678e-16	SSS	SLC38A2
8.84934e-21	0.512728	0.214	0.163	2.72294e-16	SSS	MAML3
1.02578e-20	0.624954	0.103	0.067	3.15632e-16	SSS	RERGL
1.30593e-20	0.550543	0.213	0.163	4.01836e-16	SSS	GNAQ
1.46176e-20	0.55916	0.222	0.171	4.49785e-16	SSS	MED13L
3.53663e-20	0.489896	0.325	0.27	1.08822e-15	SSS	MYH9
4.55461e-20	0.533066	0.204	0.155	1.40145e-15	SSS	PARD3B
6.86926e-20	0.568002	0.139	0.098	2.11367e-15	SSS	CDKAL1
9.14299e-20	0.823369	0.118	0.08	2.8133e-15	SSS	PLCL1
2.00247e-19	0.581729	0.163	0.119	6.16161e-15	SSS	PTPRK
2.24999e-19	0.539987	0.102	0.067	6.92321e-15	SSS	MUSTN1
2.60459e-19	0.513308	0.185	0.139	8.01433e-15	SSS	AFF1
2.90399e-19	0.444841	0.264	0.212	8.93557e-15	SSS	SYNE2
3.57846e-19	0.520683	0.159	0.116	1.10109e-14	SSS	PRH1
3.60362e-19	0.603997	0.163	0.12	1.10883e-14	SSS	ATXN1
3.98384e-19	0.612782	0.163	0.12	1.22583e-14	SSS	DPYD
7.11371e-19	0.790033	0.109	0.074	2.18889e-14	SSS	ELMO1
8.85478e-19	0.592536	0.124	0.086	2.72462e-14	SSS	AC008014.1
1.08966e-18	0.519735	0.133	0.094	3.3529e-14	SSS	WDFY3
1.44273e-18	0.577394	0.1	0.066	4.43927e-14	SSS	JAG1
2.64817e-18	0.588707	0.151	0.11	8.14842e-14	SSS	MEF2C
2.88012e-18	0.673362	0.165	0.123	8.86212e-14	SSS	MAMDC2
4.18025e-18	0.521178	0.178	0.134	1.28626e-13	SSS	NAALADL2
6.02343e-18	0.506545	0.166	0.123	1.85341e-13	SSS	PDLIM5
8.04166e-18	0.58431	0.138	0.099	2.47442e-13	SSS	SMYD3
8.34348e-18	0.435502	0.391	0.339	2.56729e-13	SSS	MIR99AHG
9.25817e-18	0.518556	0.179	0.135	2.84874e-13	SSS	PRKCA
9.47095e-18	0.696932	0.102	0.069	2.91421e-13	SSS	ARHGEF7
1.16469e-17	0.405901	0.308	0.256	3.58374e-13	SSS	FOXP1
1.68375e-17	0.571095	0.185	0.142	5.18091e-13	SSS	AKAP13
2.89483e-17	0.513032	0.175	0.133	8.90738e-13	SSS	NCOA1
4.76171e-17	0.441231	0.225	0.177	1.46518e-12	SSS	PRPS2
4.90137e-17	0.548775	0.106	0.072	1.50815e-12	SSS	HERC2
4.91586e-17	0.573701	0.115	0.081	1.51261e-12	SSS	LIMS1
1.14067e-16	0.42875	0.419	0.368	3.50984e-12	SSS	RBPMS
1.5782e-16	0.474084	0.225	0.18	4.85611e-12	SSS	N4BP2L2
1.77554e-16	0.602927	0.118	0.084	5.46334e-12	SSS	CPM
2.39783e-16	0.502052	0.121	0.086	7.37813e-12	SSS	SLIT3
3.05099e-16	0.382142	0.324	0.274	9.38789e-12	SSS	PBX1
3.25761e-16	0.576679	0.155	0.116	1.00237e-11	SSS	EXT1
3.32032e-16	0.437796	0.181	0.14	1.02166e-11	SSS	ARGLU1
3.60061e-16	0.312537	0.202	0.156	1.10791e-11	SSS	GPX3
3.84896e-16	0.586848	0.108	0.075	1.18433e-11	SSS	PEAK1
4.12736e-16	0.548229	0.222	0.178	1.26999e-11	SSS	JMJD1C
6.14061e-16	0.526164	0.109	0.076	1.88947e-11	SSS	LRRFIP1
6.15644e-16	0.566657	0.152	0.114	1.89434e-11	SSS	ANK3
1.30235e-15	0.554485	0.167	0.127	4.00732e-11	SSS	PPP3CA
1.32851e-15	0.549533	0.102	0.071	4.08782e-11	SSS	MRTFA
1.55325e-15	0.349057	0.283	0.235	4.77936e-11	SSS	MACF1
1.76188e-15	0.505738	0.131	0.095	5.42131e-11	SSS	ZMYM2
1.87988e-15	0.398555	0.221	0.177	5.78438e-11	SSS	KCTD12
2.55908e-15	0.515147	0.128	0.094	7.87429e-11	SSS	KANSL1
2.77469e-15	0.427153	0.176	0.136	8.53772e-11	SSS	NID1
3.00254e-15	0.726489	0.11	0.079	9.23881e-11	SSS	FYN
3.55883e-15	0.502439	0.145	0.108	1.09505e-10	SSS	PPP1R12A
4.50998e-15	0.34848	0.426	0.378	1.38772e-10	SSS	BNC2
4.56951e-15	0.501422	0.155	0.117	1.40604e-10	SSS	DIAPH2
6.39125e-15	0.47181	0.166	0.128	1.96659e-10	SSS	SLC7A2
6.43477e-15	0.483202	0.104	0.073	1.97998e-10	SSS	ABCA6
6.76092e-15	0.445497	0.213	0.171	2.08033e-10	SSS	TCF12
6.91252e-15	0.399363	0.258	0.212	2.12698e-10	SSS	XIST
1.07322e-14	0.426776	0.252	0.208	3.30229e-10	SSS	ZEB2
3.32394e-14	0.458865	0.161	0.124	1.02278e-09	SSS	UACA
4.11432e-14	0.418256	0.167	0.129	1.26598e-09	SSS	VPS13B
5.2007e-14	0.500279	0.127	0.094	1.60026e-09	SSS	TTC17
6.97688e-14	0.405998	0.127	0.093	2.14679e-09	SSS	RUFY3
7.65852e-14	0.439415	0.156	0.119	2.35653e-09	SSS	ZNF638
8.01661e-14	0.48202	0.142	0.108	2.46671e-09	SSS	SNED1
9.35862e-14	0.471277	0.104	0.074	2.87965e-09	SSS	KLF9
1.26566e-13	0.550026	0.1	0.071	3.89444e-09	SSS	DOCK9
1.35012e-13	0.462927	0.206	0.166	4.15431e-09	SSS	STAG1
1.49881e-13	0.433278	0.158	0.121	4.61184e-09	SSS	CLIC4
1.60045e-13	0.552934	0.13	0.098	4.92458e-09	SSS	BCAS3
1.71361e-13	0.409287	0.163	0.126	5.27277e-09	SSS	DOCK1
1.72673e-13	0.490329	0.158	0.122	5.31315e-09	SSS	MEIS1
1.77151e-13	0.33925	0.205	0.165	5.45094e-09	SSS	TNRC6A
2.01502e-13	0.424108	0.192	0.153	6.20022e-09	SSS	TNRC6B
2.04916e-13	0.339552	0.179	0.14	6.30526e-09	SSS	ADAMTS1
2.08574e-13	0.463077	0.322	0.279	6.41781e-09	SSS	TSHZ2
2.12547e-13	0.265338	0.44	0.392	6.54008e-09	SSS	SPTBN1
2.8103e-13	0.552393	0.124	0.092	8.64728e-09	SSS	RERG
3.01835e-13	0.502286	0.131	0.098	9.28746e-09	SSS	NF1
3.11188e-13	0.570182	0.11	0.08	9.57524e-09	SSS	MAPK10
3.92189e-13	0.540985	0.136	0.103	1.20677e-08	SSS	MACROD2
4.32526e-13	0.42877	0.196	0.158	1.33088e-08	SSS	KMT2C
4.65157e-13	0.333156	0.335	0.291	1.43129e-08	SSS	PPP1CB
5.15915e-13	0.436579	0.198	0.159	1.58747e-08	SSS	MAGI2
6.68451e-13	0.489248	0.121	0.09	2.05682e-08	SSS	CRIP2
6.70796e-13	0.496577	0.105	0.076	2.06404e-08	SSS	NEGR1
9.15921e-13	0.564081	0.104	0.075	2.81829e-08	SSS	PLSCR4
1.21867e-12	0.646424	0.126	0.095	3.74985e-08	SSS	CAMK2D
1.24829e-12	0.418184	0.118	0.088	3.84099e-08	SSS	GPATCH8
1.29952e-12	0.37171	0.172	0.136	3.99863e-08	SSS	CTBP2
1.49814e-12	0.425882	0.147	0.113	4.60977e-08	SSS	MBD5
2.05032e-12	0.288799	0.316	0.274	6.30883e-08	SSS	DDX5
3.03817e-12	0.427322	0.121	0.091	9.34844e-08	SSS	SETD5
3.33709e-12	0.439744	0.199	0.162	1.02682e-07	SSS	LARGE1
3.56745e-12	0.518896	0.134	0.103	1.0977e-07	SSS	ERC1
3.691e-12	0.317354	0.163	0.128	1.13572e-07	SSS	ANKRD12
3.89526e-12	0.330833	0.119	0.089	1.19857e-07	SSS	NKTR
3.89532e-12	0.308083	0.275	0.233	1.19859e-07	SSS	MCC
4.30253e-12	0.384894	0.242	0.203	1.32389e-07	SSS	GPNMB
4.56804e-12	0.422321	0.114	0.085	1.40559e-07	SSS	MLLT10
7.69296e-12	0.458657	0.167	0.133	2.36712e-07	SSS	STK3
8.11288e-12	0.437265	0.244	0.206	2.49633e-07	SSS	NFIB
8.4203e-12	0.420407	0.151	0.118	2.59093e-07	SSS	SOS1
9.28112e-12	0.544166	0.143	0.111	2.8558e-07	SSS	ZFAND3
1.16481e-11	0.410429	0.133	0.102	3.58411e-07	SSS	ARHGEF12
1.16534e-11	0.331198	0.303	0.262	3.58576e-07	SSS	JAK1
1.1929e-11	0.53334	0.129	0.099	3.67056e-07	SSS	CD46
1.19429e-11	0.373444	0.14	0.108	3.67483e-07	SSS	LTBP1
1.51342e-11	0.474037	0.121	0.092	4.6568e-07	SSS	SPECC1
1.62899e-11	0.36088	0.235	0.196	5.01241e-07	SSS	DLG2
1.681e-11	0.433467	0.1	0.073	5.17242e-07	SSS	BGN
1.71278e-11	0.506562	0.107	0.08	5.27024e-07	SSS	CBLB
2.03724e-11	0.37629	0.136	0.105	6.26859e-07	SSS	GSE1
2.15826e-11	0.480951	0.101	0.074	6.64096e-07	SSS	SH3PXD2B
2.29255e-11	0.447308	0.116	0.087	7.05419e-07	SSS	UBR3
2.49737e-11	0.382554	0.259	0.222	7.68441e-07	SSS	PBX3
2.52208e-11	0.448958	0.142	0.111	7.76044e-07	SSS	ITPR2
2.62716e-11	0.471967	0.108	0.08	8.08377e-07	SSS	LEPR
2.69469e-11	0.522885	0.101	0.075	8.29155e-07	SSS	ZNF644
2.7071e-11	0.443321	0.139	0.109	8.32974e-07	SSS	ITFG1
2.73376e-11	0.304044	0.31	0.269	8.41178e-07	SSS	CELF2
2.76041e-11	0.449151	0.145	0.114	8.49379e-07	SSS	CDK13
2.8047e-11	0.401715	0.121	0.092	8.63007e-07	SSS	NR3C1
3.01378e-11	0.448196	0.135	0.105	9.2734e-07	SSS	ANKRD17
3.23678e-11	0.472274	0.108	0.081	9.95957e-07	SSS	PTPN12
3.6099e-11	0.383534	0.264	0.225	1.11077e-06	SSS	EHBP1
3.75508e-11	0.353294	0.352	0.314	1.15544e-06	SSS	ZFPM2
3.76973e-11	0.339345	0.162	0.13	1.15995e-06	SSS	HIPK3
4.02231e-11	0.445161	0.101	0.075	1.23766e-06	SSS	SLC25A17
4.29186e-11	0.459166	0.112	0.084	1.32061e-06	SSS	ZNF521
5.92713e-11	0.342607	0.177	0.143	1.82378e-06	SSS	PLS3
5.97639e-11	0.360263	0.134	0.104	1.83894e-06	SSS	DEPP1
6.17805e-11	0.375912	0.121	0.093	1.90099e-06	SSS	PLA2G5
6.46302e-11	0.509574	0.12	0.091	1.98867e-06	SSS	ZNF609
6.83457e-11	0.397219	0.143	0.112	2.103e-06	SSS	HERC1
7.15531e-11	0.476942	0.136	0.106	2.20169e-06	SSS	GLIS3
8.45574e-11	0.351452	0.205	0.169	2.60183e-06	SSS	DAPK1
9.18988e-11	0.419116	0.134	0.104	2.82773e-06	SSS	SAT1
9.53149e-11	0.318661	0.27	0.231	2.93284e-06	SSS	DST
1.14275e-10	0.381135	0.18	0.147	3.51624e-06	SSS	PTK2
1.26439e-10	0.448614	0.114	0.086	3.89054e-06	SSS	ADAM12
1.45199e-10	0.351149	0.162	0.131	4.46779e-06	SSS	SNRNP70
1.56051e-10	0.356029	0.184	0.15	4.80169e-06	SSS	SBF2
1.5671e-10	0.330663	0.308	0.269	4.82198e-06	SSS	PARD3
1.76107e-10	0.335186	0.1	0.074	5.41881e-06	SSS	KDM2A
1.91096e-10	0.536132	0.109	0.083	5.88003e-06	SSS	MYO1D
1.98464e-10	0.468291	0.104	0.078	6.10673e-06	SSS	GPHN
2.05234e-10	0.504591	0.114	0.088	6.31505e-06	SSS	BBS9
2.10311e-10	0.280177	0.166	0.134	6.47126e-06	SSS	CHD2
2.22407e-10	0.477861	0.101	0.076	6.84345e-06	SSS	GAB2
2.73803e-10	0.394466	0.157	0.126	8.42491e-06	SSS	PRSS23
2.95381e-10	0.430258	0.143	0.114	9.08886e-06	SSS	PHIP
3.25736e-10	0.341946	0.184	0.151	1.00229e-05	SSS	MITF
3.78688e-10	0.401978	0.112	0.086	1.16522e-05	SSS	PAN3
4.21347e-10	0.506551	0.14	0.111	1.29648e-05	SSS	ZCCHC7
5.2576e-10	0.446382	0.104	0.078	1.61776e-05	SSS	TBC1D1
5.59139e-10	0.306659	0.101	0.076	1.72047e-05	SSS	XRN1
5.94309e-10	0.329544	0.205	0.171	1.82869e-05	SSS	BAZ2B
6.8425e-10	0.398407	0.167	0.136	2.10544e-05	SSS	RBM6
8.49913e-10	0.484252	0.137	0.109	2.61518e-05	SSS	ABCA10
9.48828e-10	0.351484	0.108	0.082	2.91955e-05	SSS	ARID5B
1.00287e-09	0.491247	0.123	0.096	3.08584e-05	SSS	VPS13C
1.09003e-09	0.36585	0.166	0.135	3.35403e-05	SSS	PPP1R12B
1.2471e-09	0.591342	0.134	0.106	3.83734e-05	SSS	FCHSD2
1.45146e-09	0.415705	0.134	0.106	4.46615e-05	SSS	NEK7
1.49869e-09	0.37318	0.207	0.174	4.61147e-05	SSS	INSR
2.06636e-09	0.340924	0.163	0.132	6.35819e-05	SSS	DUSP1
2.08692e-09	0.406047	0.119	0.093	6.42144e-05	SSS	SNX29
2.12874e-09	0.517071	0.108	0.084	6.55012e-05	SSS	FHIT
2.45478e-09	0.440511	0.143	0.114	7.55336e-05	SSS	SETBP1
2.84163e-09	0.322522	0.123	0.096	8.74371e-05	SSS	CFD
3.02244e-09	0.282136	0.244	0.21	9.30005e-05	SSS	MAP3K5
3.20236e-09	0.357806	0.134	0.107	9.85365e-05	SSS	FTO
3.24043e-09	0.378018	0.116	0.09	9.9708e-05	SSS	ARHGAP6
3.33894e-09	0.401982	0.132	0.105	0.000102739	SSS	MYO9A
3.48004e-09	0.375745	0.145	0.117	0.000107081	SSS	RHOB
3.63682e-09	0.540749	0.156	0.127	0.000111905	SSS	NLGN4X
4.02791e-09	0.386086	0.152	0.123	0.000123939	SSS	MEF2A
4.03392e-09	0.3879	0.141	0.114	0.000124124	SSS	EXOC6B
4.26854e-09	0.314011	0.185	0.154	0.000131343	SSS	KMT2E
4.36107e-09	0.309259	0.646	0.626	0.00013419	SSS	APOE
4.36763e-09	0.253317	0.146	0.117	0.000134392	SSS	CXCL12
4.61009e-09	0.383514	0.17	0.142	0.000141853	SSS	APBB2
4.76505e-09	0.259309	0.292	0.256	0.00014662	SSS	TGFBR3
5.02903e-09	0.526144	0.133	0.107	0.000154743	SSS	BICC1
5.48092e-09	0.352354	0.188	0.158	0.000168648	SSS	SSBP2
5.70614e-09	0.558337	0.1	0.077	0.000175578	SSS	KCNT2
6.05233e-09	0.307844	0.202	0.17	0.00018623	SSS	TBC1D5
7.02141e-09	0.444416	0.108	0.084	0.000216049	SSS	HERC4
7.48209e-09	0.46272	0.165	0.136	0.000230224	SSS	PLXDC2
7.99361e-09	0.327677	0.235	0.202	0.000245964	SSS	RERE
8.82891e-09	0.351537	0.214	0.183	0.000271666	SSS	IL6ST
9.15472e-09	0.410611	0.155	0.128	0.000281691	SSS	CDC42BPA
9.89949e-09	0.456319	0.122	0.097	0.000304607	SSS	SETD2
1.07903e-08	0.480816	0.116	0.091	0.000332016	SSS	BTBD9
1.12036e-08	0.491319	0.1	0.077	0.000344735	SSS	AC004593.3
1.21733e-08	0.453456	0.14	0.114	0.000374572	SSS	DYRK1A
1.24337e-08	0.305187	0.211	0.18	0.000382585	SSS	RBM39
1.24676e-08	0.289957	0.145	0.118	0.000383628	SSS	FAF1
1.28741e-08	0.336651	0.141	0.114	0.000396136	SSS	BIRC6
1.42113e-08	0.270518	0.14	0.113	0.000437281	SSS	CAV2
1.58944e-08	0.34113	0.13	0.104	0.000489071	SSS	ABL1
1.60035e-08	0.367376	0.171	0.143	0.000492427	SSS	MKLN1
1.78235e-08	0.345362	0.125	0.1	0.000548429	SSS	MAP4K4
1.89292e-08	0.362343	0.128	0.103	0.000582452	SSS	ANKRD10
1.91167e-08	0.484076	0.102	0.079	0.00058822	SSS	GAB1
1.97526e-08	0.352646	0.11	0.086	0.000607786	SSS	CEP350
2.10276e-08	0.31875	0.112	0.088	0.000647018	SSS	TRA2A
2.50122e-08	0.390959	0.168	0.14	0.000769624	SSS	LINC00924
3.24211e-08	0.383098	0.115	0.091	0.000997598	SSS	SMCHD1
3.86738e-08	0.308456	0.122	0.098	0.00118999	SSS	SAMHD1
3.97674e-08	0.378322	0.111	0.087	0.00122364	SSS	SRPK2
4.30562e-08	0.562124	0.118	0.094	0.00132484	SSS	CDK14
4.37721e-08	0.286693	0.119	0.095	0.00134687	SSS	NFAT5
4.751e-08	0.421625	0.12	0.096	0.00146188	SSS	RBM26
5.14025e-08	0.39462	0.127	0.102	0.00158165	SSS	ZNF148
5.58445e-08	0.370242	0.133	0.107	0.00171834	SSS	ACTN1
5.67645e-08	0.407882	0.113	0.089	0.00174664	SSS	RABGAP1
5.79451e-08	0.296852	0.115	0.091	0.00178297	SSS	LHFPL2
6.84254e-08	0.338634	0.112	0.089	0.00210545	SSS	EIF4G3
7.47e-08	0.34962	0.144	0.118	0.00229852	SSS	CHD9
7.7909e-08	0.257738	0.209	0.179	0.00239726	SSS	IGF1R
7.89117e-08	0.302843	0.281	0.252	0.00242811	SSS	DDIT4
8.06851e-08	0.427563	0.106	0.084	0.00248268	SSS	KLF6
8.26906e-08	0.405618	0.102	0.08	0.00254439	SSS	KIAA2026
8.45077e-08	0.257223	0.305	0.275	0.0026003	SSS	CEBPD
9.6484e-08	0.355606	0.173	0.146	0.00296881	SSS	ESYT2
1.05061e-07	0.369247	0.109	0.086	0.00323272	SSS	RALGAPA1
1.103e-07	0.493863	0.114	0.091	0.00339392	SSS	ENOX1
1.1269e-07	0.429952	0.109	0.087	0.00346746	SSS	ARID1A
1.13212e-07	0.468865	0.11	0.088	0.00348353	SSS	ELF2
1.16245e-07	0.259602	0.21	0.181	0.00357686	SSS	PLEKHA5
1.24628e-07	0.371181	0.133	0.108	0.0038348	SSS	SPIDR
1.27821e-07	0.387694	0.119	0.096	0.00393305	SSS	IGF2R
1.47507e-07	0.313751	0.131	0.107	0.00453879	SSS	RIN2
1.52666e-07	0.421583	0.13	0.106	0.00469755	SSS	CTNNA3
1.81274e-07	0.419219	0.132	0.107	0.00557779	SSS	UBR5
1.82341e-07	0.286461	0.178	0.151	0.00561064	SSS	WAC
2.06325e-07	0.373972	0.172	0.146	0.00634863	SSS	USP34
2.28462e-07	0.294171	0.177	0.151	0.00702977	SSS	WWTR1
2.5984e-07	0.318523	0.231	0.203	0.00799528	SSS	SYNE1
2.62313e-07	0.253956	0.172	0.144	0.00807138	SSS	EXOC4
2.71119e-07	0.440545	0.1	0.08	0.00834233	SSS	HIBADH
3.02436e-07	0.481419	0.13	0.107	0.00930594	SSS	TJP1
3.1094e-07	0.310142	0.102	0.081	0.00956764	SSS	KDM6A
3.2544e-07	0.402708	0.11	0.088	0.0100138	SSS	ITGB5
3.27014e-07	0.400013	0.126	0.103	0.0100622	SSS	ARIH1
3.33265e-07	0.402605	0.101	0.08	0.0102546	SSS	RB1CC1
3.60596e-07	0.338605	0.151	0.126	0.0110955	SSS	SUN1
3.7874e-07	0.257188	0.104	0.083	0.0116538	SSS	AGAP1
5.34222e-07	0.27704	0.198	0.171	0.016438	SSS	SRSF11
5.38125e-07	0.32517	0.127	0.104	0.0165581	SSS	PAPSS2
5.43456e-07	0.438482	0.135	0.112	0.0167221	SSS	DIP2C
5.52965e-07	0.34921	0.116	0.094	0.0170147	SSS	SIK3
5.67843e-07	0.319791	0.162	0.137	0.0174725	SSS	SENP6
5.9198e-07	0.32225	0.1	0.08	0.0182152	SSS	PVT1
6.46867e-07	0.361333	0.12	0.098	0.0199041	SSS	STOM
6.98627e-07	0.48547	0.108	0.087	0.0214967	SSS	LRBA
7.45639e-07	0.295871	0.191	0.165	0.0229433	SSS	ASH1L
7.77115e-07	0.330688	0.103	0.083	0.0239118	SSS	AEBP2
8.42551e-07	0.336514	0.15	0.126	0.0259253	SSS	OGA
8.71986e-07	0.393344	0.231	0.204	0.026831	SSS	FBXL7
9.22794e-07	0.570782	0.1	0.08	0.0283944	SSS	EPC1
9.28431e-07	0.389175	0.142	0.119	0.0285678	SSS	ANKHD1
1.00195e-06	0.391391	0.365	0.343	0.0308301	SSS	ACSM3
1.02277e-06	0.386188	0.147	0.124	0.0314706	SSS	PID1
1.05812e-06	0.330667	0.125	0.103	0.0325585	SSS	PHF14
1.09497e-06	0.252361	0.12	0.098	0.0336921	SSS	RSRP1
1.12656e-06	0.339285	0.101	0.081	0.0346643	SSS	PHACTR2
1.29362e-06	0.292094	0.129	0.107	0.0398046	SSS	PRRC2C
1.52669e-06	0.392136	0.178	0.154	0.0469763	SSS	SFPQ
1.60734e-06	0.432694	0.121	0.1	0.0494578	SSS	CLASP2
1.28559e-247	0.421959	0.998	0.998	3.95575e-243	Other	RPS27
2.72567e-241	0.434347	0.998	0.998	8.38688e-237	Other	RPL37A
3.13835e-223	0.408436	0.998	0.999	9.65669e-219	Other	RPS8
1.3687e-199	0.417381	0.996	0.996	4.21149e-195	Other	RPS18
1.2573e-194	0.733825	0.943	0.912	3.8687e-190	Other	TMSB10
7.42513e-185	0.510923	0.987	0.981	2.28471e-180	Other	RPS14
2.30376e-179	0.459654	0.991	0.987	7.08867e-175	Other	RPL34
5.09821e-177	0.486629	0.987	0.981	1.56872e-172	Other	RPS12
3.53053e-175	0.350477	0.998	0.995	1.08635e-170	Other	RPLP1
3.19291e-155	0.438339	0.983	0.982	9.82459e-151	Other	RPL31
9.4576e-149	0.421755	0.984	0.981	2.9101e-144	Other	RPL10
3.20555e-144	0.407684	0.983	0.982	9.86346e-140	Other	RPS6
5.27092e-143	0.428217	0.982	0.978	1.62186e-138	Other	RPS9
3.27688e-137	0.377458	0.987	0.984	1.0083e-132	Other	RPL11
3.93781e-125	0.424877	0.968	0.964	1.21166e-120	Other	RPS23
1.15524e-124	0.397317	0.977	0.969	3.55467e-120	Other	RPL8
7.07095e-124	0.326245	0.991	0.992	2.17573e-119	Other	RPL13A
3.21413e-122	0.335899	0.993	0.99	9.88988e-118	Other	RPLP2
2.22751e-118	0.364529	0.987	0.984	6.85404e-114	Other	RPL18
6.35646e-116	0.420641	0.964	0.953	1.95588e-111	Other	RPL35
5.07958e-115	0.429821	0.957	0.949	1.56299e-110	Other	RPL7A
6.2796e-109	0.434045	0.957	0.943	1.93223e-104	Other	RPL27A
3.34483e-108	0.387614	0.97	0.962	1.0292e-103	Other	RPL35A
3.38026e-104	0.409728	0.95	0.936	1.04011e-99	Other	RPL7
8.12503e-104	0.397039	0.96	0.951	2.50007e-99	Other	RPS17
2.78759e-102	0.387394	0.974	0.967	8.57742e-98	Other	RPS3
9.5152e-102	0.362469	0.97	0.968	2.92783e-97	Other	RPS4X
7.50151e-100	0.312606	0.985	0.984	2.30821e-95	Other	RPL3
1.41536e-98	0.374363	0.969	0.96	4.35507e-94	Other	RPL37
1.67192e-93	0.447492	0.909	0.882	5.14448e-89	Other	RPL10A
1.75393e-93	0.341686	0.982	0.977	5.39683e-89	Other	RPS19
1.82279e-92	0.409219	0.934	0.916	5.60873e-88	Other	RPL29
1.9118e-91	0.368414	0.955	0.939	5.8826e-87	Other	RPS20
2.07581e-91	0.429039	0.93	0.914	6.38728e-87	Other	RPS5
2.47102e-91	0.335287	0.981	0.978	7.60332e-87	Other	RPS28
4.45707e-90	0.495385	0.853	0.805	1.37144e-85	Other	RPL41
1.64878e-89	0.400728	0.941	0.917	5.0733e-85	Other	RPL5
2.50578e-86	0.319806	0.983	0.982	7.71027e-82	Other	RPS27A
9.32059e-86	0.391753	0.975	0.961	2.86795e-81	Other	RPL36
1.54178e-85	0.486115	0.812	0.736	4.74407e-81	Other	RBP1
6.70305e-85	0.358071	0.962	0.946	2.06253e-80	Other	RPL32
5.30907e-81	0.374342	0.952	0.941	1.6336e-76	Other	RPL26
1.0056e-80	0.325476	0.966	0.959	3.09422e-76	Other	RPS24
2.0172e-80	0.366218	0.957	0.942	6.20691e-76	Other	RPS15
7.51715e-80	0.328778	0.97	0.958	2.31303e-75	Other	RPL9
1.7912e-79	0.389986	0.902	0.87	5.51153e-75	Other	RPL23A
2.75772e-71	0.482483	0.871	0.827	8.48551e-67	Other	LGALS1
3.89701e-69	0.373178	0.924	0.899	1.19911e-64	Other	RPS15A
5.40204e-68	0.391885	0.878	0.84	1.66221e-63	Other	RPL39
2.51041e-67	0.327371	0.948	0.94	7.72452e-63	Other	RPS2
4.0336e-67	0.315158	0.966	0.959	1.24114e-62	Other	RPS16
2.23878e-65	0.365854	0.905	0.88	6.88874e-61	Other	RPS3A
7.39776e-65	0.311764	0.954	0.953	2.27629e-60	Other	RACK1
1.21934e-63	0.304718	0.971	0.964	3.7519e-59	Other	RPL30
1.80417e-61	0.335607	0.917	0.897	5.55143e-57	Other	RPL15
1.6967e-58	0.352116	0.897	0.87	5.22074e-54	Other	RPL17
2.19698e-57	0.323953	0.94	0.922	6.76009e-53	Other	RPL12
3.52048e-56	0.47475	0.731	0.652	1.08325e-51	Other	GAS5
1.44498e-54	0.317202	0.929	0.914	4.4462e-50	Other	FAU
3.23351e-52	0.474358	0.654	0.566	9.94951e-48	Other	MDK
3.93824e-49	0.328829	0.877	0.843	1.2118e-44	Other	RPS7
6.66724e-49	0.313904	0.916	0.899	2.05151e-44	Other	ACTG1
7.59411e-48	0.344427	0.899	0.872	2.33671e-43	Other	RPL24
3.95913e-47	0.328063	0.897	0.868	1.21823e-42	Other	RPS13
1.79496e-46	0.317316	0.893	0.861	5.52308e-42	Other	RPL21
5.14751e-45	0.352834	0.836	0.79	1.58389e-40	Other	RPL18A
1.2748e-44	0.304364	0.906	0.885	3.92256e-40	Other	RPL19
1.0448e-42	0.306817	0.894	0.874	3.21486e-38	Other	HSP90AB1
2.92336e-41	0.386927	0.752	0.692	8.99519e-37	Other	RPS25
2.52286e-40	0.303873	0.856	0.827	7.76284e-36	Other	RPL36A
5.18449e-40	0.366612	0.751	0.687	1.59527e-35	Other	RPL14
1.06051e-37	0.424499	0.594	0.506	3.26319e-33	Other	BEX3
2.11556e-37	0.421596	0.66	0.588	6.50958e-33	Other	RPL36AL
3.39333e-37	0.408435	0.656	0.579	1.04413e-32	Other	COMMD6
3.59815e-37	0.342779	0.731	0.667	1.10715e-32	Other	RPL6
2.52871e-35	0.262974	0.9	0.878	7.78084e-31	Other	EEF1G
5.03895e-35	0.291543	0.838	0.786	1.55049e-30	Other	RPSA
4.36352e-34	0.312974	0.761	0.701	1.34266e-29	Other	RPS10
6.75377e-34	0.349152	0.671	0.598	2.07813e-29	Other	NPM1
8.22499e-34	0.280097	0.897	0.868	2.53083e-29	Other	RPL28
2.11485e-33	0.405722	0.664	0.595	6.50741e-29	Other	GABARAP
5.1889e-33	0.35494	0.762	0.71	1.59662e-28	Other	TOMM7
1.91512e-31	0.462788	0.463	0.371	5.89282e-27	Other	SNHG6
7.00311e-31	1.13614	0.173	0.108	2.15486e-26	Other	IGFBP6
2.85932e-30	0.760165	0.162	0.097	8.79812e-26	Other	GATM
2.71018e-28	0.433404	0.547	0.47	8.33921e-24	Other	RARRES2
4.65921e-28	0.45331	0.64	0.564	1.43364e-23	Other	NBL1
5.37438e-28	0.343141	0.767	0.727	1.6537e-23	Other	PFDN5
6.7923e-28	0.338141	0.599	0.521	2.08999e-23	Other	BTF3
2.07168e-26	0.399542	0.491	0.415	6.37455e-22	Other	ZFAS1
1.43889e-25	0.346891	0.586	0.513	4.42746e-21	Other	SNRPD2
2.60405e-25	0.321222	0.66	0.594	8.01267e-21	Other	COX7C
5.74914e-25	0.257804	0.793	0.75	1.76901e-20	Other	RPL38
5.88197e-25	0.365316	0.549	0.47	1.80988e-20	Other	SLC35F1
2.50287e-24	0.276309	0.772	0.726	7.70133e-20	Other	UBA52
2.64346e-24	0.552577	0.305	0.234	8.13393e-20	Other	STMN1
2.83541e-23	0.398593	0.436	0.362	8.72455e-19	Other	TMEM258
2.86756e-23	0.294861	0.834	0.798	8.82349e-19	Other	RPL23
7.49171e-23	0.285804	0.677	0.611	2.3052e-18	Other	RPS10-NUDT3
9.74609e-23	0.251949	0.815	0.776	2.99887e-18	Other	RPS21
1.90535e-22	0.387514	0.498	0.423	5.86275e-18	Other	SNHG29
4.13921e-22	0.322647	0.605	0.539	1.27364e-17	Other	TUBB
1.44284e-21	0.267435	0.7	0.65	4.43961e-17	Other	H3F3B
1.77506e-21	0.467802	0.293	0.226	5.46185e-17	Other	SNHG8
6.59932e-21	0.677624	0.171	0.117	2.03061e-16	Other	SPRR2F
1.81304e-17	0.256447	0.562	0.496	5.57873e-13	Other	SNHG32
1.36752e-16	0.314667	0.482	0.417	4.20785e-12	Other	ATP5MG
3.56199e-16	0.592135	0.183	0.134	1.09602e-11	Other	DANCR
6.8791e-16	0.309306	0.519	0.461	2.1167e-11	Other	UQCRB
1.26661e-15	0.277001	0.532	0.467	3.89735e-11	Other	SKP1
1.38243e-15	0.301775	0.517	0.459	4.25374e-11	Other	MT-ND4L
2.65288e-15	0.560816	0.158	0.113	8.1629e-11	Other	PLAAT3
4.30621e-15	0.381293	0.441	0.383	1.32502e-10	Other	SNHG5
4.71822e-15	0.304881	0.451	0.388	1.4518e-10	Other	TMA7
6.73188e-15	0.301328	0.422	0.36	2.0714e-10	Other	LDHB
2.73365e-14	0.277393	0.512	0.456	8.41146e-10	Other	COX4I1
9.98136e-14	0.307768	0.347	0.29	3.07127e-09	Other	IGFBP2
1.18035e-13	0.520827	0.21	0.163	3.63194e-09	Other	SNHG19
1.22563e-13	0.306671	0.374	0.316	3.77126e-09	Other	CUTA
1.34256e-13	0.289897	0.538	0.486	4.13106e-09	Other	NUPR1
1.37731e-13	0.314323	0.331	0.274	4.23798e-09	Other	NENF
1.66807e-13	0.298705	0.485	0.427	5.13265e-09	Other	TRMT112
2.66921e-13	0.279206	0.34	0.283	8.21316e-09	Other	S100A10
4.45747e-13	0.378635	0.257	0.207	1.37156e-08	Other	ATRAID
8.23782e-13	0.251851	0.384	0.328	2.53478e-08	Other	MARCKSL1
1.23361e-12	0.325827	0.38	0.326	3.79583e-08	Other	GPX4
2.50499e-12	0.314794	0.558	0.514	7.70786e-08	Other	TIMP1
4.53099e-12	0.254456	0.408	0.352	1.39418e-07	Other	COX6C
5.18902e-12	0.372425	0.258	0.21	1.59666e-07	Other	IFI27L2
8.05604e-12	0.496049	0.124	0.089	2.47884e-07	Other	SPINT2
1.06336e-11	0.405668	0.207	0.165	3.27195e-07	Other	MRPS24
3.46677e-11	0.264948	0.504	0.453	1.06672e-06	Other	MIF
3.53312e-11	0.412489	0.157	0.119	1.08714e-06	Other	AC138123.1
3.75152e-11	0.286842	0.405	0.355	1.15434e-06	Other	UBL5
3.81774e-11	0.300585	0.394	0.342	1.17472e-06	Other	SEM1
3.97515e-11	0.30314	0.403	0.351	1.22315e-06	Other	MAGED2
5.21436e-11	0.330809	0.223	0.179	1.60446e-06	Other	CDKN1C
7.99604e-11	0.264128	0.418	0.364	2.46038e-06	Other	BST2
8.99193e-11	0.28149	0.421	0.372	2.76682e-06	Other	HINT1
9.86092e-11	0.358336	0.247	0.202	3.0342e-06	Other	ISCU
1.21099e-10	0.538693	0.101	0.071	3.72621e-06	Other	LEFTY2
1.42859e-10	0.400046	0.21	0.169	4.39576e-06	Other	POLR2J
2.87589e-10	0.446532	0.107	0.077	8.8491e-06	Other	SEMA3C
3.09642e-10	0.281872	0.426	0.378	9.5277e-06	Other	IMPDH2
3.52213e-10	0.38601	0.181	0.143	1.08376e-05	Other	IGBP1
3.6095e-10	0.303055	0.227	0.186	1.11064e-05	Other	PRDX6
3.87689e-10	0.37314	0.168	0.13	1.19292e-05	Other	LSM7
4.04702e-10	0.495311	0.111	0.08	1.24527e-05	Other	HMOX1
6.34291e-10	0.336831	0.242	0.2	1.95171e-05	Other	C19orf53
7.8269e-10	0.466035	0.119	0.088	2.40834e-05	Other	UCHL1
9.04945e-10	0.313705	0.289	0.244	2.78452e-05	Other	SEC61G
1.11612e-09	0.373857	0.172	0.136	3.43431e-05	Other	GSTM5
1.12438e-09	0.252032	0.311	0.266	3.45971e-05	Other	ATP5PO
1.1449e-09	0.433683	0.116	0.085	3.52285e-05	Other	AK1
1.62229e-09	0.331658	0.309	0.264	4.9918e-05	Other	LTBP4
4.12602e-09	0.270173	0.339	0.293	0.000126958	Other	CHCHD2
4.23289e-09	0.264803	0.321	0.276	0.000130246	Other	PARK7
4.2858e-09	0.366087	0.242	0.203	0.000131874	Other	POLR2I
8.94529e-09	0.299517	0.344	0.304	0.000275246	Other	WDR83OS
1.62595e-08	0.297177	0.246	0.206	0.000500304	Other	ALKBH7
1.98735e-08	0.2762	0.232	0.194	0.000611507	Other	RSL24D1
2.01198e-08	0.439512	0.159	0.127	0.000619086	Other	MPST
2.23849e-08	0.270623	0.448	0.409	0.000688782	Other	CLU
2.2502e-08	0.302578	0.304	0.262	0.000692387	Other	SMIM26
4.32345e-08	0.335838	0.185	0.151	0.00133032	Other	CCNG1
4.3961e-08	0.333284	0.143	0.113	0.00135268	Other	GSTO1
5.66994e-08	0.251846	0.259	0.221	0.00174464	Other	UQCR10
8.0046e-08	0.356272	0.11	0.084	0.00246301	Other	BAMBI
8.55019e-08	0.34247	0.212	0.178	0.00263089	Other	SF3B5
9.07646e-08	0.259258	0.2	0.164	0.00279283	Other	STT3B
9.7182e-08	0.303738	0.274	0.235	0.00299029	Other	PRELP
9.73643e-08	0.313725	0.216	0.181	0.0029959	Other	PRDX2
1.28676e-07	0.365847	0.218	0.184	0.00395935	Other	PHPT1
1.85851e-07	0.332429	0.175	0.143	0.00571864	Other	SAT2
2.71908e-07	0.305321	0.142	0.113	0.0083666	Other	CHPF
2.86774e-07	0.26715	0.245	0.21	0.00882403	Other	MRPS21
3.29297e-07	0.289653	0.145	0.117	0.0101325	Other	UFC1
3.30321e-07	0.253202	0.208	0.174	0.010164	Other	CNN2
3.49844e-07	0.348923	0.231	0.198	0.0107647	Other	ISLR
5.84817e-07	0.354843	0.138	0.11	0.0179948	Other	SMIM4
6.20823e-07	0.349013	0.132	0.105	0.0191027	Other	HNRNPA1P48
1.1034e-06	0.25992	0.193	0.161	0.0339516	Other	TIMM13
1.11575e-06	0.397915	0.105	0.082	0.0343317	Other	CNTN1
1.21894e-06	0.289056	0.152	0.124	0.0375067	Other	EMP3
1.5293e-06	0.291371	0.128	0.102	0.0470566	Other	DMAC1
1.60784e-06	0.257565	0.203	0.171	0.0494733	Other	SEC61B

## Sheet: SSS-upregulated DEGs
gene	GC_AMH	TC_STAR	TC_COL1A1	SC_SNRPD2	SC_IGFBP6	EDC_VWF	EDC_CLDN5	EDC_TFF3	SMC_TAGLN	IC_IGKC	RBC_HBB	number_of_occurence
RORA	0	1	0	1	1	1	1	1	1	0	0	7
MALAT1	0	1	0	1	1	1	1	1	1	0	0	7
TXNIP	0	1	0	1	1	1	1	1	1	0	0	7
AOPEP	0	1	0	1	1	1	1	1	1	0	0	7
A2M	0	1	0	1	1	1	1	1	1	0	0	7
PTEN	0	1	0	1	1	1	1	1	1	0	0	7
PRKN	0	1	0	1	1	1	1	1	1	0	0	7
GSN	0	1	0	1	1	1	1	0	1	0	0	6
EGFR	0	1	0	1	1	1	1	0	1	0	0	6
TGFBR2	0	1	0	1	0	1	1	1	1	0	0	6
ATG7	0	1	0	1	0	1	1	1	1	0	0	6
IFI16	0	1	0	1	1	1	0	0	1	0	0	5
ATF7IP	0	1	0	1	1	1	0	0	1	0	0	5
WSB1	0	1	0	1	1	1	0	0	1	0	0	5
PBRM1	0	1	0	1	1	1	0	0	1	0	0	5
PDCD4	0	0	0	1	1	1	1	0	1	0	0	5
IRS2	0	1	0	1	0	1	1	0	0	0	0	4
CFLAR	0	1	0	1	0	1	0	1	0	0	0	4
MEIS2	0	1	0	1	0	1	0	0	1	0	0	4
RBPJ	0	1	0	1	0	1	0	0	1	0	0	4
ZMIZ1	0	1	0	1	0	0	0	1	1	0	0	4
ADIPOR2	0	1	0	0	0	1	0	0	1	1	0	4
BCL2	0	0	1	1	0	1	0	0	1	0	0	4
BNIP3L	0	0	0	1	1	1	0	0	1	0	0	4
ABI3BP	0	0	0	1	1	1	0	0	1	0	0	4
HNRNPD	0	0	0	1	1	1	0	0	1	0	0	4
PDGFRA	0	0	0	1	1	1	0	0	1	0	0	4
APPL1	0	0	0	1	1	1	0	0	1	0	0	4
INPP4B	0	0	0	1	0	1	1	0	1	0	0	4
NDRG1	0	0	0	1	0	1	1	0	1	0	0	4
RANBP9	0	0	0	1	0	1	1	0	1	0	0	4
CDC42	0	0	0	1	0	1	1	0	1	0	0	4
EGLN1	0	0	0	1	0	1	1	0	1	0	0	4
BMPR2	0	0	0	1	0	1	1	0	1	0	0	4
TRPM7	0	0	0	1	0	1	0	1	1	0	0	4
HNRNPC	0	0	0	1	0	1	0	1	1	0	0	4
OGT	0	0	0	1	0	1	0	1	1	0	0	4
ATM	0	0	0	1	0	0	0	1	1	1	0	4
LATS1	0	1	0	1	0	0	0	0	1	0	0	3
PRKCH	0	1	0	0	0	1	1	0	0	0	0	3
TP53BP1	0	0	0	1	1	0	0	0	1	0	0	3
MAP3K3	0	0	0	1	0	1	1	0	0	0	0	3
CCND3	0	0	0	1	0	1	0	0	1	0	0	3
SENP7	0	0	0	1	0	1	0	0	1	0	0	3
SMURF2	0	0	0	1	0	1	0	0	1	0	0	3
ESR1	0	0	0	1	0	1	0	0	1	0	0	3
ZNF207	0	1	0	1	0	0	0	0	0	0	0	2
C3	0	0	0	1	1	0	0	0	0	0	0	2
ADH1B	0	0	0	1	1	0	0	0	0	0	0	2
EFEMP1	0	0	0	1	1	0	0	0	0	0	0	2
MED13L	0	0	0	1	1	0	0	0	0	0	0	2
MACROD2	0	0	0	1	1	0	0	0	0	0	0	2
XAF1	0	0	0	1	0	1	0	0	0	0	0	2
VWF	0	0	0	1	0	1	0	0	0	0	0	2
PTPRM	0	0	0	1	0	1	0	0	0	0	0	2
NSMCE2	0	0	0	1	0	1	0	0	0	0	0	2
LDB2	0	0	0	1	0	1	0	0	0	0	0	2
RAF1	0	0	0	1	0	1	0	0	0	0	0	2
PIK3C2A	0	0	0	1	0	1	0	0	0	0	0	2
TIMP3	0	0	0	1	0	1	0	0	0	0	0	2
RICTOR	0	0	0	1	0	0	1	0	0	0	0	2
STAT5B	0	0	0	1	0	0	0	0	1	0	0	2
FKBP5	0	0	0	1	0	0	0	0	1	0	0	2
PLA2R1	0	0	0	1	0	0	0	0	1	0	0	2
ZFX	0	0	0	1	0	0	0	0	1	0	0	2
CSNK2A1	0	0	0	1	0	0	0	0	1	0	0	2
NRF1	0	0	0	1	0	0	0	0	1	0	0	2
SPOP	0	0	0	1	0	0	0	0	1	0	0	2
RBMS3	0	0	0	1	0	0	0	0	1	0	0	2
ADAMTS9-AS2	0	0	0	1	0	0	0	0	1	0	0	2
ZBTB16	0	0	0	1	0	0	0	0	1	0	0	2
AC016831.7	0	0	0	1	0	0	0	0	1	0	0	2
MAGI2	0	0	0	1	0	0	0	0	1	0	0	2
RCAN2	0	0	0	1	0	0	0	0	1	0	0	2
MYRIP	0	0	0	0	0	1	1	0	0	0	0	2
GLB1L2	1	0	0	0	0	0	0	0	0	0	0	1
HERC6	1	0	0	0	0	0	0	0	0	0	0	1
NMT2	1	0	0	0	0	0	0	0	0	0	0	1
VPS4B	1	0	0	0	0	0	0	0	0	0	0	1
DDX18	1	0	0	0	0	0	0	0	0	0	0	1
PFKL	1	0	0	0	0	0	0	0	0	0	0	1
DDX19A	1	0	0	0	0	0	0	0	0	0	0	1
MECP2	1	0	0	0	0	0	0	0	0	0	0	1
RIOK3	1	0	0	0	0	0	0	0	0	0	0	1
RAD51B	0	0	0	1	0	0	0	0	0	0	0	1
C7	0	0	0	1	0	0	0	0	0	0	0	1
BCL6	0	0	0	1	0	0	0	0	0	0	0	1
LSAMP	0	0	0	1	0	0	0	0	0	0	0	1
FGF7	0	0	0	1	0	0	0	0	0	0	0	1
PTPRG	0	0	0	1	0	0	0	0	0	0	0	1
EBF1	0	0	0	1	0	0	0	0	0	0	0	1
FTX	0	0	0	1	0	0	0	0	0	0	0	1
RBL2	0	0	0	1	0	0	0	0	0	0	0	1
IGFBP7	0	0	0	1	0	0	0	0	0	0	0	1
ITPR1	0	0	0	1	0	0	0	0	0	0	0	1
LAMA2	0	0	0	1	0	0	0	0	0	0	0	1
LHFPL6	0	0	0	1	0	0	0	0	0	0	0	1
SOX5	0	0	0	1	0	0	0	0	0	0	0	1
TTC28	0	0	0	1	0	0	0	0	0	0	0	1
WWOX	0	0	0	1	0	0	0	0	0	0	0	1
AUTS2	0	0	0	1	0	0	0	0	0	0	0	1
MCC	0	0	0	1	0	0	0	0	0	0	0	1
NEAT1	0	0	0	1	0	0	0	0	0	0	0	1
PBX3	0	0	0	1	0	0	0	0	0	0	0	1
GPC6	0	0	0	1	0	0	0	0	0	0	0	1
MIR99AHG	0	0	0	1	0	0	0	0	0	0	0	1
LPP	0	0	0	1	0	0	0	0	0	0	0	1
ARID1B	0	0	0	1	0	0	0	0	0	0	0	1
ATXN1	0	0	0	1	0	0	0	0	0	0	0	1
FOXN3	0	0	0	1	0	0	0	0	0	0	0	1
DMD	0	0	0	1	0	0	0	0	0	0	0	1
LARGE1	0	0	0	1	0	0	0	0	0	0	0	1
BNC2	0	0	0	1	0	0	0	0	0	0	0	1
MAMDC2	0	0	0	1	0	0	0	0	0	0	0	1
IMMP2L	0	0	0	1	0	0	0	0	0	0	0	1
NAV3	0	0	0	1	0	0	0	0	0	0	0	1
PDZRN4	0	0	0	1	0	0	0	0	0	0	0	1
LUM	0	0	0	1	0	0	0	0	0	0	0	1
PARD3B	0	0	0	1	0	0	0	0	0	0	0	1
SPARCL1	0	0	0	1	0	0	0	0	0	0	0	1
COL4A2	0	0	0	1	0	0	0	0	0	0	0	1
MYH11	0	0	0	1	0	0	0	0	0	0	0	1
TRIO	0	0	0	1	0	0	0	0	0	0	0	1
PRKCA	0	0	0	1	0	0	0	0	0	0	0	1
ZFPM2	0	0	0	1	0	0	0	0	0	0	0	1
ANK3	0	0	0	1	0	0	0	0	0	0	0	1
GLIS3	0	0	0	1	0	0	0	0	0	0	0	1
LRMDA	0	0	0	1	0	0	0	0	0	0	0	1
NR2F2-AS1	0	0	0	1	0	0	0	0	0	0	0	1
ABCA10	0	0	0	1	0	0	0	0	0	0	0	1
WDFY3	0	0	0	1	0	0	0	0	0	0	0	1
NFIA	0	0	0	1	0	0	0	0	0	0	0	1
MAML2	0	0	0	1	0	0	0	0	0	0	0	1
PRPS2	0	0	0	1	0	0	0	0	0	0	0	1
DLC1	0	0	0	1	0	0	0	0	0	0	0	1
MITF	0	0	0	1	0	0	0	0	0	0	0	1
PARD3	0	0	0	1	0	0	0	0	0	0	0	1
NAALADL2	0	0	0	1	0	0	0	0	0	0	0	1
KCNT2	0	0	0	1	0	0	0	0	0	0	0	1
ZBTB20	0	0	0	1	0	0	0	0	0	0	0	1
ABCA6	0	0	0	1	0	0	0	0	0	0	0	1
EPS8	0	0	0	1	0	0	0	0	0	0	0	1
ADAMTS1	0	0	0	1	0	0	0	0	0	0	0	1
TSC22D1	0	0	0	1	0	0	0	0	0	0	0	1
FN1	0	0	0	1	0	0	0	0	0	0	0	1
PDK4	0	0	0	1	0	0	0	0	0	0	0	1
TAGLN	0	0	0	1	0	0	0	0	0	0	0	1
ADAM12	0	0	0	1	0	0	0	0	0	0	0	1
MEIS1	0	0	0	1	0	0	0	0	0	0	0	1
COL12A1	0	0	0	1	0	0	0	0	0	0	0	1
PDLIM5	0	0	0	1	0	0	0	0	0	0	0	1
DLG2	0	0	0	1	0	0	0	0	0	0	0	1
JMJD1C	0	0	0	1	0	0	0	0	0	0	0	1
FNDC3B	0	0	0	1	0	0	0	0	0	0	0	1
HLA-B	0	0	0	1	0	0	0	0	0	0	0	1
RUFY3	0	0	0	1	0	0	0	0	0	0	0	1
SH3D19	0	0	0	1	0	0	0	0	0	0	0	1
DUSP1	0	0	0	1	0	0	0	0	0	0	0	1
MAPK10	0	0	0	1	0	0	0	0	0	0	0	1
SLC38A2	0	0	0	1	0	0	0	0	0	0	0	1
NEGR1	0	0	0	1	0	0	0	0	0	0	0	1
ARHGAP10	0	0	0	1	0	0	0	0	0	0	0	1
AC008014.1	0	0	0	1	0	0	0	0	0	0	0	1
SH3PXD2B	0	0	0	1	0	0	0	0	0	0	0	1
LINC00924	0	0	0	1	0	0	0	0	0	0	0	1
GNAQ	0	0	0	1	0	0	0	0	0	0	0	1
MAML3	0	0	0	1	0	0	0	0	0	0	0	1
DAPK1	0	0	0	1	0	0	0	0	0	0	0	1
FOXO3	0	0	0	1	0	0	0	0	0	0	0	1
PTPRK	0	0	0	1	0	0	0	0	0	0	0	1
ENOX1	0	0	0	1	0	0	0	0	0	0	0	1
AFF1	0	0	0	1	0	0	0	0	0	0	0	1
ROR2	0	0	0	1	0	0	0	0	0	0	0	1
PEAK1	0	0	0	1	0	0	0	0	0	0	0	1
MMP2	0	0	0	1	0	0	0	0	0	0	0	1
C1R	0	0	0	1	0	0	0	0	0	0	0	1
HERC2	0	0	0	1	0	0	0	0	0	0	0	1
NLGN4X	0	0	0	1	0	0	0	0	0	0	0	1
SLC25A17	0	0	0	1	0	0	0	0	0	0	0	1
COL1A2	0	0	0	1	0	0	0	0	0	0	0	1
NID1	0	0	0	1	0	0	0	0	0	0	0	1
PID1	0	0	0	1	0	0	0	0	0	0	0	1
ABL1	0	0	0	1	0	0	0	0	0	0	0	1
VPS13B	0	0	0	1	0	0	0	0	0	0	0	1
BICC1	0	0	0	1	0	0	0	0	0	0	0	1
ASAP1	0	0	0	1	0	0	0	0	0	0	0	1
CALD1	0	0	0	1	0	0	0	0	0	0	0	1
TNRC6A	0	0	0	1	0	0	0	0	0	0	0	1
ZNF609	0	0	0	1	0	0	0	0	0	0	0	1
KIAA1328	0	0	0	1	0	0	0	0	0	0	0	1
RBPMS	0	0	0	1	0	0	0	0	0	0	0	1
KMT2C	0	0	0	1	0	0	0	0	0	0	0	1
GREB1	0	0	0	1	0	0	0	0	0	0	0	1
GPX3	0	0	0	1	0	0	0	0	0	0	0	1
FNIP1	0	0	0	1	0	0	0	0	0	0	0	1
GPNMB	0	0	0	1	0	0	0	0	0	0	0	1
PLEKHA5	0	0	0	1	0	0	0	0	0	0	0	1
CACNB2	0	0	0	1	0	0	0	0	0	0	0	1
TNRC6B	0	0	0	1	0	0	0	0	0	0	0	1
CELF2	0	0	0	1	0	0	0	0	0	0	0	1
TSHZ2	0	0	0	1	0	0	0	0	0	0	0	1
BCAS3	0	0	0	1	0	0	0	0	0	0	0	1
C1S	0	0	0	1	0	0	0	0	0	0	0	1
ROCK1	0	0	0	1	0	0	0	0	0	0	0	1
AKAP13	0	0	0	1	0	0	0	0	0	0	0	1
CDK14	0	0	0	1	0	0	0	0	0	0	0	1
SLC7A14-AS1	0	0	0	1	0	0	0	0	0	0	0	1
EVA1C	0	0	0	1	0	0	0	0	0	0	0	1
NF1	0	0	0	1	0	0	0	0	0	0	0	1
ITPR2	0	0	0	1	0	0	0	0	0	0	0	1
MACF1	0	0	0	1	0	0	0	0	0	0	0	1
TENM4	0	0	0	1	0	0	0	0	0	0	0	1
ZNF638	0	0	0	1	0	0	0	0	0	0	0	1
ZMYM2	0	0	0	1	0	0	0	0	0	0	0	1
SNX29	0	0	0	1	0	0	0	0	0	0	0	1
SMYD3	0	0	0	1	0	0	0	0	0	0	0	1
COL3A1	0	0	0	1	0	0	0	0	0	0	0	1
QSOX1	0	0	0	1	0	0	0	0	0	0	0	1
RFTN1	0	0	0	1	0	0	0	0	0	0	0	1
KAZN	0	0	0	1	0	0	0	0	0	0	0	1
CXCL12	0	0	0	1	0	0	0	0	0	0	0	1
AKT3	0	0	0	1	0	0	0	0	0	0	0	1
CDKAL1	0	0	0	1	0	0	0	0	0	0	0	1
SOS1	0	0	0	1	0	0	0	0	0	0	0	1
ITLN1	0	0	0	0	1	0	0	0	0	0	0	1
MSLN	0	0	0	0	1	0	0	0	0	0	0	1
UPK3B	0	0	0	0	1	0	0	0	0	0	0	1
SLPI	0	0	0	0	1	0	0	0	0	0	0	1
SPOCK2	0	0	0	0	1	0	0	0	0	0	0	1
C19orf33	0	0	0	0	1	0	0	0	0	0	0	1
CALB2	0	0	0	0	1	0	0	0	0	0	0	1
PPM1D	0	0	0	0	1	0	0	0	0	0	0	1
CRIP1	0	0	0	0	1	0	0	0	0	0	0	1
BRAF	0	0	0	0	1	0	0	0	0	0	0	1
EZR	0	0	0	0	1	0	0	0	0	0	0	1
ZNF521	0	0	0	0	1	0	0	0	0	0	0	1
LIFR	0	0	0	0	0	1	0	0	0	0	0	1
ANO2	0	0	0	0	0	1	0	0	0	0	0	1
EPAS1	0	0	0	0	0	1	0	0	0	0	0	1
MECOM	0	0	0	0	0	1	0	0	0	0	0	1
FLT1	0	0	0	0	0	1	0	0	0	0	0	1
LDLRAD4	0	0	0	0	0	1	0	0	0	0	0	1
ST6GAL1	0	0	0	0	0	1	0	0	0	0	0	1
CEP112	0	0	0	0	0	1	0	0	0	0	0	1
SETD5	0	0	0	0	0	1	0	0	0	0	0	1
MAGI1	0	0	0	0	0	0	1	0	0	0	0	1
GRID1	0	0	0	0	0	0	0	0	1	0	0	1
CACNA1C	0	0	0	0	0	0	0	0	1	0	0	1
LINC01088	0	0	0	0	0	0	0	0	1	0	0	1
PRKAG2	0	0	0	0	0	0	0	0	1	0	0	1
RASAL2	0	0	0	0	0	0	0	0	1	0	0	1
PRKG1	0	0	0	0	0	0	0	0	1	0	0	1
LAMA3	0	0	0	0	0	0	0	0	1	0	0	1
HDAC8	0	0	0	0	0	0	0	0	1	0	0	1
UTRN	0	0	0	0	0	0	0	0	1	0	0	1
ABCB9	0	0	0	0	0	0	0	0	0	1	0	1
SLC16A3	0	0	0	0	0	0	0	0	0	1	0	1
ZFAT	0	0	0	0	0	0	0	0	0	1	0	1
TTC12	0	0	0	0	0	0	0	0	0	1	0	1
CRELD1	0	0	0	0	0	0	0	0	0	1	0	1
ADCK5	0	0	0	0	0	0	0	0	0	1	0	1
NSRP1	0	0	0	0	0	0	0	0	0	0	1	1
TMF1	0	0	0	0	0	0	0	0	0	0	1	1
YTHDF1	0	0	0	0	0	0	0	0	0	0	1	1
EIF4ENIF1	0	0	0	0	0	0	0	0	0	0	1	1
