# Supplementary material for: Spatial Transcriptomic Characteristics of the Aging Human Ovary
Source: Aging Cell. 2025 Nov 17;25(1):e70288. doi: 10.1111/acel.70288 (PMC12740089; doi:10.1111/acel.70288)
Supplement: Supplementary file 6 — Table S5: acel70288‐sup‐0006‐TableS5.xlsx. [file ACEL-25-e70288-s006.xlsx]

## Sheet: Age-12
Gene	Module
TAGLN	1
ACTA2	1
CRIP1	1
ADIRF	1
DES	1
MYH11	1
MYL9	1
CLDN5	1
CNN1	1
PRKG1	1
RGS6	1
CACNA1C	1
SORBS2	1
KCNAB1	1
INMT	1
SLIT3	1
SORBS1	1
ADGRL3	1
NTRK3	1
CARMIL1	1
ATP10A	1
EBF1	1
TMOD1	1
SLC8A1	1
INPP4B	1
PLCB1	1
ZFHX3	1
THSD4	1
DGKG	1
DMD	1
ZBTB7C	1
TMTC1	1
KALRN	1
PCDH7	1
ARHGAP26	1
PTPRG	1
SH3RF3	1
ENTPD1	1
DTNA	1
MYO1E	1
SOX6	1
ERBB4	1
MYOF	1
CRISPLD2	1
FRMD4A	1
EVA1C	1
ABCC4	1
C1QTNF7-AS1	1
HIP1	1
ATP8B1	1
RERG	1
MYOM1	1
LDLRAD4	1
PI16	2
C3	2
LUM	2
TPSB2	2
CFD	2
RAD51B	2
CNTNAP2	2
LSAMP	2
IGF1	2
TPSAB1	2
ADAMTS5	2
PGR	2
UNC5C	2
MITF	2
MAMDC2	2
PODN	2
PDZRN4	2
ANGPTL1	2
VIPR2	2
NEBL	2
NEGR1	2
CPXM2	2
CACNA2D3	2
TMEM255A	2
TRHDE	2
LONRF2	2
WNT2B	2
ALDH1A2	2
ITGA11	2
SEMA3B	2
PXK	2
NGF	2
TENT5A	2
OMD	2
CYP27A1	2
COL21A1	2
MBP	2
ADAM33	2
BNC2	3
LAMA2	3
ADAMTS9-AS2	3
TENM4	3
KAZN	3
SGCZ	3
MIR99AHG	3
MACROD2	3
PCSK5	3
PCDH11X	3
SOX5	3
LINC-PINT	3
DLG2	3
RORA	3
DEPTOR	3
ZFPM2	3
ZBTB20	3
PRMT9	3
SLC7A14-AS1	3
ERC2	3
SGCD	3
NCKAP5	3
CHRM3	3
VLDLR-AS1	3
NFIA	3
GLIS3	3
LINC00513	3
BICC1	3
SETBP1	3
NPAS3	3
EHBP1	3
IMMP2L	3
MAGI2	3
STIM1	3
RGS22	3
EPHA6	3
TOX	3
MEF2C-AS1	3
RBFOX1	4
TVP23A	4
ASTN2	4
GPC5	4
ATXN1	4
ZSWIM5	4
ZFAND3	4
GREB1L	4
DIAPH3	4
DCLK1	4
DLEU1	4
GRK4	4
NSD2	4
HMGCS2	4
SCAI	4
OPHN1	4
REV3L	4
PRLR	4
KCTD1	4
CYP20A1	4
ULK4	4
ATAD2	4
CEP135	4
ERC1	4
NR6A1	4
COL1A1	5
MALAT1	5
KCNIP4	5
FAM155A	5
ADAMTS16	5
NAV3	5
MCC	5
LRMDA	5
ITPR1	5
DLC1	5
PLEKHA5	5
PLCXD3	5
AFF3	5
INSR	5
ALDH7A1	5
MAML2	5
AUTS2	5
PLCL1	5
FOXP1	5
PBX3	5
PITPNC1	5
ITPR2	5
EIF4G3	5
ABCA6	5
ZNF69	5
ROR2	5
ZNF638	5
CNTLN	5
DOCK4	5
CSMD1	6
CDH13	6
NRXN3	6
PCDH15	6
DPP10	6
DLGAP1	6
CTNNA2	6
IL1RAPL1	6
ANKS1B	6
CNTN5	6
GALNTL6	6
NRG3	6
DSCAM	6
LRP1B	6
CPNE4	6
DPP6	6
NKAIN2	6
LINC02055	6
CCSER1	6
TENM2	6
CDH12	6
MCTP1	6
PLD5	6
CALN1	6
CNTN4	6
PCAT1	6
CADPS	6
EYS	6
FMN1	6
TENM3	6
LRRC4C	6
NRG1	6
LINC02235	6
ADAMTSL1	6
ESRRG	6
KIF26B	6
CNTNAP5	6
NELL1	6
DGKB	6
GRM8	6
CDH18	6
LINC01322	6
PDE11A	6
FRMD5	6
PTPRT	6
MDGA2	6
NTN1	6
SPANXA2-OT1	6
LINC01320	6
IL1RAPL2	6
TMEM132D	6
LUZP2	6
PDE4D	6
ADAMTSL3	6
ASIC2	6
UNC79	6
AGBL1	6
MYO3B	6
EGLN3	6
CSMD2	6
LRRTM4	6
DCC	6
SHISA6	6
CTNND2	6
CHODL	6
DOCK3	6
ATP8A2	6
USH2A	6
DNAH9	6
PPP2R2B	6
SHANK2	6
SUGCT	6
SNTG1	6
HECW1	6
DLGAP2	6
CECR2	6
PRKN	6
CACNA1A	6
FSTL5	6
CCDC26	6
CADM2	6
CSMD3	6
SEMA3A	6
PTPRD	6
SPRY4-AS1	6
DNAH3	6
NRXN1	6
DIAPH2	6
PATJ	6
COL25A1	6
THSD7B	6
STPG2	6
FRMPD4	6
LINC01572	6
AGBL4	6
TP63	6
LINC02240	6
CNBD1	6
TMSB10	7
MT-ND1	7
DCN	7
RPS28	7
RPL18A	7
MTATP6P1	7
IGFBP4	7
SERPINE1	7
VAMP2	7
CACNB2	7
TECR	7
HRH1	7
MT-TC	7
CD74	8
B2M	8
HLA-A	8
ARL15	8
ADAM12	8
LDB2	8
MAGI1	8
ROBO1	8
PLCB4	8
PPP3CA	8
PDZD2	8
MEG8	8
RBM47	8
FAT3	8
TIAM1	8
SMYD3	8
GCLC	8
GALNT18	8
SIPA1L1	8
SASH1	8
NF1	8
EIF2AK2	8
MAP3K15	8
SSH2	8
ETV6	8
ANO2	8
FYN	8
UNC13C	9
ATG7	9
ZNF385D	9
LNC-LBCS	9
OSBPL10	9
TNIK	9
STX8	9
JAZF1	9
RELN	9
VPS35L	9
GRID2	9
WWOX	9
HDAC9	9
CDH4	9
CREB5	9
PEBP4	9

## Sheet: Age-32
Gene	Module
CYP17A1	1
GSTA1	1
STAR	1
DHCR24	1
CYP11A1	1
MT-CO2	1
MT-ND4	1
MT-ATP6	1
MT-CO3	1
FDX1	1
APOC1	1
TM7SF2	1
DLK1	1
LEFTY2	1
APOE	1
SCARB1	1
INHA	1
HBA2	1
HBB	1
MT-ND1	1
MIR202HG	1
MT-ND3	1
MT-CO1	1
MT-CYB	1
GRAMD1B	1
HBA1	1
MT-ND2	1
S100A13	1
HBG2	1
MEG3	1
ECE1	1
SLITRK4	1
AL691432.4	1
FOS	2
COL1A1	2
COL1A2	2
COL3A1	2
HSPA1A	2
CCN2	2
TAGLN	2
AEBP1	2
ACTA2	2
FBLN5	2
EMILIN1	2
ISG15	2
BGN	2
MRC2	2
ITGB5	2
DHRS3	2
RUNX1	2
FRMD4B	2
SEMA3B	2
SGCD	2
CNTNAP2	2
RBFOX1	2
CAMK1D	2
UBE2E2	2
SLC1A5	2
MACROD2	2
TCIRG1	2
SIPA1L3	2
NYNRIN	2
TPRA1	2
TIAM2	2
NT5DC2	2
MARK4	2
RHOD	2
SELENOO	2
SIPA1L1	2
DOCK6	2
PPOX	2
ADIRF	3
CRIP1	3
MGP	3
RERGL	3
SPARCL1	3
S100A4	3
MUSTN1	3
CLDN5	3
HLA-B	3
A2M	3
ENPP2	3
TIMP3	3
CD74	3
PRKG1	3
SLIT3	3
CACNA1C	3
RCAN2	3
RGS6	3
ARL15	3
EFNA1	3
FRY	3
AC113167.1	3
ZFHX3	3
FRMD4A	3
TXNIP	4
KCNIP4	4
ACSM3	4
BNC2	4
CCBE1	4
ZFPM2	4
NAV3	4
EBF1	4
ZBTB16	4
DMD	4
ADAMTS9-AS2	4
TSHZ2	4
ADAM12	4
EXT1	4
PCDH7	4
CTNNA3	4
LSAMP	4
ARHGAP6	4
AUTS2	4
PLCL1	4
FBXL7	4
KAZN	4
ARHGAP10	4
PTPRG	4
AFF3	4
AC016831.7	4
ZBTB20	4
SOX5	4
PBX3	4
PWRN1	4
TTC28	4
FAM155A	4
UTRN	4
RAD51B	4
NR2F2-AS1	4
ATRNL1	4
NLGN1	4
ROBO2	4
TENM4	4
CACNB2	4
NAALADL2	4
GLIS3	4
IMMP2L	4
CASC15	4
APBB2	4
PARD3B	4
MAML3	4
DLG2	4
PTPRK	4
IL1RAPL1	4
SIPA1L2	4
AKAP13	4
KCNMA1	4
MAML2	4
CLSTN2	4
VPS13B	4
SYT1	4
LRMDA	4
PDE7B	4
MAGI2	4
MSI2	4
GALNT17	4
PRKCA	4
PRH1	4
PSD3	4
WWOX	4
ANK3	4
STAG1	4
PTPRD	4
AGAP1	4
GPHN	4
ATXN1	4
PLXDC2	4
EXOC4	4
CBLB	4
TNRC6B	4
PRKN	4
DENND5B	4
ROBO1	4
DOCK4	4
LARGE1	4
ARHGEF3	4
FTO	4
MAST4	4
SLC7A14-AS1	4
LCOR	4
DISC1	4
BTBD9	4
DOCK1	4
KCND2	4
CADPS2	4
PDZD2	4
SMYD3	4
MEF2C-AS1	4
FARS2	4
CACNA2D3	4
AC008014.1	4
RABGAP1L	4
NSD1	4
INVS	4
SNX29	4
DENND1A	4
NPAS3	4
ADIPOR2	4
DENND2A	4
PLXNC1	4
SOBP	4
TSHZ3	4
PITPNC1	4
PATJ	4
SMG6	4
FHIT	4
NBEA	4
KALRN	4
MUTYH	4
ATXN7L1	4
EPN2	4
KIAA1217	4
AL033523.1	5
MYOCOS	5
UHRF1	5
GRXCR1	5
LINGO2	5
MTFR2	5
LINC01644	5
JAZF1	5
AL354712.1	5
OTX2	5
AL356747.1	5
HOPX	5
AC108477.2	5
NPY	5
JPH3	5
AL158077.2	5
AL669970.1	5
AC004083.1	5
TOX2	5
LINC2194	5
PBK	5
CNTD2	5
TGFA	5
GREM1	5
ASZ1	5
LINC02074	5
AC138819.1	5
AC073648.7	5
FBXO2	5
IL16	5
AC004828.2	5
VWF	6
AQP1	6
CCL14	6
CA4	6
LDB2	6
NEURL1B	6
MAGI1	6
EHD4	6
PTPRM	6
SDK1	6
CCDC178	6
ELK3	6
PDGFA	6
HAPLN2	6
IGHG4	7
IGKC	7
IGHG1	7
IGHG3	7
IGLC1	7
IGHGP	7
IGLC2	7
IGHA1	7
IGLC3	7
IGLV6-57	7
RPS14	8
IGFBP6	8
IGFBP3	8
WDR83OS	8
STK25	8
CIB1	8
AMHR2	8
KAT8	8
ETHE1	8
VLDLR-AS1	8
LINC01324	9
AC008050.1	9
NTM	9
AC020651.2	9
OBI1-AS1	9
AP000282.1	9
AL138720.1	9
ROS1	9
ADTRP	9
ZAN	9
AGBL1	9
CFAP65	9
SOX9-AS1	9
LINC01524	9
AL357507.1	9
KRTAP5-11	9
CLEC4C	9
SEMA3E	9
PNOC	9

## Sheet: Age-34
Gene	Module
TAGLN	1
CRIP1	1
ACTA2	1
B2M	1
HBB	1
HBA2	1
FABP4	1
CLDN5	1
IFI27	1
HBA1	1
HLA-B	1
MGP	1
MYH11	1
CRIP2	1
A2M	1
TIMP3	1
BGN	1
VWF	1
ISG15	1
PRKG1	1
TXNIP	1
TSPAN2	1
SORBS2	1
ADGRL3	1
JPH2	1
JAG2	1
TSPAN1	1
RCAN2	1
HIP1	1
HRC	1
CLIC4	1
ABR	1
COL1A2	2
SFRP4	2
SPARCL1	2
C7	2
TIMP1	2
CCL21	2
COL1A1	2
HTRA1	2
NBL1	2
IGFBP3	2
EMILIN1	2
MRC2	2
TRABD2A	2
GAS6	2
RUNX1	2
ITGB5	2
EDIL3	2
PAGE4	2
SYNPO	2
COL2A1	2
FRMD4B	2
RASGRF2	2
DHRS3	2
MSI2	2
DENND5B	2
SGCD	2
USP22	2
SMG6	2
MYO10	2
MAST4	2
LIMCH1	2
RECK	2
ITLN1	3
MT-ATP6	3
MT-CO1	3
MT-ND1	3
MT-ND4	3
MT-CO3	3
MT-CYB	3
MT-ND3	3
MT-ND2	3
MT-ND6	3
MT-ND5	3
LRRN4	3
NDRG4	3
IL18	3
BMPR2	3
GPC6	4
BNC2	4
NAV3	4
SYT1	4
CTNNA3	4
BICD1	4
RYR2	4
AUTS2	4
SOX5	4
INSR	4
GALNT17	4
PTPRG	4
PCDH11X	4
FOXP1	4
GSE1	4
AC016831.7	4
ZFPM2	4
MAML3	4
PRKN	4
EXOC6B	4
RBMS3	4
CACNB2	4
PRKCA	4
BTBD9	4
PARD3B	4
TSHZ2	4
TNRC6B	4
ROBO2	4
ZNF609	4
MAGI2	4
TTC28	4
PDZD2	4
MYO9A	4
NAALADL2	4
KAZN	5
ZBTB20	5
FBXL7	5
FTX	5
ADAMTS9-AS2	5
NR2F2-AS1	5
CASC15	5
EXT1	5
PARD3	5
TENM4	5
MAML2	5
DLG2	5
ATXN1	5
FNDC3B	5
AFF3	5
PLXDC2	5
ATG7	6
LMOD3	6
BLK	6
PCCA	6
LY86-AS1	6
TDRD5	6
GUCA1A	6
INA	6
FHIT	6
LINC02641	6
AC092422.1	6
BARX2	6
STK32B	6
TDRKH	6
H1FOO	6
FGF14	6
C4orf47	6
MND1	6
ATP2B2	6
GAD1	6
AC106729.1	6
LINC01894	6
HOXA7	6
AC012593.1	6
NLRP7	6
CREB5	6
AL356747.1	6
AC092969.1	6
CCBE1	7
CELF2	7
KANK2	7
EHBP1	7
DIAPH2	7
PDGFD	7
NEAT1	7
MIR99AHG	7
RAD51B	7
SPECC1	7
CCDC18-AS1	7
BAZ2B	7
PTPRD	7
SNCAIP	7
RORA	7
SIK3	7
TNRC6A	7
FCHSD2	7
FAF1	7
LARGE1	7
HOOK3	7
GNAQ	7
AEBP1	8
SFRP1	8
GSN	8
CALD1	8
CPXM2	8
SOX4	8
NORAD	8
MATN2	8
SEMA3B	8
LPP	8
PYGB	8
LUC7L	8
PPP1R12B	8
PDLIM5	8
DMD	8
CTIF	8
MYO15B	8
AL512634.1	9
AC026333.3	9
BTBD11	9
ADAM29	9
NTRK1	9
EFCAB8	9
AC136431.1	9
AC099329.1	9
CAMK2B	9
PPARGC1A	9
RBFOX3	9
AC127496.1	9
OTOGL	9
AL133166.1	9
RBFOX1	10
CNTNAP2	10
PTPRT	10
RPGRIP1	10
ZFHX3	10
PPM1E	10
AC073316.1	10
IL12A-AS1	10
DNAH3	10
DLGAP2	10
SLC30A8	10
AL031599.1	10
VAT1L	10
PTCHD1-AS	10
KIRREL3	10
AL138720.1	11
PCDH9-AS2	11
C16orf96	11
ASIC2	11
TMPRSS12	11
AC008728.1	11
PTPRR	11
CES5A	11
NALCN-AS1	11
TPO	11
AC103957.1	11
AC017037.5	11

## Sheet: Age-42
Gene	Module
TAGLN	1
CRIP1	1
ACTA2	1
IGFBP7	1
A2M	1
RERGL	1
CLDN5	1
SPARCL1	1
MUSTN1	1
TIMP3	1
S100A4	1
ENPP2	1
PRKG1	1
CCN2	1
BGN	1
IFI27	1
CRIP2	1
RGS6	1
CACNA1C	1
FKBP5	1
KCNAB1	1
GPC6	1
RCAN2	1
SLIT3	1
PDE3A	1
LIFR	1
ADGRL3	1
CRIM1	1
PTPRB	1
LDB2	1
ARL15	1
SLC8A1	1
CD34	1
PDLIM1	1
DMD	1
DEPP1	1
FRY	1
FHL5	1
MAGI1	1
PLCB4	1
THSD4	1
MECOM	1
UNC5C	1
ZFHX3	1
RAPGEF5	1
NIBAN1	1
UTRN	1
GUCY1A2	1
KCNIP1	1
SORBS1	1
RASAL2	1
PLCB1	1
MYO1E	1
GSTA1	2
APOE	2
APOC1	2
FTL	2
INSL3	2
CTSD	2
HLA-B	2
CALB2	2
DLK1	2
B2M	2
CD74	2
ISG15	2
GPNMB	2
VWF	2
HLA-DRB1	2
CTSB	2
C1QB	2
GRAMD1B	2
PRPS2	2
TYROBP	2
HS3ST2	2
CPM	2
MGLL	2
NAV2	2
GADD45B	2
GAA	2
AC010531.7	2
DOCK4	2
DISC1	2
AC127526.2	2
MAP3K15	2
KCNE1	2
AVPR2	2
STARD13	2
AL356295.1	2
ITLN1	3
UPK3B	3
SLPI	3
C3	3
MSLN	3
COL1A2	3
COL3A1	3
COL1A1	3
C19orf33	3
CPB1	3
PAGE4	3
SFRP2	3
LGALS2	3
ALOX15	3
COL9A3	3
ZBED2	3
MMP10	3
STMN2	3
FRMD4B	3
CADM3	3
RUNX1	3
BCHE	3
LINC01133	3
AQP9	3
DHRS3	3
DNAJC22	3
TMEM151A	3
DOK7	3
LRRN4	3
PAMR1	3
SYNPO	3
VCAN	3
IGSF9	3
KLK5	3
HOXA5	3
AP000561.1	3
KLK8	3
GIP	3
NGFR	3
TCIRG1	3
ANXA8	3
AC254633.1	3
SLC7A11	3
SCNN1G	3
HSP90AB1	4
MALAT1	4
PWRN1	4
PDZRN3	4
TSHZ2	4
EPHA6	4
CCBE1	4
BNC2	4
KAZN	4
ADAMTS9-AS2	4
KCND2	4
LAMA2	4
ZFPM2	4
SGCZ	4
SGCD	4
ZBTB20	4
TENM4	4
CACNB2	4
CASC15	4
AC016831.7	4
MAML3	4
FBXL7	4
IMMP2L	4
MGP	5
C7	5
FABP4	5
AEBP1	5
CCL21	5
LHFPL6	5
TPSB2	5
ANGPTL4	5
MMRN1	5
EBF1	5
LINC02388	5
INMT	5
LINC01088	5
LSAMP	5
NEGR1	5
NLGN1	5
MAMDC2	5
RYR2	5
RAMP1	5
IL1RL1	5
DLC1	5
AC092691.1	5
PTPRG	5
ZBTB16	5
MITF	5
CAMK1D	5
SDK1	5
CNTNAP2	5
MYRIP	5
RBFOX1	5
PLCL1	5
PDE1A	5
TIAM1	5
CDH13	5
THSD7A	5
AL357507.1	5
PTPRM	5
CSMD1	5
VAV3	5
EXOC6	5
FRMD4A	5
CHSY3	5
SH3RF3	5
CNNM2	5
LUC7L	5
KALRN	5
ARHGAP26	5
LDLRAD4	5
ETV6	5
SIPA1L3	5
CACNA2D3	5
AC026333.3	5
CDC25C	5
AL138720.1	5
CYP7B1	5
NRG3	5
EVPL	5
NFIA-AS2	5
AC105094.2	5
RAD51B	6
MIR99AHG	6
NAV3	6
SOX5	6
PBX3	6
RORA	6
ADAM12	6
ADAMTS16	6
CTNNA3	6
AUTS2	6
ADAMTSL1	6
LARGE1	6
PLCXD3	6
CHRM3	6
KCNMA1	6
GALNT17	6
ANK3	6
TTC28	6
DLG2	6
NPAS3	6
DLGAP1	6
LRMDA	6
PDZRN4	6
FTX	6
KCNMB2	6
PRKN	6
WWOX	6
AFF3	6
ARHGAP6	6
MEG8	6
SETBP1	6
MAGI2	6
TAFA2	6
INPP4B	6
ARHGAP10	6
ENOX1	6
EXT1	6
SLC7A14-AS1	6
GLIS3	6
PDE10A	6
MACROD2	6
CNTN4	6
PCSK5	6
BTBD9	6
SLC24A3	6
AC008014.1	6
NT5DC2	6
NAALADL2	6
AC011246.1	6
ZBTB7C	6
ADAMTS17	6
ATXN1	6
TMTC2	6
PARD3B	6
BBS9	6
SGO1-AS1	6
GPHN	6
AGAP1	6
FHIT	6
GREB1L	6
AC004160.1	6
TRPM3	6
ST6GALNAC3	6
LINC01473	6
TRPS1	6
LGALS1	7
IGFBP6	7
MT-ATP6	7
NBL1	7
IGFBP3	7
SFRP4	7
CD81	7
GRID2	7
ROR1	7
PHPT1	7
MRPL40	7
MRC2	7
GCHFR	7
FKBP2	7
EVA1B	7
NAT14	7
TP53TG1	7
NTHL1	7
NCKIPSD	7
COQ4	7
TEX264	7
KLF14	7
IGHG3	8
IGKC	8
IGLC3	8
IGHA2	8
IGHG2	8
IGHG4	8
IGHG1	8
IGLC2	8
IGHA1	8
IGLC1	8
JCHAIN	8
IGLV3-19	8
IGLV2-14	8
IGHV3-21	8
IGHV1-3	8
IGHM	8
IGHV3-30	8
CD79A	8
AL391056.1	8
AL121990.1	8
KCNIP4	9
FAM155A	9
CCDC178	9
SYT1	9
MAML2	9
ASAP1	9
PLXDC2	9
PPP3CA	9
SMYD3	9
IL1RAPL1	9
